# Supplementary material for: Crystal structure of di­chlorido-1κCl,2κCl-(μ2-3,5-dimethyl-1H-pyrazolato-1κN 2:2κN 1)(3,5-dimethyl-1H-pyrazole-2κN 2){μ-2-[(2-hy­droxy­eth­yl)amino-1κ2 N,O]ethano­lato-1:2κ2 O:O}dicopper(II)
Source: Acta Crystallogr E Crystallogr Commun. 2020 Aug 25;76(Pt 9):1503–7. doi: 10.1107/S2056989020011184 (PMC7472753; doi:10.1107/S2056989020011184)
Supplement: Supplementary file 1 [file e-76-01503-sup1.cif]

##############################################################################
#                                                                            #
# This CIF contains the data in a paper accepted for publication in          #
# Acta Crystallographica Section E. It conforms to the requirements of       #
# Notes for Authors for Acta Crystallographica Section E, and has been       #
# peer reviewed under the auspices of the IUCr Commission on Journals.       #
#                                                                            #
# Full details of the Crystallographic Information File format               #
# are given in the paper "The Crystallographic Information File (CIF):       #
# a New Standard Archive File for Crystallography" by S. R. Hall, F. H.      #
# Allen and I. D. Brown [Acta Cryst. (1991), A47, 655-685].                  #
#                                                                            #
# The current version of the core CIF dictionary is obtainable from          #
# ftp://ftp.iucr.org/pub/cif_core.dic.                                       #
#                                                                            #
# Software is freely available for graphical display of the structure(s)     #
# in this CIF. For information consult the CIF software page                 #
# http://www.iucr.org/resources/cif/software.                                #
#                                                                            #
# This file may be used for bona fide research purposes within the           #
# scientific community so long as proper attribution is given to the journal # 
# article from which it was obtained.                                        #
#                                                                            #
##############################################################################
data_I
_audit_creation_method
;
Olex2 1.3
(compiled 2020.02.04 svn.rd84adfe8 for OlexSys, GUI svn.r6032)
;
_journal_date_recd_electronic     2020-08-05
_journal_date_accepted     2020-08-14
_journal_name_full     'Acta Crystallographica, Section E'
_journal_year     2020
_journal_volume     76
_journal_issue      9
_journal_page_first     1503
_journal_page_last     1507
_journal_paper_category     GM
_journal_paper_doi     10.1107/S2056989020011184
_journal_coeditor_code     ZQ2256
_publ_contact_author_name     'Safarmamad M. Safarmamadov'
_publ_contact_author_address
;
Department of Chemistry, Tajik National University, 17, Rudaki Avenue,
Dushanbe,
734025,
Tajikistan
;
_publ_contact_author_email     'sash65@mail.ru; linke33967@gmail.com'
_publ_contact_author_fax     '+380 44 2393393'
_publ_contact_author_phone     '+380 44 2393393'
_publ_section_title
;\
Crystal structure of
dichlorido-1\k<i>Cl</i>,2\k<i>Cl</i>-(\m~2~-3,5-dimethyl-1<i>H</i>-\
pyrazolato-1\k<i>N</i>^2^:2\k<i>N</i>^1^)(3,5-dimethyl-1<i>H</i>-pyrazole-\
2\k<i>N</i>^2^){\m-2-[(2-hydroxyethyl)amino-1\k^2^<i>N</i>,<i>O</i>]\
ethanolato-1:2\k^2^<i>O</i>:<i>O</i>}dicopper(II)
;
_publ_section_title_footnote     .
loop_
    _publ_author_name
    _publ_author_footnote
    _publ_author_address
    'Vynohradov, Oleksandr S.' .
;
Department of Chemistry, Taras Shevchenko National University of Kyiv,
Volodymyrska str. 64/13, 01601 Kyiv,
Ukraine
;
    'Pavlenko, Vadim A.' .
;
Department of Chemistry, Taras Shevchenko National University of Kyiv,
Volodymyrska str. 64/13, 01601 Kyiv,
Ukraine
;
    'Safyanova, Inna S.' .
;
Department of Chemistry, Taras Shevchenko National University of Kyiv,
Volodymyrska str. 64/13, 01601 Kyiv,
Ukraine
;
    'Znovjyak, Kateryna' .
;
Department of Chemistry, Taras Shevchenko National University of Kyiv,
Volodymyrska str. 64/13, 01601 Kyiv,
Ukraine
;
    'Shova, Sergiu' .
;
"Poni Petru" Institute of Macromolecular Chemistry, Aleea Gr. Ghica,
Voda 41A,
700487 Iasi,
Romania
;
    'Safarmamadov, Safarmamad M.' .
;
Department of Chemistry, Tajik National University, 17, Rudaki Avenue,
Dushanbe,
734025,
Tajikistan
;
_publ_section_synopsis
;
The title pyrazolate aminoalcohol complex comprises two dimethylpyrazole
molecules in monodentate and bidentate-bridged coordination modes and a
monodeprotonated diethanolamine molecule.
;
_chemical_name_systematic
;\
Dichlorido-1\k<i>Cl</i>,2\k<i>Cl</i>-(\m~2~-3,5-dimethyl-1<i>H</i>-pyrazolato-\
1\k<i>N</i>^2^:2\k<i>N</i>^1^)(3,5-dimethyl-1<i>H</i>-pyrazole-\
2\k<i>N</i>^2^){\m-2-[(2-hydroxyethyl)amino-1\k^2^<i>N</i>,<i>O</i>]\
ethanolato-1:2\k^2^<i>O</i>:<i>O</i>}dicopper(II)
;
_chemical_name_common     ?
_chemical_formula_moiety     'C14 H25 Cl2 Cu2 N5 O2'
_chemical_formula_sum     'C14 H25 Cl2 Cu2 N5 O2'
_chemical_formula_iupac     '[Cu2 (C5 H7 N2) (C4 H10 N O2) Cl2 (C5 H8 N2)]'
_chemical_formula_weight     493.37
_chemical_melting_point     ?
_space_group_crystal_system     triclinic
_space_group_name_H-M_alt     'P -1'
_space_group_name_Hall     '-P 1'
loop_
    _space_group_symop_operation_xyz
    'x, y, z'
    '-x, -y, -z'
_cell_length_a     9.0732(5)
_cell_length_b     10.7460(6)
_cell_length_c     11.5578(6)
_cell_angle_alpha     92.373(4)
_cell_angle_beta     102.383(5)
_cell_angle_gamma     112.703(5)
_cell_volume     1005.70(10)
_cell_formula_units_Z     2
_cell_measurement_reflns_used     4259
_cell_measurement_theta_min     1.8120
_cell_measurement_theta_max     29.1720
_cell_measurement_temperature     180.00(10)
_exptl_crystal_description     prism
_exptl_crystal_colour     'clear intense green'
_exptl_crystal_size_max     0.4
_exptl_crystal_size_mid     0.3
_exptl_crystal_size_min     0.3
_exptl_crystal_density_diffrn     1.629
_exptl_crystal_density_meas     ?
_exptl_crystal_density_method     ?
_exptl_crystal_F_000     504
_exptl_absorpt_coefficient_mu     2.397
_exptl_absorpt_correction_type     multi-scan
_exptl_absorpt_process_details
;
(CrysAlisPro; Rigaku OD, 2019)
;
_exptl_absorpt_correction_T_min     0.55271
_exptl_absorpt_correction_T_max     1.00000
_diffrn_ambient_temperature     180.00(10)
_diffrn_source     'fine-focus sealed X-ray tube'
_diffrn_radiation_type     'Mo K\a'
_diffrn_radiation_wavelength     0.71073
_diffrn_radiation_monochromator     graphite
_diffrn_measurement_device_type     'Rigaku Oxford Diffraction Xcalibur, Eos'
_diffrn_measurement_device     'four-circle diffractometer'
_diffrn_measurement_method     '\w scans'
_diffrn_detector     'CCD plate'
_diffrn_detector_area_resol_mean     16.1593
_diffrn_reflns_number     8833
_diffrn_reflns_av_R_equivalents     0.0179
_diffrn_reflns_av_unetI/netI     0.0323
_diffrn_reflns_theta_min     1.821
_diffrn_reflns_theta_max     29.530
_diffrn_reflns_theta_full     25.242
_diffrn_measured_fraction_theta_max     0.833
_diffrn_measured_fraction_theta_full     1.000
_diffrn_reflns_limit_h_min     -11
_diffrn_reflns_limit_h_max     10
_diffrn_reflns_limit_k_min     -13
_diffrn_reflns_limit_k_max     13
_diffrn_reflns_limit_l_min     -15
_diffrn_reflns_limit_l_max     15
_diffrn_radiation_probe     x-ray
_refine_special_details     ?
_reflns_number_total     4681
_reflns_number_gt     4108
_reflns_threshold_expression     'I > 2\s(I)'
_refine_ls_structure_factor_coef     Fsqd
_refine_ls_matrix_type     full
_refine_ls_R_factor_all     0.0328
_refine_ls_R_factor_gt     0.0266
_refine_ls_wR_factor_gt     0.0586
_refine_ls_wR_factor_ref     0.0613
_refine_ls_goodness_of_fit_ref     1.054
_refine_ls_restrained_S_all     1.057
_refine_ls_number_reflns     4681
_refine_ls_number_parameters     239
_refine_ls_number_restraints     3
_refine_ls_hydrogen_treatment     mixed
_refine_ls_weighting_scheme     calc
_refine_ls_weighting_details
              'w=1/[\s^2^(Fo^2^)+(0.0223P)^2^+0.5005P] where P=(Fo^2^+2Fc^2^)/3'
_atom_sites_solution_hydrogens     mixed
_atom_sites_solution_primary     dual
_atom_sites_solution_secondary     ?
_refine_ls_shift/su_max     0.001
_refine_ls_shift/su_mean     0.000
_refine_diff_density_max     0.358
_refine_diff_density_min     -0.434
_refine_ls_extinction_method     none
_refine_ls_extinction_coef     .
loop_
    _atom_type_symbol
    _atom_type_description
    _atom_type_scat_dispersion_real
    _atom_type_scat_dispersion_imag
    _atom_type_scat_source
    'C' 'C' 0.0033 0.0016
                         'International Tables Vol C Tables 4.2.6.8 and 6.1.1.4'
    'H' 'H' 0.0000 0.0000
                         'International Tables Vol C Tables 4.2.6.8 and 6.1.1.4'
    'Cl' 'Cl' 0.1484 0.1585
                         'International Tables Vol C Tables 4.2.6.8 and 6.1.1.4'
    'Cu' 'Cu' 0.3201 1.2651
                         'International Tables Vol C Tables 4.2.6.8 and 6.1.1.4'
    'N' 'N' 0.0061 0.0033
                         'International Tables Vol C Tables 4.2.6.8 and 6.1.1.4'
    'O' 'O' 0.0106 0.0060
                         'International Tables Vol C Tables 4.2.6.8 and 6.1.1.4'
_computing_data_collection
;
CrysAlisPro (Rigaku OD, 2019)
;
_computing_cell_refinement
;
CrysAlisPro (Rigaku OD, 2019)
;
_computing_data_reduction
;
CrysAlisPro (Rigaku OD, 2019)
;
_computing_structure_solution
;
SHELXT (Sheldrick, 2015a)
;
_computing_structure_refinement
;
<i>SHELXL2018/3</i> (Sheldrick, 2015b)
;
_computing_molecular_graphics
;
<i>OLEX2</i> (Dolomanov <i>et al.</i>,  2009)
;
_computing_publication_material
;
<i>OLEX2</i> (Dolomanov <i>et al.</i>,  2009)
;
loop_
    _atom_site_type_symbol
    _atom_site_label
    _atom_site_fract_x
    _atom_site_fract_y
    _atom_site_fract_z
    _atom_site_U_iso_or_equiv
    _atom_site_adp_type
    _atom_site_calc_flag
    _atom_site_occupancy
    _atom_site_disorder_assembly
    _atom_site_disorder_group
    C C1 0.8325(3) 0.5970(2) 0.87558(18) 0.0213(4) Uani d 1 . .
    C C2 0.7173(3) 0.6360(2) 0.9068(2) 0.0303(5) Uani d 1 . .
    H H2 0.737259 0.705862 0.966030 0.036 Uiso calc 1 . .
    C C3 0.5648(3) 0.5504(2) 0.8325(2) 0.0249(5) Uani d 1 . .
    C C4 1.0153(3) 0.6516(2) 0.9206(2) 0.0299(5) Uani d 1 . .
    H H4A 1.053223 0.583541 0.900423 0.045 Uiso calc 1 . .
    H H4B 1.045118 0.675213 1.005925 0.045 Uiso calc 1 . .
    H H4C 1.065349 0.731079 0.884536 0.045 Uiso calc 1 . .
    C C5 0.3987(3) 0.5503(3) 0.8250(3) 0.0427(7) Uani d 1 . .
    H H5A 0.360893 0.577420 0.750146 0.064 Uiso calc 1 . .
    H H5B 0.405616 0.612959 0.889610 0.064 Uiso calc 1 . .
    H H5C 0.322664 0.460389 0.830295 0.064 Uiso calc 1 . .
    C C6 0.3858(3) 0.1471(2) 0.84323(18) 0.0222(5) Uani d 1 . .
    C C7 0.2607(3) 0.0678(2) 0.89308(19) 0.0237(5) Uani d 1 . .
    H H7 0.271158 0.021651 0.958574 0.028 Uiso calc 1 . .
    C C8 0.1163(3) 0.0714(2) 0.82511(17) 0.0189(4) Uani d 1 . .
    C C9 0.5663(3) 0.1797(3) 0.8802(2) 0.0411(7) Uani d 1 . .
    H H9A 0.604540 0.168147 0.810855 0.062 Uiso calc 1 . .
    H H9B 0.585441 0.119540 0.934917 0.062 Uiso calc 1 . .
    H H9C 0.624799 0.272188 0.918419 0.062 Uiso calc 1 . .
    C C10 -0.0560(3) 0.0091(2) 0.8396(2) 0.0265(5) Uani d 1 . .
    H H10A -0.073035 0.071365 0.891799 0.040 Uiso calc 1 . .
    H H10B -0.072923 -0.073948 0.873356 0.040 Uiso calc 1 . .
    H H10C -0.132710 -0.010057 0.762932 0.040 Uiso calc 1 . .
    C C11 0.1643(3) 0.2883(2) 0.41712(17) 0.0192(4) Uani d 1 . .
    H H11A 0.113125 0.213856 0.351586 0.023 Uiso calc 1 . .
    H H11B 0.265007 0.353315 0.401922 0.023 Uiso calc 1 . .
    C C12 0.0478(3) 0.3565(2) 0.42571(19) 0.0209(4) Uani d 1 . .
    H H12A 0.107248 0.443231 0.477042 0.025 Uiso calc 1 . .
    H H12B 0.002000 0.373194 0.347020 0.025 Uiso calc 1 . .
    C C13 -0.2144(2) 0.1487(2) 0.39115(18) 0.0210(4) Uani d 1 . .
    H H13A -0.163870 0.108472 0.343581 0.025 Uiso calc 1 . .
    H H13B -0.289446 0.177492 0.337517 0.025 Uiso calc 1 . .
    C C14 -0.3067(3) 0.0466(2) 0.4624(2) 0.0234(5) Uani d 1 . .
    H H14A -0.363395 0.085052 0.505581 0.028 Uiso calc 1 . .
    H H14B -0.388495 -0.033863 0.409321 0.028 Uiso calc 1 . .
    Cl Cl1 0.57083(6) 0.33924(5) 0.50253(4) 0.02235(12) Uani d 1 . .
    Cl Cl2 -0.05593(7) 0.31818(6) 0.74647(5) 0.02968(14) Uani d 1 . .
    Cu Cu1 0.41923(3) 0.31469(2) 0.63633(2) 0.01473(7) Uani d 1 . .
    Cu Cu2 0.02665(3) 0.20789(2) 0.61602(2) 0.01395(7) Uani d 1 . .
    N N1 0.7493(2) 0.49360(18) 0.78604(15) 0.0175(4) Uani d 1 . .
    H H1 0.788(3) 0.446(2) 0.749(2) 0.021 Uiso d 1 . .
    N N2 0.5853(2) 0.46264(17) 0.75898(15) 0.0182(4) Uani d 1 . .
    N N3 0.3203(2) 0.19520(17) 0.74924(14) 0.0172(4) Uani d 1 . .
    N N4 0.1545(2) 0.14748(17) 0.73807(14) 0.0166(3) Uani d 1 . .
    N N5 -0.0860(2) 0.26688(17) 0.47523(15) 0.0156(3) Uani d 1 . .
    H H5 -0.133(3) 0.308(2) 0.499(2) 0.019 Uiso d 1 . .
    O O1 0.20146(16) 0.23756(13) 0.52738(11) 0.0144(3) Uani d 1 . .
    O O2 -0.19285(18) 0.01036(14) 0.54515(13) 0.0228(3) Uani d 1 . .
    H H2A -0.200(2) -0.0673(12) 0.5176(19) 0.034 Uiso d 1 . .
loop_
    _atom_site_aniso_label
    _atom_site_aniso_U_11
    _atom_site_aniso_U_22
    _atom_site_aniso_U_33
    _atom_site_aniso_U_12
    _atom_site_aniso_U_13
    _atom_site_aniso_U_23
    C1 0.0227(11) 0.0187(11) 0.0162(10) 0.0030(8) 0.0029(8) 0.0002(8)
    C2 0.0311(13) 0.0258(12) 0.0283(12) 0.0063(10) 0.0088(10) -0.0104(10)
    C3 0.0250(12) 0.0215(11) 0.0293(12) 0.0088(9) 0.0111(9) -0.0017(9)
    C4 0.0221(12) 0.0329(13) 0.0233(12) 0.0027(10) -0.0004(9) -0.0024(10)
    C5 0.0312(15) 0.0431(16) 0.0576(18) 0.0179(12) 0.0162(13) -0.0080(14)
    C6 0.0232(11) 0.0251(12) 0.0208(11) 0.0128(9) 0.0044(8) 0.0053(9)
    C7 0.0303(12) 0.0264(12) 0.0174(10) 0.0135(10) 0.0071(9) 0.0093(9)
    C8 0.0247(11) 0.0188(10) 0.0149(10) 0.0090(9) 0.0076(8) 0.0027(8)
    C9 0.0271(14) 0.0578(19) 0.0427(15) 0.0214(13) 0.0059(11) 0.0249(13)
    C10 0.0276(12) 0.0299(12) 0.0251(11) 0.0108(10) 0.0132(9) 0.0106(9)
    C11 0.0163(10) 0.0270(11) 0.0155(10) 0.0085(9) 0.0058(8) 0.0080(8)
    C12 0.0192(11) 0.0214(11) 0.0231(11) 0.0078(8) 0.0067(8) 0.0115(9)
    C13 0.0162(10) 0.0233(11) 0.0206(10) 0.0076(8) 0.0003(8) -0.0015(9)
    C14 0.0148(10) 0.0187(11) 0.0344(12) 0.0053(8) 0.0054(9) -0.0027(9)
    Cl1 0.0171(3) 0.0277(3) 0.0228(3) 0.0076(2) 0.00912(19) 0.0017(2)
    Cl2 0.0361(3) 0.0433(3) 0.0217(3) 0.0284(3) 0.0089(2) -0.0001(2)
    Cu1 0.01202(13) 0.01529(13) 0.01474(12) 0.00332(9) 0.00345(9) 0.00108(9)
    Cu2 0.01386(13) 0.01565(13) 0.01402(12) 0.00676(10) 0.00508(9) 0.00341(9)
    N1 0.0144(9) 0.0178(9) 0.0193(9) 0.0061(7) 0.0034(7) -0.0003(7)
    N2 0.0153(9) 0.0193(9) 0.0192(9) 0.0059(7) 0.0052(7) 0.0006(7)
    N3 0.0149(9) 0.0198(9) 0.0177(8) 0.0073(7) 0.0047(7) 0.0048(7)
    N4 0.0160(9) 0.0173(9) 0.0175(8) 0.0063(7) 0.0069(7) 0.0041(7)
    N5 0.0144(9) 0.0148(9) 0.0192(9) 0.0068(7) 0.0060(7) 0.0014(7)
    O1 0.0129(7) 0.0162(7) 0.0143(7) 0.0053(5) 0.0046(5) 0.0047(5)
    O2 0.0245(8) 0.0128(7) 0.0268(8) 0.0043(6) 0.0040(6) 0.0010(6)
_geom_special_details
;
 All esds (except the esd in the dihedral angle between two l.s. planes)
 are estimated using the full covariance matrix.  The cell esds are taken
 into account individually in the estimation of esds in distances, angles
 and torsion angles; correlations between esds in cell parameters are only
 used when they are defined by crystal symmetry.  An approximate (isotropic)
 treatment of cell esds is used for estimating esds involving l.s. planes.
;
loop_
    _geom_bond_atom_site_label_1
    _geom_bond_atom_site_label_2
    _geom_bond_site_symmetry_2
    _geom_bond_distance
    _geom_bond_publ_flag
    C1 C2 . 1.372(3) ?
    C1 C4 . 1.490(3) ?
    C1 N1 . 1.341(3) ?
    C2 H2 . 0.9300 ?
    C2 C3 . 1.393(3) ?
    C3 C5 . 1.490(3) ?
    C3 N2 . 1.335(3) ?
    C4 H4A . 0.9600 ?
    C4 H4B . 0.9600 ?
    C4 H4C . 0.9600 ?
    C5 H5A . 0.9600 ?
    C5 H5B . 0.9600 ?
    C5 H5C . 0.9600 ?
    C6 C7 . 1.386(3) ?
    C6 C9 . 1.494(3) ?
    C6 N3 . 1.344(3) ?
    C7 H7 . 0.9300 ?
    C7 C8 . 1.391(3) ?
    C8 C10 . 1.494(3) ?
    C8 N4 . 1.341(3) ?
    C9 H9A . 0.9600 ?
    C9 H9B . 0.9600 ?
    C9 H9C . 0.9600 ?
    C10 H10A . 0.9600 ?
    C10 H10B . 0.9600 ?
    C10 H10C . 0.9600 ?
    C11 H11A . 0.9700 ?
    C11 H11B . 0.9700 ?
    C11 C12 . 1.517(3) ?
    C11 O1 . 1.432(2) ?
    C12 H12A . 0.9700 ?
    C12 H12B . 0.9700 ?
    C12 N5 . 1.473(3) ?
    C13 H13A . 0.9700 ?
    C13 H13B . 0.9700 ?
    C13 C14 . 1.499(3) ?
    C13 N5 . 1.478(2) ?
    C14 H14A . 0.9700 ?
    C14 H14B . 0.9700 ?
    C14 O2 . 1.432(3) ?
    Cu1 Cl1 . 2.2403(6) y
    Cu1 N2 . 1.9635(16) y
    Cu1 N3 . 1.9770(17) y
    Cu1 O1 . 1.9388(13) y
    Cu2 Cl2 . 2.2937(6) y
    Cu2 N4 . 1.9268(17) y
    Cu2 N5 . 1.9916(17) y
    Cu2 O1 . 2.0001(13) y
    Cu2 O2 . 2.2441(14) y
    N1 H1 . 0.87(2) ?
    N1 N2 . 1.353(2) ?
    N3 N4 . 1.363(2) ?
    N5 H5 . 0.80(2) ?
    O2 H2A . 0.853(9) ?
loop_
    _geom_angle_atom_site_label_1
    _geom_angle_atom_site_label_2
    _geom_angle_atom_site_label_3
    _geom_angle_site_symmetry_1
    _geom_angle_site_symmetry_3
    _geom_angle
    _geom_angle_publ_flag
    C2 C1 C4 . . 131.7(2) ?
    N1 C1 C2 . . 106.26(19) ?
    N1 C1 C4 . . 122.0(2) ?
    C1 C2 H2 . . 126.7 ?
    C1 C2 C3 . . 106.60(19) ?
    C3 C2 H2 . . 126.7 ?
    C2 C3 C5 . . 129.4(2) ?
    N2 C3 C2 . . 109.4(2) ?
    N2 C3 C5 . . 121.1(2) ?
    C1 C4 H4A . . 109.5 ?
    C1 C4 H4B . . 109.5 ?
    C1 C4 H4C . . 109.5 ?
    H4A C4 H4B . . 109.5 ?
    H4A C4 H4C . . 109.5 ?
    H4B C4 H4C . . 109.5 ?
    C3 C5 H5A . . 109.5 ?
    C3 C5 H5B . . 109.5 ?
    C3 C5 H5C . . 109.5 ?
    H5A C5 H5B . . 109.5 ?
    H5A C5 H5C . . 109.5 ?
    H5B C5 H5C . . 109.5 ?
    C7 C6 C9 . . 129.3(2) ?
    N3 C6 C7 . . 108.86(19) ?
    N3 C6 C9 . . 121.9(2) ?
    C6 C7 H7 . . 127.0 ?
    C6 C7 C8 . . 105.95(19) ?
    C8 C7 H7 . . 127.0 ?
    C7 C8 C10 . . 130.0(2) ?
    N4 C8 C7 . . 108.08(19) ?
    N4 C8 C10 . . 121.88(19) ?
    C6 C9 H9A . . 109.5 ?
    C6 C9 H9B . . 109.5 ?
    C6 C9 H9C . . 109.5 ?
    H9A C9 H9B . . 109.5 ?
    H9A C9 H9C . . 109.5 ?
    H9B C9 H9C . . 109.5 ?
    C8 C10 H10A . . 109.5 ?
    C8 C10 H10B . . 109.5 ?
    C8 C10 H10C . . 109.5 ?
    H10A C10 H10B . . 109.5 ?
    H10A C10 H10C . . 109.5 ?
    H10B C10 H10C . . 109.5 ?
    H11A C11 H11B . . 108.3 ?
    C12 C11 H11A . . 109.9 ?
    C12 C11 H11B . . 109.9 ?
    O1 C11 H11A . . 109.9 ?
    O1 C11 H11B . . 109.9 ?
    O1 C11 C12 . . 108.86(16) ?
    C11 C12 H12A . . 109.9 ?
    C11 C12 H12B . . 109.9 ?
    H12A C12 H12B . . 108.3 ?
    N5 C12 C11 . . 108.97(17) ?
    N5 C12 H12A . . 109.9 ?
    N5 C12 H12B . . 109.9 ?
    H13A C13 H13B . . 108.4 ?
    C14 C13 H13A . . 110.0 ?
    C14 C13 H13B . . 110.0 ?
    N5 C13 H13A . . 110.0 ?
    N5 C13 H13B . . 110.0 ?
    N5 C13 C14 . . 108.28(16) ?
    C13 C14 H14A . . 109.8 ?
    C13 C14 H14B . . 109.8 ?
    H14A C14 H14B . . 108.3 ?
    O2 C14 C13 . . 109.25(16) ?
    O2 C14 H14A . . 109.8 ?
    O2 C14 H14B . . 109.8 ?
    N2 Cu1 Cl1 . . 96.92(5) ?
    N2 Cu1 N3 . . 96.00(7) ?
    N3 Cu1 Cl1 . . 144.30(5) ?
    O1 Cu1 Cl1 . . 98.89(4) ?
    O1 Cu1 N2 . . 148.51(7) ?
    O1 Cu1 N3 . . 86.76(6) ?
    N4 Cu2 Cl2 . . 95.29(5) ?
    N4 Cu2 N5 . . 171.92(7) ?
    N4 Cu2 O1 . . 87.45(6) ?
    N4 Cu2 O2 . . 99.70(6) ?
    N5 Cu2 Cl2 . . 92.21(5) ?
    N5 Cu2 O1 . . 84.77(6) ?
    N5 Cu2 O2 . . 81.29(6) ?
    O1 Cu2 Cl2 . . 142.41(4) ?
    O1 Cu2 O2 . . 112.12(5) ?
    O2 Cu2 Cl2 . . 104.35(4) ?
    C1 N1 H1 . . 127.8(15) ?
    C1 N1 N2 . . 111.74(17) ?
    N2 N1 H1 . . 120.4(15) ?
    C3 N2 Cu1 . . 129.29(15) ?
    C3 N2 N1 . . 105.97(16) ?
    N1 N2 Cu1 . . 124.74(13) ?
    C6 N3 Cu1 . . 132.39(15) ?
    C6 N3 N4 . . 107.94(17) ?
    N4 N3 Cu1 . . 119.66(13) ?
    C8 N4 Cu2 . . 132.78(14) ?
    C8 N4 N3 . . 109.16(16) ?
    N3 N4 Cu2 . . 117.88(13) ?
    C12 N5 C13 . . 115.41(16) ?
    C12 N5 Cu2 . . 105.06(12) ?
    C12 N5 H5 . . 111.3(17) ?
    C13 N5 Cu2 . . 111.35(13) ?
    C13 N5 H5 . . 106.2(16) ?
    Cu2 N5 H5 . . 107.3(16) ?
    C11 O1 Cu1 . . 122.25(12) ?
    C11 O1 Cu2 . . 111.54(11) ?
    Cu1 O1 Cu2 . . 110.88(6) ?
    C14 O2 Cu2 . . 104.53(12) ?
    C14 O2 H2A . . 108.4(13) ?
    Cu2 O2 H2A . . 131.5(13) ?
loop_
    _geom_torsion_atom_site_label_1
    _geom_torsion_atom_site_label_2
    _geom_torsion_atom_site_label_3
    _geom_torsion_atom_site_label_4
    _geom_torsion_site_symmetry_1
    _geom_torsion_site_symmetry_2
    _geom_torsion_site_symmetry_3
    _geom_torsion_site_symmetry_4
    _geom_torsion
    _geom_torsion_publ_flag
    C1 C2 C3 C5 . . . . -177.8(3) ?
    C1 C2 C3 N2 . . . . 0.1(3) ?
    C1 N1 N2 C3 . . . . 0.9(2) ?
    C1 N1 N2 Cu1 . . . . -178.30(15) ?
    C2 C1 N1 N2 . . . . -0.8(3) ?
    C2 C3 N2 Cu1 . . . . 178.58(16) ?
    C2 C3 N2 N1 . . . . -0.5(3) ?
    C4 C1 C2 C3 . . . . 178.4(2) ?
    C4 C1 N1 N2 . . . . -179.0(2) ?
    C5 C3 N2 Cu1 . . . . -3.4(3) ?
    C5 C3 N2 N1 . . . . 177.5(2) ?
    C6 C7 C8 C10 . . . . -177.5(2) ?
    C6 C7 C8 N4 . . . . 1.0(2) ?
    C6 N3 N4 C8 . . . . 0.7(2) ?
    C6 N3 N4 Cu2 . . . . 176.41(13) ?
    C7 C6 N3 Cu1 . . . . 179.33(14) ?
    C7 C6 N3 N4 . . . . -0.1(2) ?
    C7 C8 N4 Cu2 . . . . -175.87(14) ?
    C7 C8 N4 N3 . . . . -1.1(2) ?
    C9 C6 C7 C8 . . . . 179.7(2) ?
    C9 C6 N3 Cu1 . . . . -0.9(3) ?
    C9 C6 N3 N4 . . . . 179.7(2) ?
    C10 C8 N4 Cu2 . . . . 2.8(3) ?
    C10 C8 N4 N3 . . . . 177.58(18) ?
    C11 C12 N5 C13 . . . . -76.2(2) ?
    C11 C12 N5 Cu2 . . . . 46.87(17) ?
    C12 C11 O1 Cu1 . . . . -111.63(16) ?
    C12 C11 O1 Cu2 . . . . 22.96(19) ?
    C13 C14 O2 Cu2 . . . . 41.26(17) ?
    C14 C13 N5 C12 . . . . 161.80(17) ?
    C14 C13 N5 Cu2 . . . . 42.16(19) ?
    Cu1 N3 N4 C8 . . . . -178.77(13) ?
    Cu1 N3 N4 Cu2 . . . . -3.11(18) ?
    N1 C1 C2 C3 . . . . 0.5(3) ?
    N3 C6 C7 C8 . . . . -0.6(2) ?
    N5 C13 C14 O2 . . . . -56.9(2) ?
    O1 C11 C12 N5 . . . . -46.9(2) ?
loop_
    _geom_hbond_atom_site_label_D
    _geom_hbond_atom_site_label_H
    _geom_hbond_atom_site_label_A
    _geom_hbond_site_symmetry_A
    _geom_hbond_distance_DH
    _geom_hbond_distance_HA
    _geom_hbond_distance_DA
    _geom_hbond_angle_DHA
    _geom_hbond_publ_flag
    N1 H1 Cl2 1_655 0.87(2) 2.33(2) 3.1201(18) 152(2) yes
    N5 H5 Cl1 1_455 0.80(2) 2.84(2) 3.5593(18) 150(2) yes
    O2 H2A O1 2_556 0.853(9) 1.877(9) 2.7264(19) 173.8(19) yes
_shelx_space_group_comment
;
The symmetry employed for this shelxl refinement is uniquely defined
by the following loop, which should always be used as a source of
symmetry information in preference to the above space-group names.
They are only intended as comments.
;
_shelx_estimated_absorpt_T_min     ?
_shelx_estimated_absorpt_T_max     ?
_shelx_hkl_file
;
   0   0   1 540391. 2231.24   3
   0   0   1 401789. 1632.40   1
   0   0  -2 268.816 95.5524   3
   0   0  -2 642.424 107.979   1
   0   0   2 631.732 102.544   1
   0   0   2 412.059 107.249   3
   0   0   2 574.095 82.5041   6
   0   0   3 149622. 2171.38   6
   0   0  -3 151833. 2325.87   1
   0   0   3 149294. 2543.97   3
   0   0  -3 148165. 2611.08   3
   0   0   3 148104. 2308.31   1
   0   0  -4 91624.4 1815.63   1
   0   0   4 89972.7 1813.00   1
   0   0   4 90736.3 1648.41   6
   0   0   4 89840.5 2023.78   3
   0   0  -4 89761.8 2127.41   3
   0   0   5 27291.3 1151.69   3
   0   0   5 27382.2 877.890   6
   0   0  -5 24432.8 1157.88   3
   0   0  -5 26456.2 972.155   1
   0   0   5 25226.1 976.911   1
   0   0   6 5407.53 497.678   1
   0   0   6 5405.77 467.708   6
   0   0  -6 7138.49 705.314   3
   0   0  -6 7078.91 615.668   2
   0   0  -6 5329.10 479.338   1
   0   0  -7 131693. 3480.99   3
   0   0  -7 130280. 3051.14   2
   0   0   7 132641. 2584.34   6
   0   0   7 131283. 2839.29   1
   0   0  -8 385278. 6457.23   2
   0   0   8 383354. 5668.24   6
   0   0   8 385548. 6033.53   1
   0   0  -8 369500. 6994.48   3
   0   0  -9 87842.4 2757.49   2
   0   0  -9 90136.1 3179.03   3
   0   0 -10 5414.63 896.981   3
   0   0 -10 4988.10 753.477   2
   0   0 -11 32007.7 2095.23   3
   0   0 -11 31288.7 1826.11   2
   0   0 -12 848.944 443.795   2
   0   0 -12 1028.45 566.334   3
   0   0 -13 3781.84 880.390   3
   0   0 -13 4041.88 735.647   2
   0   0 -14 3355.12 753.063   2
   0   0 -14 2550.86 856.163   3
   0   0 -15 7768.90 1162.00   2
   0   1 -15 31490.7 2202.97   2
   0   1 -14 45410.2 2520.95   2
   0   1 -14 47624.8 2977.92   3
   0   1 -13 14992.4 1387.03   2
   0   1 -13 15565.4 1616.30   3
   0   1 -12 8464.91 1165.92   3
   0   1 -12 7808.71 947.051   2
   0   1 -11 2126.38 542.501   2
   0   1 -11 1828.00 574.942   3
   0   1 -10 101054. 3542.29   3
   0   1 -10 94271.4 2986.42   2
   0   1  -9 201155. 2833.84   7
   0   1  -9 205227. 4996.47   3
   0   1  -8 9868.03 489.107   7
   0   1  -8 6653.72 805.718   3
   0   1  -7 324235. 5922.41   3
   0   1  -7 324073. 4358.39   7
   0   1  -6 151454. 3415.37   3
   0   1  -6 146072. 2327.37   7
   0   1  -6 145135. 2848.86   1
   0  -1   6 142761. 2740.49   6
   0   1  -5 48865.2 1105.53   7
   0   1  -5 49440.8 1704.71   3
   0   1  -5 51020.3 1396.56   1
   0  -1   5 51911.8 1383.76   6
   0   1  -4 26030.3 708.866   7
   0   1  -4 26635.0 885.032   1
   0  -1   4 26640.3 879.666   6
   0   1  -4 26893.8 1075.98   3
   0  -1   4 27476.6 687.874   7
   0  -1   3 4307.03 244.081   7
   0   1  -3 4679.25 261.526   7
   0  -1   3 4551.88 317.108   6
   0   1  -3 4174.68 303.943   1
   0   1  -3 4561.43 373.290   3
   0   1  -2 447113. 5198.55   7
   0  -1   2 444150. 5180.15   7
   0  -1   1 611733. 6860.06   7
   0   1  -1 617972. 6873.41   7
   0  -1   0 38200.5 655.242   4
   0   1   0 38300.1 651.998   7
   0   1   0 37048.5 647.200   4
   0   1   1 484753. 5336.40   7
   0   1   1 486687. 5453.45   5
   0  -1  -1 472473. 5347.94   7
   0   1   2 119117. 1619.29   5
   0  -1  -2 116541. 1994.60   2
   0   1   2 119603. 1995.60   2
   0  -1  -2 115930. 1985.13   3
   0   1   2 119442. 1968.94   3
   0   1   3 8006.14 478.162   3
   0  -1  -3 6824.32 465.101   3
   0   1   3 7278.20 282.629   6
   0  -1  -3 6987.38 462.422   2
   0   1   3 7731.47 467.681   2
   0   1   4 10007.2 623.605   3
   0   1   4 10724.2 418.312   6
   0  -1  -4 10015.0 668.148   3
   0  -1  -4 10915.7 643.627   2
   0   1   4 10598.9 558.493   1
   0  -1  -5 32215.8 1338.77   3
   0   1   5 30142.3 1076.31   1
   0   1   5 29265.1 830.613   6
   0   1   5 29147.3 1193.38   3
   0  -1  -5 30831.7 1219.12   2
   0   1   6 137842. 2776.08   1
   0  -1  -6 133940. 3039.65   2
   0   1   6 137192. 2349.13   6
   0  -1  -6 138749. 3325.95   3
   0   1   7 23813.8 1107.80   1
   0  -1  -7 22137.4 1335.65   3
   0   1   7 22817.6 874.402   6
   0  -1  -7 24435.0 1264.50   2
   0  -1  -8 9996.05 864.293   2
   0   1   8 11342.1 828.613   1
   0   1   8 10910.6 648.059   6
   0   1   9 143916. 2888.26   6
   0   1   9 144892. 3363.66   1
   0  -1  -9 148529. 4219.58   3
   0  -1  -9 146592. 3786.29   2
   0  -1 -10 82529.3 3283.10   3
   0   1  10 85569.5 2587.20   1
   0  -1 -10 80281.7 2843.93   2
   0  -1 -11 11767.8 1308.27   3
   0   1  11 11099.9 952.760   1
   0  -1 -11 10313.7 1070.73   2
   0  -1 -12 1874.51 763.118   3
   0  -1 -12 1204.30 512.591   2
   0  -1 -13 3500.50 765.454   2
   0  -1 -13 3376.68 910.896   3
   0  -1 -14-514.449 570.927   2
   0   2 -15 1952.44 673.546   2
   0   2 -14 74.0581 479.810   3
   0   2 -14-641.276 529.096   2
   0   2 -13 12744.3 1472.59   3
   0   2 -13 11666.5 1207.17   2
   0   2 -12 17718.1 1410.61   2
   0   2 -12 17537.0 1630.45   3
   0   2 -11 21769.9 1695.48   3
   0   2 -10 2035.27 531.610   3
   0   2 -10 2693.75 334.779   7
   0   2  -9 202279. 4909.47   3
   0   2  -9 206194. 3513.35   7
   0   2  -8 373732. 4501.81   5
   0   2  -8 373633. 6833.13   3
   0   2  -8 368578. 5313.73   7
   0   2  -7 98541.7 2826.93   3
   0   2  -7 96473.6 2055.68   7
   0   2  -6 74480.1 1678.23   7
   0   2  -6 71991.4 2220.63   3
   0   2  -5 12014.4 674.065   1
   0  -2   5 12823.0 578.763   7
   0  -2   5 13316.9 715.755   6
   0   2  -5 12390.5 596.285   7
   0   2  -4 165326. 2668.18   7
   0  -2   4 169031. 2902.95   6
   0  -2   4 168375. 2617.34   7
   0  -2   3 675303. 8015.58   7
   0   2  -3 675401. 8052.87   7
   0  -2   2 491872. 5950.83   7
   0   2  -2 479145. 5974.71   7
   0   2  -1 220926. 3061.49   7
   0  -2   1 221948. 3074.55   7
   0   2   0 366864. 4581.06   4
   0   2   0 362755. 4547.54   7
   0  -2   0 365354. 4580.10   4
   0  -2   0 371144. 4571.10   7
   0  -2  -1 771046. 8794.64   7
   0   2   1 772895. 9098.07   4
   0   2   1 779455. 8760.70   7
   0  -2  -1 777752. 9092.26   4
   0   2   1 769058. 8924.13   5
   0   2   2 82032.4 1333.22   7
   0   2   2 81263.2 1478.86   5
   0   2   2 82428.1 1635.06   3
   0   2   3 29458.5 789.109   5
   0   2   3 28876.5 1060.66   2
   0   2   3 29699.7 636.939   7
   0   2   3 29991.5 1006.46   3
   0  -2  -4 11600.0 731.735   3
   0   2   4 11745.4 356.447   6
   0   2   4 12100.3 329.777   7
   0   2   4 11538.0 722.183   2
   0   2   4 11579.6 688.262   3
   0   2   5 8438.34 361.973   6
   0   2   5 8954.33 674.919   2
   0  -2  -5 7808.61 679.103   3
   0  -2  -6 6268.62 690.126   3
   0   2   6 6094.59 355.460   6
   0   2   6 6168.57 564.410   1
   0  -2  -6 6358.79 667.483   2
   0  -2  -7 55960.9 2193.67   3
   0   2   7 53198.5 1739.58   1
   0   2   7 53197.1 1274.85   6
   0  -2  -7 53071.7 2001.53   2
   0   2   8 80179.4 1732.91   6
   0   2   8 77612.3 2296.06   1
   0  -2  -8 80444.3 2876.42   3
   0  -2  -8 81604.2 2657.85   2
   0   2   9 3200.88 479.236   1
   0  -2  -9 2386.03 498.999   2
   0  -2  -9 3278.71 644.049   3
   0   2  10-12.3674 261.114   1
   0  -2 -10-200.488 456.450   3
   0  -2 -10 704.623 388.708   2
   0   2  11 770.437 364.921   1
   0  -2 -11 570.842 417.136   3
   0   2  12 126.235 295.115   1
   0   2  13 964.241 431.698   1
   0   3 -15 35672.6 2337.67   2
   0   3 -14 47624.5 2554.39   2
   0   3 -14 48160.7 2925.65   3
   0   3 -13 45458.9 2715.96   3
   0   3 -12 4978.29 895.624   3
   0   3 -11 46224.6 2447.83   3
   0   3 -10 85468.9 2255.87   7
   0   3 -10 82536.5 3159.06   3
   0   3  -9 40013.4 1997.17   3
   0   3  -9 35613.8 1372.68   7
   0   3  -8 4436.82 354.035   5
   0   3  -8 3668.05 613.374   3
   0   3  -8 4559.06 472.122   7
   0   3  -7 125726. 3268.22   3
   0   3  -7 130851. 2686.49   7
   0   3  -6 127026. 3017.99   3
   0   3  -6 122127. 2523.27   7
   0  -3   5 190383. 3220.00   7
   0   3  -5 191699. 3277.05   7
   0  -3   4 6549.35 515.928   6
   0   3  -4 6646.63 487.603   7
   0  -3   4 6501.83 465.616   7
   0  -3   3 56834.8 1434.86   7
   0   3  -3 56441.9 1436.47   7
   0   3  -2 10330.4 560.099   7
   0  -3   2 11921.8 597.591   7
   0   3  -1 1547.25 224.707   7
   0  -3   1 417.872 133.173   7
   0  -3   0 147695. 2495.34   7
   0   3   0 146585. 2435.12   7
   0   3   0 145277. 2494.83   4
   0  -3   0 148179. 2476.56   4
   0  -3  -1 372177. 5154.32   4
   0   3   1 366750. 4842.20   7
   0  -3  -1 375052. 4921.19   7
   0   3   1 366270. 5148.11   4
   0   3   1 377831. 5049.42   5
   0  -3  -2 452922. 5219.02   6
   0   3   2 455059. 6297.48   4
   0   3   2 465773. 5955.48   5
   0   3   2 462152. 5695.65   7
   0   3   3 98028.6 2295.50   4
   0   3   3 98280.3 1688.30   7
   0   3   3 97672.7 2129.47   3
   0   3   3 98180.3 1914.61   5
   0   3   4 10736.5 432.569   7
   0   3   4 10905.3 763.233   2
   0   3   4 10821.7 550.056   5
   0   3   4 11934.8 726.368   3
   0   3   5 16160.6 484.277   7
   0   3   6 1516.30 114.221   7
   0   3   7 9.67517 223.443   1
   0   3   7 292.819 78.4704   6
   0   3   8 5474.61 310.008   6
   0   3   8 6016.63 641.851   1
   0   3   9 5456.33 634.694   1
   0   3  10 817.230 362.859   1
   0   3  11 293.211 290.571   1
   0   3  12 12796.8 1118.90   1
   0   3  13 12021.7 1136.84   1
   0   3  14 7968.71 972.517   1
   0   4 -15-212.616 520.896   2
   0   4 -14 4861.98 1012.03   3
   0   4 -13 36514.9 2414.64   3
   0   4 -12 106836. 3969.44   3
   0   4 -11 29437.9 1940.98   3
   0   4 -10 895.044 420.650   3
   0   4 -10 290.905 236.387   7
   0   4  -9 20805.8 1118.75   7
   0   4  -9 20743.6 1423.37   3
   0   4  -8 12813.3 852.506   7
   0   4  -8 13120.1 711.832   5
   0   4  -8 13827.2 1091.00   3
   0   4  -7 23648.5 1342.92   3
   0   4  -7 21830.6 1078.44   7
   0   4  -6 1536.43 316.601   7
   0   4  -5 217742. 3844.70   7
   0   4  -4 9726.68 656.453   7
   0  -4   4 10894.7 687.470   7
   0  -4   3 4086.17 419.909   7
   0   4  -3 3899.83 426.059   7
   0  -4   2 2799.29 352.511   7
   0   4  -2 3040.02 357.264   7
   0   4  -1 128730. 2524.09   7
   0  -4   1 130690. 2463.98   4
   0  -4   1 130820. 2593.84   7
   0   4   0 14610.4 712.724   7
   0  -4   0 14183.0 737.257   7
   0  -4   0 14637.5 723.021   4
   0   4   0 14731.9 749.771   4
   0   4   1 8532.69 604.743   4
   0   4   1 8022.80 513.390   7
   0  -4  -1 9930.49 640.523   4
   0  -4  -1 8981.64 569.290   7
   0   4   1 8390.09 576.721   5
   0   4   2 7619.40 607.411   4
   0   4   2 7406.57 543.216   5
   0   4   2 6469.05 441.540   7
   0  -4  -2 7521.70 345.226   6
   0   4   3 17924.9 868.224   3
   0   4   3 17829.0 991.764   4
   0  -4  -3 17441.1 467.976   6
   0   4   3 18800.4 727.779   7
   0   4   3 19256.5 857.981   5
   0   4   4 18505.5 851.086   5
   0   4   4 18601.1 694.281   7
   0   4   4 17538.1 1066.90   4
   0   4   5 175.285 192.532   4
   0   4   5 557.071 133.636   7
   0   4   5 386.631 145.452   5
   0   4   6 2307.95 206.284   7
   0   4   7 5533.92 249.505   7
   0   4   8 16639.0 1095.70   1
   0   4   9 22071.4 1330.77   1
   0   4  10 6055.89 751.535   1
   0   4  11 8349.01 897.269   1
   0   4  12 4506.80 735.627   1
   0   4  13 2900.40 628.027   1
   0   5 -14 34526.9 2467.10   3
   0   5 -13 20342.2 1799.93   3
   0   5 -12 3083.34 799.626   3
   0   5 -11 18268.6 1533.43   3
   0   5 -11 17214.5 1170.10   7
   0   5 -10 5458.52 643.500   7
   0   5 -10 6078.21 839.398   3
   0   5  -9 6932.82 845.976   3
   0   5  -9 6103.36 684.242   7
   0   5  -8 285.848 225.362   7
   0   5  -8 181.958 297.289   3
   0   5  -7 46597.7 1740.78   7
   0   5  -6 17445.7 1013.48   7
   0   5  -5 765.681 367.624   7
   0   5  -4 26291.1 1205.16   7
   0   5  -3 47863.4 1597.02   7
   0   5  -2 19389.6 969.352   7
   0  -5   1 7473.70 566.636   4
   0   5  -1 7590.65 593.679   7
   0  -5   0 1943.52 312.032   4
   0   5   0 2257.71 345.894   7
   0   5   1 6317.57 520.045   7
   0   5   1 6224.37 574.941   4
   0  -5  -2 29525.1 825.480   6
   0   5   2 28048.8 1288.49   4
   0   5   2 29218.1 1086.86   7
   0   5   3 9733.64 803.261   4
   0  -5  -3 10096.9 427.559   6
   0  -5  -3 10005.7 411.469   6
   0   5   3 9420.40 589.268   7
   0   5   4 24448.0 1342.46   4
   0   5   4 24152.1 917.192   7
   0   5   5 14314.8 669.964   7
   0   5   5 15285.8 1139.26   4
   0   5   6 5663.94 736.273   4
   0   5   6 6161.87 413.884   7
   0   5   7 9160.75 448.122   7
   0   5   7 8704.74 932.079   4
   0   5   8 1671.20 535.699   4
   0   5   9 47265.9 2036.66   1
   0   5  10 27538.7 1623.33   1
   0   5  11-123.888 274.215   1
   0   5  12 15462.4 1316.40   1
   0   5  13 20370.8 1561.80   1
   0   6 -14 6332.05 1087.88   3
   0   6 -13 14722.4 1530.56   3
   0   6 -12 35158.1 2223.09   3
   0   6 -11 22567.2 1677.49   3
   0   6 -11 19867.4 1334.31   7
   0   6 -10 65.1122 328.672   3
   0   6 -10-151.385 290.382   7
   0   6  -9 270.745 271.608   7
   0   6  -9 111.117 299.789   3
   0   6  -8 3370.83 551.115   7
   0   6  -7 15462.2 1075.73   7
   0   6  -6 9013.70 801.544   7
   0   6  -5 15895.4 1028.00   7
   0   6  -4 34172.9 1485.91   7
   0   6  -3 7878.27 712.672   7
   0   6  -2 155.689 210.563   7
   0   6  -1 44694.5 1615.47   7
   0   6   0 206188. 3869.41   7
   0   6   1 43533.8 1684.58   4
   0   6   1 41276.1 1491.67   7
   0   6   2 34684.6 1302.17   7
   0  -6  -2 34229.2 1079.45   6
   0  -6  -2 33593.4 997.743   6
   0   6   2 32918.4 1504.38   4
   0  -6  -3 75021.1 1534.00   6
   0   6   3 72575.0 1946.18   7
   0   6   3 74851.5 2438.83   4
   0  -6  -3 76227.5 1489.61   6
   0  -6  -4 22754.7 592.353   6
   0   6   4 23310.7 1008.89   7
   0   6   4 23622.7 1385.77   4
   0  -6  -4 24569.0 609.629   6
   0   6   5 689.161 204.840   7
   0   6   5 350.681 245.735   4
   0   6   6 1799.48 275.982   7
   0   6   6 1433.39 382.244   4
   0   6   7 34678.7 1072.94   7
   0   6   7 34427.1 1967.65   4
   0   6   8 106488. 3753.20   4
   0   6   9 22205.0 1445.22   1
   0   6   9 25617.8 1863.86   4
   0   6  10 19240.3 1424.48   1
   0   6  10 16447.2 1572.52   4
   0   6  11 31366.2 1883.24   1
   0   6  11 35947.1 2401.10   4
   0   6  12 5138.68 794.663   1
   0   7 -13 149.964 362.789   3
   0   7 -12 369.483 327.506   3
   0   7 -11 2476.33 561.750   7
   0   7 -11 1631.65 516.597   3
   0   7 -10 10993.0 1029.04   7
   0   7 -10 8795.34 1033.42   3
   0   7  -9 20792.8 1375.72   7
   0   7  -8 2811.21 587.660   7
   0   7  -7 140714. 3672.94   7
   0   7  -6 10017.4 907.332   7
   0   7  -5 2121.87 456.634   7
   0   7  -4 201.014 260.775   7
   0   7  -3 3393.44 534.112   7
   0   7  -2 11908.5 907.742   7
   0   7  -1 56079.2 1977.44   7
   0   7   0 30126.5 1383.14   7
   0  -7  -1 195242. 3573.93   6
   0   7   1 190983. 4230.54   4
   0   7   1 194697. 3899.22   7
   0  -7  -2 92579.2 1980.26   6
   0   7   2 95032.6 2844.75   4
   0  -7  -2 93656.3 2126.97   6
   0   7   2 95137.5 2485.23   7
   0  -7  -3 1370.17 226.919   6
   0   7   3 867.849 290.002   7
   0  -7  -3 772.501 175.540   6
   0   7   3 1561.10 446.476   4
   0  -7  -4 14583.6 535.145   6
   0   7   4 15949.4 1210.31   4
   0   7   4 14454.7 883.030   7
   0   7   5 10426.7 1041.84   4
   0   7   5 11124.3 739.165   7
   0   7   6 41604.6 1402.42   7
   0   7   6 40701.2 2137.83   4
   0   7   7 5598.96 860.095   4
   0   7   8 24054.9 1806.86   4
   0   7   9 77120.8 3438.74   4
   0   7  10 44709.6 2705.20   4
   0   7  10 48859.1 2347.32   1
   0   7  11-283.638 386.414   1
   0   8 -13 1732.18 622.284   3
   0   8 -12 3158.41 718.071   3
   0   8 -11 2694.11 579.182   7
   0   8 -11 2147.97 577.915   3
   0   8 -10 1224.97 406.196   7
   0   8 -10 2191.08 599.957   3
   0   8  -9 40679.1 2093.73   7
   0   8  -8 75938.3 2820.56   7
   0   8  -7 114.446 356.643   7
   0   8  -6 21075.8 1417.94   7
   0   8  -5 27309.5 1566.05   7
   0   8  -4 23917.6 1432.40   7
   0   8  -3 6231.73 758.919   7
   0   8  -2 10195.1 913.139   7
   0   8  -1 79164.8 2542.98   7
   0   8   0 96453.0 2798.97   7
   0   8   1-49.5839 274.607   7
   0   8   2 110690. 3331.15   4
   0  -8  -2 112273. 2356.50   6
   0   8   2 108472. 2888.66   7
   0  -8  -3 86374.3 1874.63   6
   0   8   3 84283.9 2449.14   7
   0   8   3 82712.9 2919.08   4
   0   8   4 58133.9 2499.42   4
   0   8   4 57387.9 1940.94   7
   0   8   5 8882.04 1013.29   4
   0   8   5 11110.5 808.925   7
   0   8   6 13570.2 1332.85   4
   0   8   6 14727.8 897.667   7
   0   8   7 64542.9 2989.98   4
   0   8   8 36496.4 2329.83   4
   0   8   9-10.5501 448.145   4
   0   8  10 17488.2 1479.09   1
   0   9 -12 1384.38 566.302   3
   0   9 -12 706.891 414.334   7
   0   9 -11 12236.0 1292.72   3
   0   9 -11 10471.7 1184.30   7
   0   9 -10 24823.8 1761.85   3
   0   9 -10 23125.8 1701.01   7
   0   9  -9 3875.05 751.095   7
   0   9  -8 23353.3 1628.46   7
   0   9  -7 111675. 3603.99   7
   0   9  -6 75043.3 2840.69   7
   0   9  -5 6404.30 852.523   7
   0   9  -4 293.596 313.726   7
   0   9  -3 62770.3 2484.77   7
   0   9  -2 44551.9 2013.72   7
   0   9  -1 933.185 426.800   7
   0   9   0 62161.5 2361.42   7
   0  -9  -1 169153. 3402.24   6
   0   9   1 167069. 4013.01   7
   0   9   2 63457.2 2641.76   4
   0  -9  -2 63532.4 1818.55   6
   0   9   2 65024.0 2304.15   7
   0   9   3 11730.0 947.356   7
   0   9   3 10834.9 1121.66   4
   0   9   4 10279.2 1129.96   4
   0   9   4 8113.19 782.816   7
   0   9   5 31045.8 1469.27   7
   0   9   5 32808.8 2056.46   4
   0   9   6 22912.3 1777.04   4
   0   9   7 748.945 445.316   4
   0   9   8 23261.4 1966.18   4
   0  10 -11 1366.13 597.140   7
   0  10 -10 9929.07 1195.38   7
   0  10  -9 26757.8 1911.86   7
   0  10  -8 22291.6 1701.04   7
   0  10  -7 357.872 354.012   7
   0  10  -6 26670.6 1783.40   7
   0  10  -5 61265.8 2668.37   7
   0  10  -4 45526.5 2263.40   7
   0  10  -3 8620.33 987.974   7
   0  10  -2 22070.4 1498.08   7
   0  10  -1 50586.2 2280.09   7
   0  10   0 9617.75 978.917   7
   0 -10   0 9642.51 819.925   6
   0  10   1 2821.52 572.961   7
   0 -10  -1 3275.64 481.363   6
   0  10   2 81938.1 2823.34   7
   0  10   3 93936.1 3525.44   4
   0  10   3 96114.4 3001.12   7
   0  10   4 35580.6 1729.81   7
   0  10   4 31420.5 2057.32   4
   0  10   5 13051.8 1382.50   4
   0  10   5 11815.4 980.356   7
   0  10   6 440.413 447.126   4
   0  10   7 10308.7 1313.68   4
   0  11  -9-18.9717 459.952   7
   0  11  -8 27495.3 2006.83   7
   0  11  -7 52937.1 2710.73   7
   0  11  -6 32692.2 2085.39   7
   0  11  -5 46.9702 438.546   7
   0  11  -4 14728.7 1389.67   7
   0  11  -3 54206.8 2581.06   7
   0  11  -2 45972.7 2323.01   7
   0  11  -1 454.757 395.436   7
   0  11   0 19203.3 1459.40   7
   0  11   1 40615.8 2087.02   7
   0  11   2 11426.1 1101.08   7
   0  11   3 473.360 319.593   7
   0  11   4 2219.43 673.719   4
   0  11   4 3862.09 634.300   7
   0  11   5 10343.5 1310.72   4
   0  12  -5 30753.6 2135.41   7
   0  12  -4 18645.8 1620.98   7
   0  12  -3 5688.00 979.351   7
   0  12  -2 3236.77 798.487   7
   0  12  -1 27720.8 1894.28   7
   0  12   0 1364.16 554.084   7
   0  12   1 10404.3 1142.08   7
   0  12   2 5809.46 857.011   7
   0  12   3 14756.7 1283.34   7
   0  12   4 8177.96 976.639   7
   0 -13   3 5756.14 844.146   6
  -1  13   3 32619.4 2028.37   7
  -1  13   2 16469.7 1467.40   7
  -1  13   1 8205.70 1069.91   7
  -1  13   0 10638.7 1238.97   7
  -1  13  -1 23344.2 1818.59   7
  -1  12   4 16261.2 1339.69   7
  -1  12   3 45.6281 307.773   7
  -1  12   2 32453.9 1937.57   7
  -1  12   1 53865.8 2544.80   7
  -1  12   0 30470.9 1924.02   7
  -1  12  -1 15079.6 1382.90   7
  -1  12  -2 1442.29 561.571   7
  -1  12  -3 16114.4 1504.95   7
  -1  12  -4 25957.5 1866.44   7
  -1  12  -5 11550.4 1301.89   7
  -1  12  -6 26897.6 1998.05   7
  -1  12  -7 14558.8 1488.19   7
  -1  11   6 24738.4 1956.47   4
  -1  11   5 1445.89 587.680   4
  -1  11   5 472.795 280.991   7
  -1  11   4 23949.2 1821.52   4
  -1  11   4 22545.0 1483.94   7
  -1  11   3 92915.8 3116.04   7
  -1  11   2 7359.22 891.812   7
  -1  11   1 2367.64 600.546   7
  -1  11   0 4232.65 739.848   7
  -1  11  -1 59243.0 2595.81   7
  -1  11  -2 82922.6 3131.92   7
  -1  11  -3 15029.9 1341.04   7
  -1  11  -4 8330.76 1048.68   7
  -1  11  -5 13414.4 1315.53   7
  -1  11  -6-46.0108 389.040   7
  -1  11  -7 2221.77 636.183   7
  -1  11  -8 509.813 533.465   7
  -1  11  -9 9206.20 1161.41   7
  -1  11 -10 12447.7 1395.17   7
  -1  10   8 20956.3 1867.66   4
  -1  10   7 2862.33 702.410   4
  -1  10   6 5696.06 953.866   4
  -1  10   5 67816.5 3014.69   4
  -1  10   5 72008.0 2446.44   7
  -1  10   4 31026.5 1632.21   7
  -1  10   4 31650.8 1967.85   4
  -1  10   3 2640.69 569.803   4
  -1  10   3 2123.66 498.232   7
  -1  10   2 5592.01 742.752   7
  -1  10   1 3343.38 605.194   7
  -1  10   0 20486.0 1399.30   7
  -1  10  -1 22332.3 1471.84   7
  -1  10  -2 4102.12 677.717   7
  -1  10  -3 196.779 307.509   7
  -1  10  -4 2302.39 545.043   7
  -1  10  -5 7557.63 950.093   7
  -1  10  -6 33571.7 1965.86   7
  -1  10  -7 507.152 364.184   7
  -1  10  -8 5232.74 815.226   7
  -1  10  -9 12293.5 1283.33   7
  -1  10 -10 614.722 441.205   7
  -1  10 -11 6554.97 1035.65   3
  -1  10 -11 6948.01 1047.40   7
  -1   9   9 2226.41 698.547   4
  -1   9   8 12823.9 1404.21   4
  -1   9   7 48593.3 2619.83   4
  -1   9   6 63787.1 2077.87   7
  -1   9   6 61822.2 2828.79   4
  -1   9   5-131.420 306.513   4
  -1   9   5 482.946 284.628   7
  -1   9   4 3207.01 523.512   7
  -1   9   4 3282.43 645.088   4
  -1   9   3 780.367 330.962   7
  -1   9   3 798.259 463.671   4
  -1   9   2 264.438 252.431   7
  -1   9   2 310.021 333.514   4
  -1   9   1 4296.14 633.437   7
  -1   9   0 19644.6 1292.82   7
  -1   9  -1 23472.3 1439.41   7
  -1   9  -2 6590.73 783.000   7
  -1   9  -3 4642.01 681.393   7
  -1   9  -4 2292.78 563.675   7
  -1   9  -5 3954.68 689.802   7
  -1   9  -6 2898.66 580.436   7
  -1   9  -7 1129.10 428.245   7
  -1   9  -8 1351.26 507.503   7
  -1   9  -9 4984.48 779.345   7
  -1   9 -10-186.283 418.760   7
  -1   9 -11 2524.76 598.094   7
  -1   9 -11 2673.01 732.426   3
  -1   9 -12 13932.7 1518.52   3
  -1   8  11 3725.54 740.946   1
  -1   8  10-31.5906 330.347   1
  -1   8  10 673.689 547.321   4
  -1   8   9 1845.62 632.213   4
  -1   8   8 11839.0 1289.24   4
  -1   8   7 69.8734 341.539   4
  -1   8   6 16365.6 949.353   7
  -1   8   6 18844.4 1463.08   4
  -1   8   5 1023.19 379.781   4
  -1   8   5 986.982 297.742   7
  -1   8   4 759.432 257.098   7
  -1   8   4 1659.48 454.022   4
   1  -8  -3 3252.07 318.458   6
  -1   8   3 3884.15 537.569   7
  -1   8   3 3506.39 577.554   4
   1  -8  -2 2434.17 352.419   6
  -1   8   2 2017.14 463.622   4
  -1   8   2 2810.00 458.864   7
  -1   8   1 40.0118 242.009   7
  -1   8   0 9675.82 882.214   7
  -1   8  -1 1204.36 372.138   7
  -1   8  -2 3670.49 563.318   7
  -1   8  -3 1760.44 441.291   7
  -1   8  -4 6163.31 720.015   7
  -1   8  -5 12358.6 1042.16   7
  -1   8  -6 27388.3 1571.98   7
  -1   8  -7 24416.6 1513.15   7
  -1   8  -8 32712.1 1792.00   7
  -1   8  -9 3231.82 626.193   7
  -1   8 -10 16836.3 1472.42   3
  -1   8 -10 16928.2 1342.44   7
  -1   8 -11 13718.6 1423.30   3
  -1   8 -11 13100.9 1211.25   7
  -1   8 -12 11138.7 1317.43   3
  -1   7  12-583.821 475.044   1
  -1   7  11 511.465 447.496   4
  -1   7  11 1449.70 558.895   1
  -1   7  10 660.482 487.737   4
  -1   7  10 461.559 356.362   1
  -1   7   9 1503.37 533.560   4
  -1   7   8 5254.39 863.252   4
  -1   7   7 1260.55 480.239   4
  -1   7   7 505.915 204.666   7
  -1   7   6 10595.0 1093.35   4
  -1   7   6 10621.0 695.500   7
  -1   7   5 436.807 355.703   4
  -1   7   5 1545.27 305.199   7
  -1   7   4 2309.36 367.659   7
   1  -7  -4 2761.02 205.475   6
   1  -7  -4 2889.59 193.887   6
  -1   7   4 2815.04 507.650   4
   1  -7  -3 4043.83 358.152   6
  -1   7   3 3628.10 465.046   7
  -1   7   3 4685.91 619.767   4
   1  -7  -2 9644.35 593.516   6
  -1   7   2 10253.1 852.803   4
  -1   7   2 11159.9 825.154   7
  -1   7   1 1011.03 305.108   4
   1  -7  -1 709.516 214.316   6
  -1   7   0 54821.7 1879.45   7
  -1   7  -1 10820.8 829.360   7
  -1   7  -2 19983.3 1166.86   7
  -1   7  -3 1918.84 414.305   7
  -1   7  -4 120986. 3153.46   7
  -1   7  -5 126969. 3331.72   7
  -1   7  -6 67375.9 2338.15   7
  -1   7  -7 344.801 350.864   7
  -1   7  -8 26056.1 1488.17   7
  -1   7  -9 20800.4 1348.02   7
  -1   7 -10 5622.30 831.761   3
  -1   7 -10 5258.05 725.894   7
  -1   7 -11 605.706 343.282   7
  -1   7 -11 1154.44 528.360   3
  -1   7 -12 26251.4 1985.69   3
  -1   7 -13 63645.9 3252.76   3
  -1   6  12 114.754 362.737   4
  -1   6  12 360.097 377.451   1
  -1   6  11 15605.8 1561.56   4
  -1   6  11 17817.0 1427.29   1
  -1   6  10 16119.0 1504.25   4
  -1   6  10 16240.0 1310.65   1
  -1   6   9 12736.1 1110.43   1
  -1   6   9 14502.8 1368.19   4
  -1   6   8 25376.3 1704.17   4
  -1   6   7 19717.1 796.783   7
  -1   6   7 20904.6 1467.49   4
  -1   6   6 25089.9 964.190   7
  -1   6   6 23617.7 1485.47   4
  -1   6   5 721.528 316.404   4
  -1   6   5 800.395 202.794   7
  -1   6   4 744.799 285.643   4
  -1   6   4 1455.01 301.007   7
  -1   6   3 69635.3 2193.45   4
  -1   6   3 70878.0 1880.91   7
   1  -6  -3 65306.3 1343.88   6
  -1   6   2 240071. 4445.68   4
  -1   6   2 248137. 4191.13   7
   1  -6  -2 241372. 3600.14   6
  -1   6   1 207667. 3821.67   7
  -1   6   1 209808. 3930.27   4
   1  -6  -1 210369. 3413.42   6
  -1   6   0 17178.0 942.828   7
   1  -6   0 18559.1 872.812   6
   1  -6   1 6439.26 543.866   6
  -1   6  -1 6580.59 594.676   7
  -1   6  -2 8642.96 707.421   7
  -1   6  -3 112860. 2774.50   7
  -1   6  -4 125681. 3021.33   7
  -1   6  -5 13642.8 951.984   7
  -1   6  -6 246916. 4721.87   7
  -1   6  -7 61579.8 2116.99   7
  -1   6  -8 1501.85 390.595   7
  -1   6  -9 1708.83 497.140   3
  -1   6  -9 925.492 368.077   7
  -1   6 -10 29585.4 1534.66   7
  -1   6 -10 32301.0 1945.37   3
  -1   6 -11 56879.2 2224.39   7
  -1   6 -11 56701.3 2790.53   3
  -1   6 -12 26463.8 1984.39   3
  -1   6 -13 6103.65 1075.70   3
  -1   5  13 1334.25 474.061   1
  -1   5  12 5160.67 779.351   1
  -1   5  11 3332.41 631.373   1
  -1   5  10 766.015 394.397   1
  -1   5   9 26563.9 1532.15   1
  -1   5   8 34398.4 790.251   7
  -1   5   7 15972.8 614.599   7
  -1   5   6 52777.8 2112.06   4
  -1   5   6 54558.9 1336.41   7
  -1   5   5 38722.7 1706.12   4
  -1   5   5 38918.5 1161.03   7
  -1   5   4 232619. 4455.00   4
  -1   5   4 229996. 3654.48   7
   1  -5  -3 418059. 5000.91   6
  -1   5   3 420972. 6432.95   4
  -1   5   3 420836. 5799.10   7
   1  -5  -2 25151.6 766.414   6
  -1   5   2 25007.6 1114.84   4
  -1   5   2 25169.8 994.682   7
  -1   5   1 65491.0 1770.56   4
  -1   5   1 63092.1 1713.40   7
   1  -5  -1 65663.1 1785.98   4
   1  -5  -1 64888.4 1465.72   6
  -1   5   0 151296. 2953.09   7
   1  -5   0 157293. 2756.66   6
   1  -5   0 154753. 2894.53   4
   1  -5   1 315941. 4660.49   4
  -1   5  -1 310142. 4892.90   7
   1  -5   1 313834. 4718.94   6
  -1   5  -1 313964. 4917.71   5
  -1   5  -2 101655. 2370.96   7
  -1   5  -2 104140. 2366.96   5
   1  -5   2 100954. 2306.73   6
  -1   5  -3 85819.6 2111.03   5
  -1   5  -3 85598.9 2181.08   7
  -1   5  -4 187206. 3629.41   7
  -1   5  -4 198297. 3524.86   5
  -1   5  -5 409949. 6304.39   7
  -1   5  -5 420653. 6035.98   5
  -1   5  -6 8383.26 705.481   7
  -1   5  -6 8391.97 606.488   5
  -1   5  -7 135100. 3121.15   7
  -1   5  -7 142385. 2803.56   5
  -1   5  -8 97805.7 2609.41   7
  -1   5  -9 78337.8 2353.37   7
  -1   5  -9 81349.7 2965.46   3
  -1   5 -10 77667.7 3089.88   3
  -1   5 -10 82804.3 2478.01   7
  -1   5 -11 888.599 466.157   3
  -1   5 -12 58140.1 2954.92   3
  -1   5 -13 45818.7 2755.82   3
  -1   4  14 561.151 438.656   1
  -1   4  13 15589.5 1327.81   1
  -1   4  12 4957.11 775.963   1
  -1   4  11 29759.7 1703.55   1
  -1   4  10 104596. 3189.54   1
  -1   4   9 32433.5 1639.12   1
  -1   4   8 25238.0 1354.66   1
  -1   4   7 7782.07 339.481   7
  -1   4   6 22708.4 699.477   7
  -1   4   5 281079. 3859.31   7
  -1   4   4 175991. 2783.79   7
  -1   4   3 293112. 4729.11   4
  -1   4   3 291176. 4149.44   7
   1  -4  -3 297002. 4409.82   5
  -1   4   2 461944. 6362.69   4
  -1   4   2 452865. 6047.32   7
   1  -4  -2 459945. 5485.58   6
  -1   4   2 465162. 6232.00   5
   1  -4  -2 469406. 6242.39   5
  -1   4   1 68218.3 1604.21   7
  -1   4   1 66732.4 1618.57   4
   1  -4  -1 70551.1 1668.79   4
  -1   4   1 67892.0 1675.12   5
   1  -4  -1 66185.1 1653.24   5
   1  -4  -1 68180.5 1369.16   6
  -1   4   0 53195.1 1431.32   7
  -1   4   0 55167.3 1473.50   5
   1  -4   0 54562.0 1349.51   4
   1  -4   0 55581.9 1306.22   6
  -1   4  -1 12088.9 648.041   5
  -1   4  -1 10835.3 626.254   7
   1  -4   1 9980.94 526.513   4
   1  -4   1 11074.8 592.763   6
   1  -4   2 153368. 2793.42   6
  -1   4  -2 155655. 2763.54   5
  -1   4  -2 147696. 2799.49   7
   1  -4   3 517926. 7042.13   6
  -1   4  -3 520816. 6796.83   5
  -1   4  -3 506628. 6911.17   7
  -1   4  -4 119455. 2518.67   7
  -1   4  -4 124615. 2364.59   5
  -1   4  -5 45862.9 1466.09   7
  -1   4  -5 48334.5 1323.18   5
  -1   4  -6 233959. 4059.48   7
  -1   4  -6 237142. 3654.45   5
  -1   4  -7 60911.3 1469.98   5
  -1   4  -7 59317.4 1775.59   7
  -1   4  -8 1036.03 271.493   7
  -1   4  -8-163.712 314.890   3
  -1   4  -9 365.380 217.426   7
  -1   4  -9 886.750 352.919   3
  -1   4 -10 29536.2 1317.72   7
  -1   4 -10 31225.6 1913.84   3
  -1   4 -11 68869.1 3063.85   3
  -1   4 -12 13451.6 1428.94   3
  -1   4 -13 7914.52 1168.21   3
  -1   4 -14 12815.8 1319.67   2
  -1   3  14 23001.9 1640.12   1
  -1   3  13 1903.26 505.854   1
  -1   3  12 69842.9 2680.47   1
  -1   3  11 35759.2 1814.81   1
  -1   3  10 12596.6 1029.27   1
  -1   3   9 34184.4 1620.57   1
  -1   3   9 34040.1 901.520   6
  -1   3   8 65998.0 2192.51   1
  -1   3   8 64454.8 1253.44   6
   1  -3  -8 70061.1 2552.40   2
  -1   3   8 69469.7 1256.52   6
  -1   3   7 356200. 5786.05   1
  -1   3   7 348133. 4210.34   6
  -1   3   7 353651. 4175.37   6
   1  -3  -6 224741. 3375.80   5
  -1   3   6 221818. 4025.70   1
  -1   3   6 218552. 2822.80   7
   1  -3  -5 9729.29 531.532   5
  -1   3   5 9533.06 406.923   7
  -1   3   4 35644.3 1260.74   3
   1  -3  -4 34360.3 1015.27   5
  -1   3   4 34627.5 1349.23   2
   1  -3  -3 291597. 4101.01   5
  -1   3   3 294329. 4641.95   2
  -1   3   2 40856.2 1167.48   4
  -1   3   2 39512.2 709.520   6
   1  -3  -2 39375.7 742.223   6
   1  -3  -2 39992.2 1082.35   5
   1  -3  -1 976136. 11409.6   5
   1  -3  -1 989446. 10976.8   6
  -1   3   1 999999. 11413.8   5
   1  -3  -1 973556. 11350.8   4
  -1   3   1 985987. 11327.4   4
  -1   3   1 984741. 10939.4   6
   1  -3   0 44670.5 1040.28   6
  -1   3   0 45627.1 1157.25   5
   1  -3   0 44183.3 1020.04   4
   1  -3   0 44252.6 1142.87   5
  -1   3   0 46010.4 1045.91   6
   1  -3   1 742585. 8776.59   6
   1  -3   1 730959. 8746.74   5
  -1   3  -1 738189. 8789.81   6
  -1   3  -1 728987. 8766.25   5
   1  -3   2 299228. 4285.80   6
  -1   3  -2 300864. 4115.37   5
  -1   3  -2 299905. 4328.19   6
  -1   3  -3 169691. 2649.23   5
   1  -3   3 167167. 2947.64   6
  -1   3  -3 166370. 2818.21   7
  -1   3  -3 170964. 3018.82   6
   1  -3   4 147245. 2829.81   6
  -1   3  -4 144822. 2353.90   5
  -1   3  -4 144258. 2587.38   7
  -1   3  -5 159336. 2494.48   5
  -1   3  -5 159454. 2819.18   7
  -1   3  -6 2241.12 309.109   1
  -1   3  -6 1670.98 251.932   7
  -1   3  -6 1931.17 210.068   5
  -1   3  -7 91215.0 2077.73   7
  -1   3  -7 95476.7 2842.22   3
  -1   3  -8 137851. 3733.24   3
  -1   3  -8 136746. 2712.32   7
  -1   3  -9 64932.1 1764.43   7
  -1   3  -9 62679.1 2583.38   3
  -1   3 -10 10002.1 1089.93   3
  -1   3 -11 1189.40 376.619   3
  -1   3 -12 25439.3 1662.51   2
  -1   3 -12 26853.8 2017.93   3
  -1   3 -13 22466.6 1940.84   3
  -1   3 -13 22925.5 1665.01   2
  -1   3 -14 547.415 379.493   2
   1  -2 -13 79009.0 3407.67   2
  -1   2  13 83239.5 3015.85   1
  -1   2  12 6672.06 832.445   1
   1  -2 -12 6556.82 958.226   2
  -1   2  11 20815.2 1349.69   1
   1  -2 -11 19642.8 1507.54   2
  -1   2  10 87714.8 2719.50   1
   1  -2 -10 88344.3 3109.81   2
   1  -2  -9 71851.6 2788.85   3
  -1   2   9 69827.1 1669.41   6
   1  -2  -9 69876.3 2591.22   2
  -1   2   9 70280.2 2294.46   1
  -1   2   8 51689.8 1303.43   6
  -1   2   8 52514.0 1857.01   1
   1  -2  -8 51439.2 2087.25   2
   1  -2  -8 52536.7 2183.61   3
  -1   2   7 15145.7 606.111   6
   1  -2  -7 13604.0 1034.58   3
   1  -2  -7 15458.6 576.919   5
   1  -2  -7 14700.4 1056.06   2
  -1   2   7 14658.9 910.461   1
  -1   2   6 346152. 5343.22   1
   1  -2  -6 348973. 5817.76   2
  -1   2   6 340747. 3947.58   7
  -1   2   6 343437. 4328.16   6
   1  -2  -6 338687. 4430.55   5
  -1   2   5 191996. 3528.28   3
   1  -2  -5 188812. 3684.48   2
  -1   2   5 189624. 2529.94   6
  -1   2   5 192703. 3367.66   1
   1  -2  -5 192890. 2765.16   5
  -1   2   5 189084. 2566.88   6
   1  -2  -4 35080.5 879.578   5
  -1   2   4 36572.2 1208.97   3
   1  -2  -4 33847.4 1271.40   2
  -1   2   4 33854.1 1223.31   2
  -1   2   4 34827.1 694.719   6
   1  -2  -3 33362.8 1128.11   2
  -1   2   3 31644.4 1009.84   3
  -1   2   3 32256.1 1097.48   2
  -1   2   2 653286. 8015.48   2
   1  -2  -1 435716. 5074.86   6
  -1   2   1 437743. 5229.48   4
  -1   2   1 439277. 5060.21   6
   1  -2  -1 441067. 5312.04   5
   1  -2   0 61525.7 1176.66   5
   1  -2   0 62657.4 1155.15   6
  -1   2   0 62208.3 1147.12   6
   1  -2   0 60239.5 1000.09   4
  -1   2  -1 32899.2 859.346   6
   1  -2   1 31017.7 840.263   6
   1  -2   1 31555.2 777.513   5
   1  -2   2 315635. 3967.62   5
  -1   2  -2 317780. 4324.22   6
   1  -2   2 318833. 4316.23   6
  -1   2  -3 408358. 5520.61   6
   1  -2   3 409696. 5487.06   6
  -1   2  -4 148514. 2787.75   6
  -1   2  -4 150418. 2410.83   7
   1  -2   4 150677. 2746.87   6
  -1   2  -5 17162.0 751.023   1
   1  -2   5 17777.1 863.411   6
  -1   2  -5 18487.3 692.156   7
  -1   2  -5 16815.2 982.633   3
  -1   2  -6 3967.96 408.492   1
  -1   2  -6 3678.83 319.144   7
  -1   2  -6 4597.18 543.436   3
  -1   2  -7 1891.91 435.378   3
  -1   2  -7 2014.90 253.322   7
  -1   2  -8 20075.6 1370.67   3
  -1   2  -8 20351.2 799.330   7
  -1   2  -9 30631.5 1821.21   3
  -1   2  -9 31952.9 1017.32   7
  -1   2 -10 22445.9 1662.38   3
  -1   2 -10 24669.9 1433.78   2
  -1   2 -11 22797.7 1763.45   3
  -1   2 -11 24723.8 1533.45   2
  -1   2 -12 14674.8 1521.14   3
  -1   2 -12 15931.8 1305.06   2
  -1   2 -13 300.669 471.719   3
  -1   2 -13-227.206 443.040   2
  -1   2 -14 551.856 430.163   2
   1  -1 -14 3826.38 864.190   2
   1  -1 -13 9468.91 1156.99   2
   1  -1 -13 8003.31 1172.03   3
   1  -1 -12 28420.0 2074.06   3
   1  -1 -12 26337.5 1796.76   2
   1  -1 -11 46559.3 2269.77   2
  -1   1  11 48637.1 2034.63   1
   1  -1 -11 48807.1 2549.32   3
   1  -1 -10 23640.7 1678.62   3
  -1   1  10 22835.0 1332.62   1
   1  -1 -10 21751.2 1470.45   2
  -1   1   9 28166.8 1103.46   6
   1  -1  -9 26423.4 1662.76   3
  -1   1   9 27587.2 1372.02   1
   1  -1  -9 27098.9 1558.36   2
   1  -1  -8 151451. 3916.69   3
  -1   1   8 149605. 3351.49   1
   1  -1  -8 158335. 2200.60   5
   1  -1  -8 155680. 3763.26   2
  -1   1   8 157390. 2835.93   6
  -1   1   7 72536.1 2061.81   1
   1  -1  -7 78073.0 2476.64   3
  -1   1   7 74449.1 1084.01   7
   1  -1  -7 71707.7 2273.67   2
  -1   1   7 76178.7 1684.94   6
   1  -1  -6 62866.6 2012.58   3
  -1   1   6 61933.6 1383.52   6
   1  -1  -6 60840.1 1936.59   2
  -1   1   6 59541.5 1728.46   1
  -1   1   6 59874.0 980.621   7
   1  -1  -5 90720.4 2256.57   3
  -1   1   5 92389.1 1391.37   7
   1  -1  -5 93257.4 2276.30   2
  -1   1   5 92135.1 2172.14   3
  -1   1   5 94914.6 2111.48   1
   1  -1  -4 181587. 3207.73   3
  -1   1   4 183666. 3151.94   3
  -1   1   4 193041. 2456.53   7
  -1   1   4 189824. 3101.17   1
   1  -1  -4 191106. 3323.82   2
  -1   1   3 24886.9 824.476   3
  -1   1   3 27246.5 849.898   1
   1  -1  -3 26006.4 922.515   2
  -1   1   3 27392.8 636.596   6
   1  -1  -3 24562.2 834.974   3
  -1   1   2 168382. 2201.50   6
   1  -1  -2 169656. 2148.85   6
   1  -1  -2 171061. 2596.33   2
  -1   1   1 252956. 3212.38   2
   1  -1  -1 258274. 3231.88   2
  -1   1   1 252748. 3111.31   6
   1  -1  -1 254724. 3098.00   6
   1  -1   0 546212. 6317.13   6
  -1   1   0 556799. 6326.10   6
   1  -1   1 5017.42 284.646   6
  -1   1  -1 4633.24 279.537   6
  -1   1  -2 7439.14 400.698   6
   1  -1   2 7906.18 405.084   6
  -1   1  -3 56532.5 1131.03   1
  -1   1  -3 58162.7 1338.05   6
   1  -1   3 58777.8 1349.85   6
  -1   1  -3 56894.4 1503.69   3
   1  -1   3 57072.3 847.588   5
  -1   1  -4 82171.6 1790.98   6
  -1   1  -4 83938.9 2102.10   3
   1  -1   4 84093.8 1808.10   6
  -1   1  -4 85812.6 1645.53   1
  -1   1  -5 30999.1 1100.73   6
  -1   1  -5 30326.2 749.956   7
   1  -1   5 32156.9 1114.31   6
  -1   1  -5 30702.5 1344.24   3
  -1   1  -5 31584.2 1008.74   1
   1  -1   6 2779.13 359.534   6
  -1   1  -6 3049.45 230.675   7
  -1   1  -7 8130.19 815.369   3
  -1   1  -7 9210.03 398.035   7
  -1   1  -8 1225.57 389.695   3
  -1   1  -8 1303.30 137.858   7
  -1   1  -8 843.274 299.492   2
  -1   1  -9 13360.8 1006.56   2
  -1   1  -9 11943.9 1148.42   3
  -1   1 -10 2328.57 508.555   2
  -1   1 -10 2107.65 634.861   3
  -1   1 -11 6759.46 847.146   2
  -1   1 -11 6512.06 1006.08   3
  -1   1 -12 510.996 407.447   3
  -1   1 -12 629.220 374.482   2
  -1   1 -13 186.207 401.020   2
  -1   1 -13 1417.59 728.273   3
  -1   1 -14 47.1075 373.745   2
   1   0 -15 29243.0 2174.05   2
   1   0 -14 60545.6 2991.00   2
   1   0 -14 62213.4 3374.28   3
   1   0 -13 26011.6 2053.25   3
   1   0 -13 23299.5 1754.59   2
   1   0 -12 882.687 373.305   2
   1   0 -12 1818.73 606.691   3
   1   0 -11 5963.20 819.500   2
   1   0 -11 5284.89 899.040   3
   1   0 -10 73317.1 2689.87   2
   1   0 -10 71654.3 2944.09   3
   1   0  -9 72163.5 2721.60   3
   1   0  -9 73543.8 2530.89   2
   1   0  -8 75.0029 257.764   3
  -1   0   8 39.8164 232.971   1
  -1   0   8 374.067 102.074   7
  -1   0   7 55864.2 1527.98   6
   1   0  -7 53347.6 2005.18   3
  -1   0   7 55953.4 1765.11   1
  -1   0   7 55860.1 1107.41   7
  -1   0   6 303869. 3856.15   7
  -1   0   6 303277. 4775.09   1
   1   0  -6 304370. 5214.13   3
   1   0  -6 302371. 3999.69   7
  -1   0   5 156946. 2931.98   1
   1   0  -5 169678. 3042.44   1
  -1   0   5 168339. 3128.72   3
   1   0  -5 165289. 3223.40   3
   1   0  -5 164673. 2456.89   7
  -1   0   5 165808. 2346.87   7
  -1   0   4 6952.08 458.300   1
   1   0  -4 8596.20 564.844   3
  -1   0   4 7410.08 487.608   3
   1   0  -4 6847.93 470.744   1
   1   0  -4 7036.20 360.367   7
  -1   0   4 6863.97 331.426   7
  -1   0   3 617.095 102.787   7
  -1   0   3 591.473 137.591   3
  -1   0   3 765.359 163.423   1
   1   0  -3 671.590 123.112   7
   1   0  -3 502.398 134.600   1
   1   0  -2 94360.7 1513.96   7
  -1   0   2 94903.5 1500.31   3
  -1   0   2 94648.0 1500.93   7
  -1   0   2 97839.5 1530.42   6
   1   0  -2 96912.9 1620.73   1
   1   0  -2 94329.6 1493.12   3
  -1   0   2 94404.0 1584.10   1
  -1   0   1 74423.7 1220.18   6
  -1   0   1 72535.5 1203.86   7
   1   0  -1 72622.9 1153.03   1
   1   0  -1 74313.0 1210.40   7
   1   0  -1 71727.9 1198.30   6
   1   0   0 54942.0 1018.45   6
  -1   0   0 55383.2 872.395   4
   1   0   0 55004.1 873.493   4
  -1   0   0 54108.3 1007.32   6
  -1   0   0 55685.2 958.408   7
  -1   0  -1 2141.65 185.918   3
   1   0   1 2154.42 181.136   6
  -1   0  -1 2161.83 181.771   6
   1   0   2 98799.0 1458.66   1
   1   0   2 101285. 1887.37   3
  -1   0  -2 98775.5 1866.93   3
  -1   0  -2 104113. 1686.39   6
   1   0   2 97382.9 1588.56   2
   1   0   2 100112. 1672.67   6
  -1   0  -2 100039. 1606.75   2
  -1   0  -3 53724.6 1190.29   6
   1   0   3 53307.7 1194.46   6
   1   0   3 53796.8 1112.40   1
   1   0   3 51614.5 1421.96   3
  -1   0  -3 53744.4 1474.49   3
  -1   0  -3 53216.6 1240.07   2
  -1   0  -4 393.010 129.592   6
   1   0   4 999.977 228.386   3
   1   0   4 528.039 146.375   1
  -1   0  -4 337.883 189.595   3
   1   0   4 289.725 105.369   6
  -1   0  -4 1025.59 207.104   2
  -1   0  -5 118.346 118.618   6
   1   0   5 247.036 144.478   1
   1   0   5 93.2750 99.6345   6
  -1   0  -5-4.01669 226.583   3
  -1   0  -5 360.578 202.613   2
   1   0   6 85169.6 1956.84   6
  -1   0  -6 88377.1 2605.67   3
  -1   0  -6 84125.3 2183.12   2
  -1   0  -6 82060.3 1918.46   6
   1   0   6 85221.7 1987.52   1
   1   0   7 44222.8 1464.68   1
  -1   0  -7 45913.8 1672.37   2
  -1   0  -7 43643.2 1954.19   3
   1   0   7 45967.9 1450.77   6
   1   0   8 596.637 234.134   1
  -1   0  -8 898.318 387.013   3
  -1   0  -8 610.963 286.030   2
  -1   0  -9 1931.14 581.013   3
  -1   0  -9 2369.74 450.249   2
  -1   0 -10 15931.6 1235.11   2
  -1   0 -10 16142.9 1454.61   3
  -1   0 -11 1946.61 520.160   2
  -1   0 -11 2460.78 686.234   3
  -1   0 -12-290.477 534.288   3
  -1   0 -12 191.736 305.301   2
  -1   0 -13 17861.6 1775.70   3
  -1   0 -13 19281.5 1574.90   2
   1   1 -15 17477.3 1674.57   2
   1   1 -14 954.843 637.652   3
   1   1 -14-443.851 506.333   2
   1   1 -13 27042.7 2076.98   3
   1   1 -13 27643.5 1906.15   2
   1   1 -12 29329.0 2048.61   3
   1   1 -12 32653.1 1944.76   2
   1   1 -11 30191.1 1974.13   3
   1   1 -10 16273.6 1380.24   3
   1   1  -9 8329.87 907.502   3
   1   1  -9 8245.08 527.118   7
   1   1  -8 39016.3 1820.21   3
  -1  -1   8 41042.1 1084.41   7
   1   1  -8 40378.4 1242.39   7
  -1  -1   7 40837.0 1083.24   7
   1   1  -7 42771.6 1265.91   7
   1   1  -7 42036.7 1749.02   3
  -1  -1   6 29849.8 887.346   7
   1   1  -6 30491.7 1343.24   3
   1   1  -6 29432.6 1033.37   7
   1   1  -5 42020.8 1193.13   7
   1   1  -5 43976.4 1379.99   1
   1   1  -5 43516.7 1474.75   3
  -1  -1   5 45767.8 1101.75   7
   1   1  -4 72599.3 1691.97   1
   1   1  -4 71010.2 1715.14   3
   1   1  -4 70380.8 1540.81   7
  -1  -1   4 73343.1 1454.01   7
  -1  -1   3 8171.31 418.511   7
   1   1  -3 8242.85 448.830   7
   1   1  -3 9081.84 469.308   3
  -1  -1   2 9330.61 431.384   7
   1   1  -2 9749.38 456.039   7
   1   1  -2 9115.18 368.038   3
   1   1  -1 230545. 3143.95   7
  -1  -1   1 231039. 3068.11   6
  -1  -1   1 227951. 3152.80   7
   1   1   0 1892.63 182.068   7
  -1  -1   0 1687.94 182.684   7
  -1  -1   0 1715.46 164.536   6
   1   1   0 2037.65 183.437   6
   1   1   0 1778.95 118.053   3
   1   1   0 1737.70 179.934   4
  -1  -1   0 2061.11 186.072   4
   1   1   1 42713.0 910.012   3
   1   1   1 39561.7 895.410   6
   1   1   1 40750.0 872.592   7
   1   1   1 41490.4 1054.57   4
  -1  -1  -1 41747.4 915.705   3
  -1  -1  -1 41958.9 900.009   6
  -1  -1  -1 40841.1 906.011   7
  -1  -1  -2 4595.64 351.963   3
  -1  -1  -2 4280.66 251.840   7
  -1  -1  -2 4567.69 278.664   6
   1   1   2 4899.45 352.027   3
   1   1   2 4236.75 232.458   7
   1   1   2 4746.27 290.603   6
   1   1   3 198549. 2816.38   6
  -1  -1  -3 195936. 3349.22   3
  -1  -1  -3 191597. 2530.78   7
  -1  -1  -3 196452. 2771.12   6
   1   1   3 196114. 3224.42   3
   1   1   3 190158. 3120.57   2
   1   1   4 722.436 208.642   3
   1   1   4 592.114 134.754   6
  -1  -1  -4 384.529 218.674   3
  -1  -1  -4 413.476 74.2626   7
   1   1   4 493.776 168.472   2
  -1  -1  -4 854.969 167.348   6
   1   1   4 432.254 157.524   1
  -1  -1  -5 66758.1 1868.79   2
  -1  -1  -5 68981.1 2139.23   3
   1   1   5 68987.2 1666.78   1
  -1  -1  -5 66225.4 1465.90   6
   1   1   5 66830.4 1509.41   6
   1   1   5 66698.0 1076.53   5
  -1  -1  -6 72183.8 1641.32   6
  -1  -1  -6 72649.6 2116.37   2
  -1  -1  -6 75143.1 2436.67   3
   1   1   6 72486.1 1841.57   1
   1   1   6 69793.3 1662.41   6
   1   1   7 166424. 3001.95   6
  -1  -1  -7 160646. 3599.77   2
   1   1   7 164937. 3245.12   1
  -1  -1  -7 163407. 4060.75   3
  -1  -1  -8 61257.8 2187.67   2
   1   1   8 58260.6 1864.41   1
  -1  -1  -8 62346.7 2528.77   3
   1   1   8 61197.2 1712.70   6
  -1  -1  -9 28131.8 1796.23   3
  -1  -1  -9 30815.5 1617.27   2
   1   1   9 31943.3 1421.13   1
  -1  -1 -10 1436.04 441.013   3
  -1  -1 -10 1981.27 530.980   2
   1   1  10 1624.05 373.100   1
  -1  -1 -11 2016.37 579.730   3
   1   1  11 1267.41 344.691   1
  -1  -1 -12 9309.30 1222.70   3
  -1  -1 -13 28454.9 2284.66   3
   1   2 -15 8954.49 1209.98   2
   1   2 -14 34844.5 2220.86   2
   1   2 -14 36628.8 2521.38   3
   1   2 -13 5763.71 945.873   3
   1   2 -12 15914.5 1492.75   3
   1   2 -11 644.295 431.096   3
   1   2 -10 3093.21 714.255   3
   1   2 -10 1642.40 349.336   7
   1   2  -9 82815.5 2860.98   3
  -1  -2   9 77745.1 1839.98   7
   1   2  -9 81451.0 2157.23   7
   1   2  -8 29910.3 1575.87   3
   1   2  -8 26093.6 1144.23   7
  -1  -2   8 28751.0 1027.18   7
  -1  -2   7 147.799 138.940   7
   1   2  -7 94.1377 176.514   7
  -1  -2   6 12731.4 663.631   7
   1   2  -6 13156.1 879.709   3
   1   2  -6 11951.0 699.454   7
   1   2  -5 9117.10 659.191   3
   1   2  -5 10100.6 615.406   7
  -1  -2   5 10109.2 568.737   7
   1   2  -4 296387. 4393.89   7
   1   2  -4 293415. 4389.78   3
  -1  -2   4 304000. 4290.57   7
  -1  -2   3 77048.9 1660.73   7
   1   2  -3 77326.7 1707.99   7
  -1  -2   2 248159. 3617.87   7
   1   2  -2 241572. 3605.80   7
  -1  -2   1 22148.4 787.964   7
  -1  -2   1 21469.1 722.858   4
   1   2  -1 21543.3 765.071   7
  -1  -2   0 77367.9 1605.39   7
   1   2   0 77933.3 1640.27   4
  -1  -2   0 77895.9 1604.23   4
   1   2   0 80019.3 1555.86   7
  -1  -2   0 78743.6 1446.27   6
  -1  -2  -1 1134.57 179.332   7
   1   2   1 870.277 147.450   7
   1   2   1 1010.34 207.753   4
   1   2   1 1013.71 154.221   3
   1   2   1 1242.73 156.099   6
  -1  -2  -1 1156.55 153.084   6
  -1  -2  -2 2305.54 233.660   7
   1   2   2 3026.10 239.380   6
   1   2   2 2318.10 317.552   4
   1   2   2 2419.07 273.893   3
   1   2   2 2994.53 245.410   7
  -1  -2  -2 2360.39 211.352   6
  -1  -2  -3 231962. 3235.18   7
   1   2   3 240842. 3259.92   6
   1   2   3 239031. 3154.55   7
   1   2   3 238773. 3759.37   3
  -1  -2  -3 229327. 3845.89   3
   1   2   3 238451. 3923.14   2
  -1  -2  -3 231592. 3198.92   6
   1   2   4 59631.4 1297.88   5
  -1  -2  -4 58972.0 1133.75   7
   1   2   4 60906.1 1763.89   2
  -1  -2  -4 61144.8 1836.92   3
  -1  -2  -4 60126.7 1236.08   6
   1   2   4 61223.9 1721.27   3
   1   2   4 60395.3 1287.52   6
   1   2   4 59251.1 1091.80   7
   1   2   5 69085.2 1397.10   5
  -1  -2  -5 70074.5 1418.30   6
   1   2   5 72379.7 1510.39   6
   1   2   6 162489. 3133.52   1
  -1  -2  -6 163038. 2615.93   6
  -1  -2  -6 166360. 3861.91   3
   1   2   6 159672. 2704.58   6
  -1  -2  -7 30095.3 1635.56   3
   1   2   7 29238.4 1010.15   6
   1   2   7 30219.1 1267.91   1
   1   2   8 5019.71 429.982   6
  -1  -2  -8 5637.64 802.144   3
   1   2   8 4879.50 552.046   1
  -1  -2  -9 9188.87 1048.51   3
   1   2   9 10975.0 869.206   1
   1   2  10 15257.3 1066.04   1
  -1  -2 -10 16890.7 1499.94   3
  -1  -2 -11 18481.4 1660.56   3
   1   2  11 15218.2 1112.58   1
  -1  -2 -12 886.159 420.719   3
   1   2  12 1030.83 380.360   1
   1   3 -14 3964.08 888.388   3
   1   3 -13 19767.1 1755.20   3
   1   3 -12-233.674 386.555   3
   1   3 -11 71.2679 360.532   3
   1   3 -11 239.394 220.783   7
   1   3 -10 39492.9 2070.42   3
   1   3 -10 38200.3 1595.24   7
   1   3  -9 24604.0 1229.82   7
   1   3  -9 25727.7 1569.54   3
   1   3  -8 5074.29 652.813   3
   1   3  -8 5394.71 549.882   7
   1   3  -7 3845.62 603.910   3
   1   3  -7 3879.96 498.677   7
  -1  -3   6 72595.3 1874.30   7
   1   3  -6 74952.0 2154.70   3
   1   3  -6 72438.4 1989.77   7
  -1  -3   5 49376.7 1484.00   7
   1   3  -5 48991.0 1533.09   7
  -1  -3   4 132185. 2632.02   7
   1   3  -4 127450. 2629.70   7
  -1  -3   3 32731.9 1153.43   7
   1   3  -3 32498.4 1146.61   7
   1   3  -2 152693. 2794.77   7
  -1  -3   2 157952. 2875.99   7
   1   3  -1 177078. 3017.95   7
  -1  -3   1 185956. 3135.61   7
  -1  -3   1 176917. 2974.89   4
  -1  -3   0 1998.45 234.388   6
  -1  -3   0 1338.22 243.231   7
  -1  -3   0 2035.03 274.625   4
   1   3   0 1892.25 284.849   4
   1   3   0 1564.09 234.280   7
  -1  -3  -1 15169.9 596.204   6
  -1  -3  -1 16092.1 731.095   7
   1   3   1 14954.6 797.013   4
   1   3   1 15430.4 673.499   7
  -1  -3  -1 16343.4 807.631   4
   1   3   2 2672.68 297.751   3
   1   3   2 2033.12 335.628   4
  -1  -3  -2 2359.20 226.785   6
   1   3   2 2376.03 261.616   7
   1   3   3 124549. 2023.46   6
  -1  -3  -3 130452. 2075.19   6
   1   3   3 131321. 2918.92   4
   1   3   3 133691. 2602.57   3
  -1  -3  -3 128019. 2314.43   7
   1   3   3 129764. 2189.66   7
   1   3   4 174386. 2996.96   5
   1   3   4 172728. 2655.10   7
  -1  -3  -4 180425. 2585.25   6
   1   3   4 172038. 3653.60   4
   1   3   4 178784. 2595.53   6
  -1  -3  -4 178321. 2778.45   7
   1   3   5 50155.2 1334.52   5
   1   3   5 49454.3 1067.42   7
  -1  -3  -5 48922.5 1067.03   6
   1   3   5 50489.3 1126.38   6
   1   3   6 14313.0 673.604   5
  -1  -3  -6 15455.2 562.244   6
   1   3   6 15058.1 594.413   6
   1   3   7 230298. 3385.74   6
   1   3   7 241016. 4394.83   1
   1   3   8 155936. 3493.54   1
   1   3   9 24515.0 1332.13   1
   1   3  10 16832.1 1159.55   1
   1   3  11 8414.93 881.961   1
   1   3  12 57082.0 2363.78   1
   1   4 -14 3716.60 821.673   3
   1   4 -13 3920.31 857.095   3
   1   4 -12 126.623 340.726   3
   1   4 -11 2462.03 461.500   7
   1   4 -11 2966.45 635.818   3
   1   4 -10 19638.6 1434.92   3
   1   4 -10 20307.5 1223.49   7
   1   4  -9 22381.3 1252.85   7
   1   4  -9 19859.4 1354.69   3
   1   4  -8 33164.7 1659.14   3
   1   4  -8 35586.0 1539.39   7
   1   4  -7 23017.6 1176.77   7
   1   4  -7 22184.0 1239.66   3
   1   4  -6 343012. 5620.81   7
   1   4  -5 230070. 4157.41   7
   1   4  -4 22632.0 1070.05   7
   1   4  -3 15524.8 883.112   7
   1   4  -2 104927. 2376.77   7
  -1  -4   2 105537. 2314.18   4
  -1  -4   1 311.489 158.178   4
   1   4  -1 725.937 211.767   7
   1   4   0 38449.1 1379.48   4
  -1  -4   0 39800.5 1351.01   4
  -1  -4   0 39769.2 1380.41   7
  -1  -4   0 40156.6 1144.83   6
   1   4   0 38767.9 1272.57   7
  -1  -4  -1 340213. 4602.92   6
   1   4   1 334306. 4898.48   7
   1   4   1 340688. 5412.66   4
  -1  -4  -1 336723. 5156.39   7
   1   4   2 524917. 7676.87   4
  -1  -4  -2 511386. 6528.30   6
   1   4   2 525444. 6981.00   3
   1   4   2 527128. 6873.12   7
  -1  -4  -2 543028. 7157.21   7
   1   4   3 317711. 4557.10   7
   1   4   3 316104. 5488.94   4
  -1  -4  -3 316378. 4263.47   6
  -1  -4  -3 326925. 4799.74   7
  -1  -4  -4 58359.6 1535.35   7
   1   4   4 56571.0 1391.02   7
   1   4   4 58250.7 1671.69   5
   1   4   4 55913.5 2047.74   4
  -1  -4  -4 56898.8 1215.51   6
  -1  -4  -5 50699.3 1027.06   6
   1   4   5 51738.3 2045.80   4
   1   4   5 49897.8 1513.67   5
   1   4   5 48883.5 1232.58   7
   1   4   6 87869.3 1621.05   7
   1   4   6 82558.3 2020.54   5
   1   4   6 81004.9 2756.91   4
  -1  -4  -6 83062.1 1309.42   6
   1   4   7 4494.18 719.841   4
   1   4   8 13568.4 983.409   1
   1   4   9 38743.4 1749.77   1
   1   4  10 49356.7 2084.25   1
   1   4  11 26110.1 1557.39   1
   1   4  12-88.5897 341.800   1
   1   5 -14 3441.89 828.760   3
   1   5 -13 14983.2 1484.48   3
   1   5 -12 17686.6 1538.52   3
   1   5 -11 19446.0 1527.70   3
   1   5 -11 19113.4 1312.86   7
   1   5 -10 1088.52 422.547   3
   1   5 -10 121.628 270.362   7
   1   5  -9 8016.22 878.614   3
   1   5  -9 8345.04 807.372   7
   1   5  -8 19008.2 1198.35   7
   1   5  -8 21812.9 1339.02   3
   1   5  -7 49784.2 1887.72   7
   1   5  -6 8363.39 750.649   7
   1   5  -5 118771. 2916.92   7
   1   5  -4 112282. 2766.98   7
   1   5  -3 49470.4 1713.40   7
   1   5  -2 5152.28 545.403   7
   1   5  -1 183931. 3521.14   7
   1   5   0 168418. 3273.45   7
   1   5   0 177475. 3601.54   4
  -1  -5   0 170285. 3013.70   6
   1   5   1 31348.2 1412.36   4
  -1  -5  -1 33272.4 1073.71   6
   1   5   1 31850.4 1233.97   7
   1   5   2 1850.73 393.729   4
   1   5   2 2574.43 353.322   7
  -1  -5  -2 2958.28 309.462   6
   1   5   3 122852. 3228.60   4
  -1  -5  -3 126864. 2227.04   6
  -1  -5  -3 123779. 2756.87   7
   1   5   3 123340. 2526.45   7
   1   5   4 258646. 5229.75   4
   1   5   4 259722. 4099.45   7
  -1  -5  -4 263556. 3639.78   6
   1   5   5 30856.0 1685.05   4
  -1  -5  -5 34937.5 794.668   6
   1   5   5 32006.9 1086.42   7
   1   5   6 29958.2 1763.16   4
   1   5   6 32312.9 1035.59   7
   1   5   7 37308.6 1015.83   7
   1   5   7 37091.1 2026.14   4
   1   5   8 53345.7 2557.79   4
   1   5   9 17048.5 1225.05   1
   1   5   9 14813.4 1429.57   4
   1   5  10 9246.51 1194.50   4
   1   5  10 8032.24 869.248   1
   1   5  11 19622.7 1782.47   4
   1   5  11 20061.3 1428.21   1
   1   6 -14 17847.6 1711.97   3
   1   6 -13 17625.1 1621.23   3
   1   6 -12 7409.84 1029.01   3
   1   6 -11 13276.3 1149.96   7
   1   6 -11 9945.91 1094.82   3
   1   6 -10 15162.1 1263.12   3
   1   6 -10 13981.0 1158.83   7
   1   6  -9 14114.6 1128.79   7
   1   6  -9 15161.9 1187.83   3
   1   6  -8 63453.9 2347.27   7
   1   6  -7 184858. 4228.12   7
   1   6  -6 276797. 5327.34   7
   1   6  -5 178087. 3952.90   7
   1   6  -4 404.606 295.654   7
   1   6  -3 58199.9 2000.75   7
   1   6  -2 144129. 3290.12   7
   1   6  -1 9089.14 761.224   7
   1   6   0 47932.1 1692.57   7
  -1  -6   0 47495.9 1479.09   6
  -1  -6  -1 88277.0 2039.29   6
   1   6   1 88027.1 2674.57   4
   1   6   1 90810.4 2349.11   7
  -1  -6  -2 259541. 4057.04   6
   1   6   2 266373. 5268.11   4
   1   6   2 268256. 4554.98   7
   1   6   3 94615.6 2309.48   7
   1   6   3 91377.1 2884.06   4
  -1  -6  -3 91419.6 1915.66   6
  -1  -6  -4 16645.9 667.988   6
   1   6   4 16319.6 877.714   7
   1   6   4 14642.6 1165.15   4
   1   6   5 67810.9 1820.20   7
   1   6   5 70462.1 2702.51   4
   1   6   6 41651.9 2144.72   4
   1   6   6 39538.0 1292.48   7
   1   6   7 564.130 403.736   4
   1   6   8 10968.6 1205.37   4
   1   6   9 28034.7 2029.94   4
   1   6   9 29215.8 1652.44   1
   1   6  10 44981.1 2152.97   1
   1   6  10 44793.0 2655.37   4
   1   6  11 12581.7 1182.38   1
   1   7 -13 31338.5 2151.93   3
   1   7 -12 40231.2 2328.60   3
   1   7 -12 38159.0 2115.86   7
   1   7 -11 18441.2 1440.37   7
   1   7 -11 19111.4 1524.29   3
   1   7 -10-25.2875 338.494   3
   1   7 -10 65.3558 363.319   7
   1   7  -9 39945.8 1995.85   7
   1   7  -9 40241.8 1979.91   3
   1   7  -8 38349.0 1908.05   7
   1   7  -7 14135.3 1134.92   7
   1   7  -6 6954.13 786.891   7
   1   7  -5 194290. 4395.76   7
   1   7  -4 243933. 4968.87   7
   1   7  -3 45041.9 1886.43   7
   1   7  -2 1270.72 382.661   7
   1   7  -1 10828.3 871.915   7
   1   7   0 20738.3 1179.27   7
  -1  -7   0 21174.5 1036.46   6
   1   7   1 3606.81 588.139   4
   1   7   1 3576.26 513.466   7
  -1  -7  -1 3200.68 395.095   6
   1   7   2 43895.1 2020.01   4
  -1  -7  -2 43209.6 1383.48   6
   1   7   2 43688.5 1676.27   7
   1   7   3 189581. 3789.78   7
  -1  -7  -3 185744. 3211.24   6
   1   7   3 187784. 4634.01   4
   1   7   4 132552. 3912.46   4
   1   7   4 136224. 3030.35   7
   1   7   5 38149.5 2088.83   4
   1   7   5 39071.8 1454.70   7
   1   7   6-136.683 462.615   4
   1   7   6 326.409 203.253   7
   1   7   7 3905.76 783.133   4
   1   7   8-398.627 386.793   4
   1   7   9 1332.30 555.097   4
   1   7  10 671.172 392.718   1
   1   8 -12 8469.85 1074.67   7
   1   8 -11 63888.5 2834.81   3
   1   8 -11 64509.5 2852.67   7
   1   8 -10 38893.0 2150.62   7
   1   8 -10 38046.1 2055.40   3
   1   8  -9 11228.1 1134.99   7
   1   8  -8 739.539 418.473   7
   1   8  -7 51661.6 2319.97   7
   1   8  -6 93197.0 3109.45   7
   1   8  -5 37574.0 1889.19   7
   1   8  -4 38085.0 1863.90   7
   1   8  -3 52263.3 2164.21   7
   1   8  -2 3530.52 608.842   7
   1   8  -1 6062.16 729.607   7
  -1  -8   1 5621.45 604.933   6
   1   8   0 16272.9 1138.71   7
  -1  -8   0 18240.9 1040.14   6
  -1  -8  -1 89964.9 2351.86   6
   1   8   1 96279.1 2789.24   7
   1   8   2 49399.7 2280.00   4
  -1  -8  -2 48111.8 1575.44   6
   1   8   2 46894.0 1857.85   7
   1   8   3 17528.0 1097.53   7
   1   8   3 17883.2 1419.96   4
   1   8   4 4148.56 529.280   7
   1   8   4 5417.98 827.557   4
   1   8   5 22488.4 1176.57   7
   1   8   5 24021.2 1728.31   4
   1   8   6-26.1916 383.783   4
   1   8   7 42.4041 360.144   4
   1   8   8-24.5512 490.101   4
   1   8  10 165.126 371.046   1
   1   9 -12 34006.0 2204.75   7
   1   9 -11 1417.01 564.149   7
   1   9 -10-83.1037 456.087   7
   1   9  -9 8024.89 1028.26   7
   1   9  -8 28004.5 1837.91   7
   1   9  -7 1395.92 525.793   7
   1   9  -6 31306.7 1875.55   7
   1   9  -5 85507.5 3091.33   7
   1   9  -4 59808.8 2507.42   7
   1   9  -3 8598.29 960.145   7
   1   9  -2 462.677 416.021   7
   1   9  -1 2888.73 554.061   7
  -1  -9   1 2460.06 444.515   6
  -1  -9   0 13084.2 926.780   6
   1   9   0 12356.0 1053.04   7
  -1  -9  -1 2693.18 456.394   6
   1   9   1 2914.40 537.339   7
   1   9   2 5103.89 677.731   7
   1   9   3 14234.9 1072.25   7
   1   9   3 11762.5 1237.05   4
   1   9   4 2786.40 655.673   4
   1   9   4 2615.25 483.823   7
   1   9   5 30.3377 392.072   4
   1   9   5 50.6269 253.051   7
   1   9   6 1294.56 612.104   4
   1   9   7 895.504 601.607   4
   1  10 -10 10837.3 1256.08   7
   1  10  -9 8273.27 1078.54   7
   1  10  -8 586.180 485.973   7
   1  10  -7 30334.7 1987.68   7
   1  10  -6 2815.59 609.146   7
   1  10  -5 1536.38 549.143   7
   1  10  -4 506.871 455.909   7
   1  10  -3 9644.34 1066.77   7
   1  10  -2 4908.15 741.011   7
  -1 -10   2 5797.50 728.580   6
  -1 -10   1 361.990 290.461   6
   1  10  -1 209.639 355.691   7
   1  10   0 7696.80 918.789   7
  -1 -10   0 6920.01 742.150   6
   1  10   1 334.712 360.779   7
   1  10   2-581.937 398.802   7
   1  10   3 23239.9 1813.46   4
   1  10   3 21485.3 1402.65   7
   1  10   4 652.211 323.055   7
   1  10   4 1847.65 594.922   4
   1  10   5 2075.90 622.787   4
   1  11  -7 1814.41 644.567   7
   1  11  -6 648.951 463.331   7
   1  11  -5 86.4409 411.810   7
   1  11  -4 1546.88 535.357   7
   1  11  -3-351.914 412.171   7
  -1 -11   3 261.692 294.530   6
  -1 -11   2 1285.29 417.588   6
   1  11  -2 1793.92 564.173   7
   1  11  -1 129.492 394.802   7
  -1 -11   1 519.256 304.929   6
   1  11   0 1850.64 545.515   7
   1  11   1 1282.58 455.177   7
   1  11   2 1292.89 513.313   7
   1  11   3 1359.19 450.887   7
   1  11   4 4608.85 698.227   7
  -1 -12   5 3357.16 715.212   6
  -1 -12   4 988.148 477.694   6
  -1 -12   3 16794.3 1355.30   6
   1  12  -3 21983.5 1773.89   7
   1  12  -2 120.896 410.690   7
   1  12  -1 2211.66 638.913   7
   1  12   0-745.445 492.674   7
   1  12   1 12802.4 1290.08   7
   1  12   2 6182.16 896.029   7
   1  12   3-503.839 431.383   7
  -1 -13   4 14403.7 1368.60   6
  -2  13   4 8921.88 1079.00   7
  -2  13   3 2963.02 679.890   7
  -2  13   2 2384.74 668.564   7
  -2  13   1 18361.0 1575.41   7
  -2  13   0 7129.46 1022.73   7
  -2  13  -1 7277.65 1018.69   7
  -2  13  -2 8704.66 1151.56   7
  -2  13  -3-118.533 521.679   7
  -2  12   6 5096.69 980.363   4
  -2  12   5 7216.83 913.652   7
  -2  12   5 5556.61 959.683   4
  -2  12   4 310.905 348.492   7
  -2  12   3 719.674 420.810   7
  -2  12   2 2336.24 587.460   7
  -2  12   1 929.398 409.345   7
  -2  12   0 321.733 395.329   7
  -2  12  -1 802.409 478.953   7
  -2  12  -2 1828.92 568.165   7
  -2  12  -3 807.528 404.510   7
  -2  12  -4 197.185 410.869   7
  -2  12  -5 2211.49 623.200   7
  -2  12  -6 5083.34 873.842   7
  -2  12  -7 1215.02 609.357   7
  -2  11   7 1244.26 529.433   4
  -2  11   6 703.499 523.932   4
  -2  11   5 2093.49 494.927   7
  -2  11   5 2288.17 629.464   4
  -2  11   4 4624.25 686.259   7
  -2  11   4 4359.01 780.596   4
  -2  11   3 1403.09 422.743   7
  -2  11   2 1104.13 434.378   7
  -2  11   1 7058.81 888.225   7
  -2  11   0 9098.23 1006.37   7
  -2  11  -1 7939.57 972.634   7
  -2  11  -2 4468.50 749.812   7
  -2  11  -3 27733.5 1798.20   7
  -2  11  -4 1217.49 517.909   7
  -2  11  -5 522.525 405.575   7
  -2  11  -6 3383.57 755.065   7
  -2  11  -7 32061.5 2050.73   7
  -2  11  -8 34689.6 2181.35   7
  -2  11  -9 15076.4 1473.93   7
  -2  11 -10 8445.39 1155.08   7
  -2  10   9 4371.42 899.834   4
  -2  10   8 1442.74 487.140   4
  -2  10   7 20696.0 1709.72   4
  -2  10   6 5530.32 686.749   7
  -2  10   6 5347.51 851.820   4
  -2  10   5 70.1597 348.256   4
  -2  10   5 298.198 277.784   7
  -2  10   4 4496.82 621.226   7
  -2  10   4 4626.24 733.717   4
  -2  10   3 7612.01 830.097   7
  -2  10   3 6946.22 865.480   4
  -2  10   2 3388.69 627.018   7
  -2  10   1 16986.0 1280.53   7
  -2  10   0 2218.73 613.235   7
  -2  10  -1 119049. 3560.33   7
  -2  10  -2 60650.3 2518.54   7
  -2  10  -3 2345.47 579.082   7
  -2  10  -4 14470.2 1247.21   7
  -2  10  -5 6473.63 862.938   7
  -2  10  -6 16537.0 1358.97   7
  -2  10  -7 7365.15 989.478   7
  -2  10  -8 24592.8 1746.80   7
  -2  10  -9 80459.4 3216.67   7
  -2  10 -10 44479.1 2419.77   7
  -2  10 -11 269.009 429.290   3
  -2  10 -11 766.225 471.097   7
  -2   9  10 48.5524 356.283   4
  -2   9   9 17832.2 1663.03   4
  -2   9   8 45096.5 2530.92   4
  -2   9   7 10496.4 806.189   7
  -2   9   7 13533.8 1322.50   4
  -2   9   6 17791.3 1442.29   4
  -2   9   6 15414.2 1018.24   7
  -2   9   5 14136.3 1213.02   4
  -2   9   5 13663.0 989.816   7
  -2   9   4 531.935 307.592   7
  -2   9   4 652.504 364.786   4
  -2   9   3 880.040 334.621   7
  -2   9   3 179.902 311.310   4
  -2   9   2 3442.76 549.982   7
  -2   9   2 4480.13 643.411   4
  -2   9   1 93979.8 2880.21   7
  -2   9   0 173582. 4119.28   7
  -2   9  -1 9885.26 939.668   7
  -2   9  -2 87767.7 2879.54   7
  -2   9  -3 108587. 3283.63   7
  -2   9  -4 11303.8 1045.93   7
  -2   9  -5 2677.83 549.989   7
  -2   9  -6 3202.26 654.420   7
  -2   9  -7 95675.4 3237.12   7
  -2   9  -8 93679.4 3250.11   7
  -2   9  -9 4760.85 817.689   7
  -2   9 -10 12530.2 1222.17   7
  -2   9 -11 27663.1 1826.46   7
  -2   9 -11 25869.1 1960.46   3
  -2   8  11 6706.38 1017.55   1
  -2   8  11 4969.54 985.854   4
  -2   8  10 14751.9 1517.06   4
  -2   8  10 12667.4 1260.14   1
  -2   8   9 2196.03 646.541   4
  -2   8   8 12976.5 1317.43   4
  -2   8   7 149308. 3133.22   7
  -2   8   7 143472. 4301.14   4
  -2   8   6 68025.7 2704.85   4
  -2   8   6 68114.1 2064.05   7
  -2   8   5 4809.40 696.720   4
  -2   8   5 3514.83 488.513   7
  -2   8   4 864.782 306.930   7
  -2   8   4 764.414 350.028   4
  -2   8   3 2617.33 473.691   7
  -2   8   3 2657.88 467.060   4
  -2   8   2 84708.9 2549.62   4
   2  -8  -2 86073.7 2113.89   6
  -2   8   2 84073.9 2528.93   7
  -2   8   1 4958.10 631.523   7
  -2   8   0 183643. 4044.96   7
  -2   8  -1 266944. 5163.66   7
  -2   8  -2 182222. 4101.45   7
  -2   8  -3 3402.94 571.990   7
  -2   8  -4 27830.1 1526.35   7
  -2   8  -5 31164.1 1648.69   7
  -2   8  -6 20797.4 1361.77   7
  -2   8  -7 149.772 300.289   7
  -2   8  -8 79260.7 2805.16   7
  -2   8  -9 147645. 4032.05   7
  -2   8 -10 42486.1 2095.20   7
  -2   8 -11 1164.15 456.311   7
  -2   8 -11 786.846 535.348   3
  -2   8 -12 8597.94 1217.02   3
  -2   7  12 6221.12 915.093   1
  -2   7  11 1224.84 523.775   4
  -2   7  11 2695.85 604.958   1
  -2   7  10 10311.1 1233.78   4
  -2   7  10 12453.4 1196.77   1
  -2   7   9 95291.7 3618.64   4
  -2   7   8 47662.1 2381.88   4
  -2   7   7 784.546 259.808   7
  -2   7   7 173.050 360.502   4
  -2   7   6 56809.6 2353.90   4
  -2   7   6 57654.2 1740.87   7
  -2   7   5 123407. 2788.12   7
  -2   7   5 120128. 3345.71   4
  -2   7   4 56799.1 1790.23   7
   2  -7  -4 54536.7 1157.23   6
  -2   7   4 53808.2 2041.74   4
   2  -7  -3 12752.7 628.774   6
  -2   7   3 11688.7 876.119   4
  -2   7   3 11469.4 815.779   7
   2  -7  -2 78339.6 1875.99   6
  -2   7   2 79967.7 2254.41   4
  -2   7   2 77163.1 2227.29   7
  -2   7   1 317554. 5389.89   7
   2  -7  -1 317974. 4952.71   6
  -2   7   0 109387. 2771.22   7
  -2   7  -1 253.348 266.859   7
  -2   7  -2 69225.4 2211.31   7
  -2   7  -3 265730. 5019.05   7
  -2   7  -4 147334. 3517.67   7
  -2   7  -5 5148.63 621.032   7
  -2   7  -6 7549.58 765.684   7
  -2   7  -7 28973.6 1526.60   7
  -2   7  -8 30483.4 1592.36   7
  -2   7  -9 868.760 381.595   7
  -2   7 -10 44227.8 2007.62   7
  -2   7 -10 44483.7 2385.89   3
  -2   7 -11 23432.1 1813.27   3
  -2   7 -12 11934.6 1394.50   3
  -2   6  12 3424.69 660.156   1
  -2   6  11 32341.3 1897.51   1
  -2   6  10 63194.9 2615.49   1
  -2   6   9 1402.47 457.881   1
  -2   6   8 103169. 2060.12   7
  -2   6   7 53224.5 2277.65   4
  -2   6   7 51750.8 1457.93   7
  -2   6   6 112322. 2391.83   7
  -2   6   6 113631. 3234.14   4
   2  -6  -5 46757.8 1645.74   5
  -2   6   5 46706.3 1474.98   7
  -2   6   5 48295.5 1919.54   4
   2  -6  -4 124715. 2894.93   5
  -2   6   4 126652. 3088.93   4
   2  -6  -4 126325. 1862.62   6
  -2   6   4 126501. 2692.04   7
   2  -6  -3 81158.8 2209.64   5
   2  -6  -3 83051.4 1661.16   6
  -2   6   3 80221.9 2081.26   7
  -2   6   3 82957.0 2281.28   4
  -2   6   2 15595.7 862.295   4
   2  -6  -2 15287.4 919.291   5
   2  -6  -2 15294.9 703.963   6
   2  -6  -1 1183.72 272.223   5
   2  -6  -1 1504.72 277.323   4
  -2   6   1 1461.77 281.651   4
   2  -6  -1 904.842 209.615   6
   2  -6   0 259990. 4208.95   6
   2  -6   0 244895. 4419.58   5
  -2   6   0 252392. 4457.48   7
   2  -6   0 254894. 4156.71   4
  -2   6  -1 260278. 4604.85   7
   2  -6   1 264521. 4196.10   4
  -2   6  -2 136349. 3071.27   7
  -2   6  -3 25149.6 1234.64   7
  -2   6  -4 12070.6 862.299   7
  -2   6  -5 25799.6 1280.57   7
  -2   6  -6 1499.29 410.322   7
  -2   6  -7 29222.4 1432.85   7
  -2   6  -8 62641.4 2167.11   7
  -2   6  -9 58169.9 2130.35   7
  -2   6  -9 58490.9 2559.52   3
  -2   6 -10 27039.7 1447.53   7
  -2   6 -10 24624.1 1753.83   3
  -2   6 -11-59.2927 354.812   3
  -2   6 -12-379.362 469.376   3
  -2   6 -13 987.069 522.477   3
  -2   5  13 39272.7 2228.94   1
  -2   5  12 40270.0 2159.65   1
  -2   5  11 269.054 308.855   1
  -2   5  10 50189.0 2242.41   1
  -2   5   9 79389.5 2732.35   1
  -2   5   8 11172.9 537.022   7
  -2   5   8 12102.2 989.586   1
   2  -5  -7 19770.4 979.500   5
  -2   5   7 19406.0 789.233   7
   2  -5  -6 85293.8 2143.92   5
  -2   5   5 355220. 5929.13   4
   2  -5  -5 349737. 5365.04   5
   2  -5  -4 266158. 3252.11   6
  -2   5   4 269366. 4680.98   4
   2  -5  -4 268849. 4414.63   5
  -2   5   3 443.193 207.596   4
   2  -5  -3 370.900 181.967   5
   2  -5  -3 344.929 103.719   6
  -2   5   3 347.505 105.477   6
  -2   5   2 18212.8 844.216   4
  -2   5   2 17466.2 672.438   6
   2  -5  -2 19437.5 732.902   6
   2  -5  -2 18945.1 920.823   5
   2  -5  -1 66860.4 1582.04   6
  -2   5   1 63859.3 1556.74   4
   2  -5  -1 66409.3 1649.55   4
  -2   5   1 62689.4 1510.37   6
   2  -5  -1 65649.7 1801.72   5
   2  -5   0 25591.8 991.425   6
   2  -5   0 27292.7 948.716   4
   2  -5   0 26733.1 1084.67   5
  -2   5   0 25007.9 982.876   6
  -2   5  -1 93225.3 2151.10   6
   2  -5   1 88490.3 2125.91   5
   2  -5   1 96463.4 2179.01   6
   2  -5   1 90730.4 1887.96   4
  -2   5  -2 150437. 3077.12   6
   2  -5   2 159461. 3109.26   6
   2  -5   2 154407. 2968.65   5
  -2   5  -3 125018. 2847.28   6
  -2   5  -4 136892. 3144.70   6
  -2   5  -4 137134. 2976.42   7
  -2   5  -5 35648.8 1401.80   7
  -2   5  -6 9202.24 714.877   7
  -2   5  -7 26721.2 1261.30   7
  -2   5  -8 3649.01 489.385   7
  -2   5  -9 6677.75 888.238   3
  -2   5  -9 8632.05 736.416   7
  -2   5 -10 2315.61 410.960   7
  -2   5 -10 1522.73 515.913   3
  -2   5 -11 9114.83 1163.73   3
  -2   5 -12 2612.18 703.075   3
  -2   5 -13 12474.4 1485.33   3
  -2   4  14 14143.3 1345.35   1
  -2   4  13 1833.56 511.664   1
  -2   4  12 54456.6 2435.86   1
  -2   4  11 119533. 3593.06   1
  -2   4  10 33235.6 1733.75   1
   2  -4  -9 1144.83 256.103   5
  -2   4   9 426.153 285.177   1
  -2   4   8 48061.4 1907.09   1
   2  -4  -8 48645.6 1454.02   5
  -2   4   8 46997.6 1059.81   7
   2  -4  -7 106250. 2285.44   5
  -2   4   7 109866. 2860.50   1
   2  -4  -6 5496.86 517.077   5
   2  -4  -5 23191.1 965.834   5
   2  -4  -4 566.768 87.6968   6
  -2   4   4 354.593 80.6370   6
   2  -4  -4 504.956 163.589   5
  -2   4   3 278634. 4634.86   2
   2  -4  -3 274778. 4177.26   5
  -2   4   3 268311. 3504.54   6
   2  -4  -3 275507. 3572.58   6
  -2   4   3 270244. 4229.23   4
   2  -4  -2 19523.2 681.811   6
   2  -4  -2 19800.7 839.761   5
  -2   4   2 18877.0 767.713   4
  -2   4   2 18954.9 652.221   6
   2  -4  -1 66537.9 1654.55   5
  -2   4   1 67367.3 1477.45   6
   2  -4  -1 70026.3 1485.82   4
   2  -4  -1 69729.2 1522.21   6
  -2   4   1 67596.7 1420.37   4
  -2   4   0 183509. 3035.62   6
   2  -4   0 185011. 3126.95   5
   2  -4   0 192257. 3096.37   6
   2  -4   0 184180. 2751.29   4
   2  -4   1 10853.9 628.301   6
  -2   4  -1 10147.5 612.167   6
   2  -4   1 9653.49 573.365   5
   2  -4   2 447.125 180.621   5
  -2   4  -2 563.854 250.135   6
   2  -4   2 441.424 172.271   6
   2  -4   3 42466.3 1432.45   6
   2  -4   3 41426.7 1216.74   5
  -2   4  -3 40730.1 1423.39   6
  -2   4  -4 6084.58 572.945   6
  -2   4  -5 19315.5 933.219   7
  -2   4  -5 18134.3 1038.93   6
  -2   4  -6 10458.5 695.343   7
  -2   4  -7 2248.42 359.070   7
  -2   4  -8 4779.54 702.020   3
  -2   4  -8 5199.51 514.509   7
  -2   4  -9 32842.3 1893.31   3
  -2   4  -9 32271.8 1303.98   7
  -2   4 -10 24817.0 1745.59   3
  -2   4 -11 6697.55 1001.49   3
  -2   4 -12 2714.95 591.922   2
  -2   4 -12 3134.05 815.355   3
  -2   4 -13 1291.55 503.698   2
  -2   4 -13 1737.39 711.606   3
  -2   3  14 8992.21 1064.29   1
   2  -3 -13 42752.2 2532.43   2
  -2   3  13 41588.0 2171.42   1
  -2   3  12 42399.3 2095.65   1
   2  -3 -12 42496.8 2424.44   2
   2  -3 -11 371.887 379.817   2
  -2   3  11-161.014 331.562   1
  -2   3  10 41660.1 1261.33   6
  -2   3  10 47640.7 2014.58   1
   2  -3 -10 46172.8 2279.47   2
  -2   3   9 47684.8 787.494   7
  -2   3   9 46698.2 1290.94   6
  -2   3   9 49226.9 1992.24   1
   2  -3  -9 52062.7 1373.40   5
   2  -3  -9 52580.5 2317.12   2
   2  -3  -8 670.670 318.381   2
  -2   3   8 1301.17 382.299   1
  -2   3   8 1211.37 153.368   7
   2  -3  -8 768.240 187.838   5
  -2   3   8 874.599 156.160   6
  -2   3   8 912.058 178.233   6
   2  -3  -7 40207.1 1191.11   5
  -2   3   7 42207.3 972.786   6
   2  -3  -7 39844.4 1805.43   2
  -2   3   7 41687.3 1614.54   1
  -2   3   7 39120.5 1051.71   6
  -2   3   7 40157.2 997.170   7
  -2   3   6 1941.86 209.894   6
  -2   3   6 1966.17 334.083   1
   2  -3  -6 2278.83 453.971   2
  -2   3   5 2252.98 205.822   6
   2  -3  -5 1975.78 382.017   2
   2  -3  -4 150051. 3162.99   2
   2  -3  -4 153916. 2127.32   6
  -2   3   4 151970. 2263.98   6
  -2   3   4 159556. 3139.09   2
  -2   3   3 15543.7 543.750   6
  -2   3   3 16639.1 831.416   2
   2  -3  -3 16335.5 541.189   6
  -2   3   2 313260. 4575.16   2
  -2   3   2 310623. 4086.53   6
   2  -3  -2 315824. 4110.21   6
  -2   3   1 26567.6 826.274   6
  -2   3   1 27762.0 683.931   4
   2  -3   0 234758. 3441.14   6
  -2   3   0 228630. 3419.29   6
   2  -3   0 226730. 2884.22   4
   2  -3   1 112169. 2174.60   6
  -2   3  -1 110209. 2163.20   6
  -2   3  -2 7584.65 524.842   6
   2  -3   2 8310.74 551.970   6
   2  -3   2 7937.35 440.456   5
   2  -3   3 9917.00 494.850   5
  -2   3  -3 9589.23 634.305   6
   2  -3   3 10646.9 659.863   6
  -2   3  -4 186378. 3500.98   6
   2  -3   4 182291. 2814.66   5
  -2   3  -5 68917.4 2020.67   6
  -2   3  -6 25839.2 1260.32   6
  -2   3  -6 24319.4 962.211   1
  -2   3  -6 24417.0 968.226   7
  -2   3  -7 37191.2 1238.62   7
  -2   3  -7 39255.8 1804.46   3
  -2   3  -8 67540.7 1753.71   7
  -2   3  -8 65093.0 2540.30   3
  -2   3  -9 27652.7 1057.28   7
  -2   3  -9 26587.9 1695.45   3
  -2   3 -10 25251.7 1765.04   3
  -2   3 -11 9894.67 1197.65   3
  -2   3 -11 11088.7 995.411   2
  -2   3 -12 5642.94 1039.77   3
  -2   3 -12 3210.59 623.172   2
  -2   3 -13 11700.0 1171.82   2
  -2   3 -13 12282.1 1467.05   3
   2  -2 -14-118.318 448.920   2
  -2   2  13-211.507 390.418   1
   2  -2 -13 680.708 574.631   2
   2  -2 -12 25283.6 1838.90   2
  -2   2  12 29401.9 1703.30   1
   2  -2 -11 140551. 4254.65   2
  -2   2  11 138374. 3720.69   1
  -2   2  11 130922. 2870.32   6
  -2   2  10 48672.1 2020.74   1
   2  -2 -10 47843.0 2269.22   2
  -2   2  10 46291.9 1500.97   6
  -2   2   9 17324.4 795.421   6
   2  -2  -9 16009.6 681.407   5
  -2   2   9 15709.8 1076.85   1
  -2   2   9 14737.4 779.524   6
  -2   2   9 16764.7 475.430   7
   2  -2  -9 15767.8 1247.95   2
  -2   2   8 3103.25 228.740   7
  -2   2   8 2599.08 323.049   6
  -2   2   8 3013.00 487.958   1
   2  -2  -8 2265.22 466.080   2
  -2   2   8 2580.62 292.680   6
  -2   2   7 77080.0 2204.84   1
  -2   2   7 75574.7 1452.94   7
  -2   2   7 72790.0 1696.73   6
   2  -2  -7 73447.6 2414.85   2
  -2   2   6 5335.71 390.162   6
   2  -2  -6 4846.92 583.020   2
  -2   2   6 5614.37 544.131   1
  -2   2   6 5762.65 353.851   7
   2  -2  -5 1394.00 320.492   2
  -2   2   5 1633.28 310.674   1
  -2   2   5 1372.25 256.581   3
  -2   2   5 1221.32 189.791   6
  -2   2   4 65280.2 1647.65   1
  -2   2   4 65222.1 1385.22   6
   2  -2  -4 63880.1 1804.72   2
  -2   2   4 64436.1 1636.25   3
   2  -2  -3 423362. 5155.13   6
  -2   2   3 422493. 5320.19   6
   2  -2  -3 410531. 5838.80   2
  -2   2   2 70154.0 1515.88   2
  -2   2   2 72158.5 1428.10   6
   2  -2  -2 69978.2 1378.38   6
   2  -2  -2 67641.8 1539.42   2
   2  -2  -1 6957.15 377.380   2
  -2   2   1 7176.78 403.242   6
   2  -2  -1 6982.19 396.574   6
  -2   2   1 7588.08 383.476   2
  -2   2   0 163838. 2630.06   6
   2  -2   0 164912. 2627.95   6
  -2   2  -1 302607. 4314.16   6
   2  -2   1 309393. 4316.99   6
   2  -2   2 96342.3 1998.60   6
  -2   2  -2 95066.4 2003.53   6
   2  -2   3 102896. 2207.07   6
  -2   2  -3 106550. 2238.91   6
   2  -2   4 99728.0 1602.25   5
  -2   2  -4 100507. 2273.77   6
   2  -2   4 103359. 2290.56   6
  -2   2  -4 97744.5 1747.85   1
  -2   2  -5 2396.00 263.991   1
   2  -2   5 3023.51 207.966   5
  -2   2  -5 3050.44 438.175   3
  -2   2  -5 2658.96 369.123   6
  -2   2  -6 22526.6 1111.10   6
  -2   2  -6 21114.6 860.266   1
  -2   2  -6 22308.9 1253.58   3
  -2   2  -7 3689.83 337.068   7
  -2   2  -7 3635.59 592.654   3
  -2   2  -7 3671.81 400.074   1
  -2   2  -7 3178.09 458.907   6
  -2   2  -8 58936.1 1402.49   7
  -2   2  -8 59587.8 1937.66   2
  -2   2  -8 60052.3 2436.26   3
  -2   2  -9 58122.1 2562.05   3
  -2   2  -9 62266.4 2134.46   2
  -2   2 -10 12000.9 1243.60   3
  -2   2 -10 14141.3 1059.73   2
  -2   2 -11 9590.86 1196.32   3
  -2   2 -11 8816.75 908.908   2
  -2   2 -12 61220.3 3108.74   3
  -2   2 -12 56692.3 2459.85   2
  -2   2 -13 3253.45 633.657   2
  -2   2 -13 3932.96 917.847   3
   2  -1 -14 8570.67 1203.14   2
   2  -1 -13 191.565 419.594   2
  -2   1  12 12165.9 891.241   6
   2  -1 -12 14655.6 1364.47   2
  -2   1  11 17305.5 1226.69   1
  -2   1  11 15385.9 956.874   6
   2  -1 -11 15447.2 1412.11   3
   2  -1 -11 17108.0 1404.28   2
   2  -1 -10 33985.4 1922.31   3
  -2   1  10 34205.7 1653.46   1
  -2   1  10 32353.9 1333.53   6
   2  -1 -10 31987.4 1797.62   2
  -2   1   9 3891.71 539.781   1
   2  -1  -9 2723.26 538.066   3
  -2   1   9 4218.05 289.056   7
  -2   1   9 4727.77 481.498   6
   2  -1  -9 4031.38 611.431   2
   2  -1  -8 6389.99 718.627   3
   2  -1  -8 6168.14 712.115   2
  -2   1   8 6454.72 651.361   1
  -2   1   8 7214.23 560.853   6
  -2   1   8 5845.49 356.947   7
   2  -1  -7 12350.3 906.817   3
  -2   1   7 13037.6 848.053   1
  -2   1   7 12840.7 549.839   7
  -2   1   7 12524.5 694.243   6
   2  -1  -6 62322.6 1904.33   3
  -2   1   6 62832.8 1827.45   1
  -2   1   6 63821.4 1572.23   6
  -2   1   6 62647.1 1377.68   7
  -2   1   5 4524.98 325.539   7
  -2   1   5 5200.85 392.957   6
  -2   1   5 4222.69 438.699   1
  -2   1   5 4554.89 423.602   3
   2  -1  -5 4176.37 424.565   1
  -2   1   4 11807.2 631.607   1
  -2   1   4 11675.7 520.375   7
   2  -1  -4 10431.9 616.473   1
  -2   1   4 11968.9 612.148   3
  -2   1   4 11954.8 568.732   6
  -2   1   3 302.113 103.137   6
  -2   1   3 349.660 146.384   1
   2  -1  -3 346.399 129.099   1
  -2   1   3 275.030 101.363   3
   2  -1  -2 42316.5 1034.14   6
  -2   1   2 41871.0 1004.50   1
   2  -1  -2 40576.7 1009.87   1
  -2   1   2 41523.9 1064.75   6
   2  -1  -1 219739. 3161.70   6
  -2   1   1 213715. 2817.32   1
  -2   1   1 219727. 3188.89   6
   2  -1   0 125580. 1618.38   4
   2  -1   0 125627. 2172.19   6
  -2   1   0 126031. 2182.08   6
  -2   1   0 127007. 1610.57   1
  -2   1  -1 17771.2 704.005   6
   2  -1   1 16244.3 672.846   6
  -2   1  -2 213613. 3378.19   6
  -2   1  -2 215268. 2524.88   1
   2  -1   2 217295. 3377.18   6
  -2   1  -2 215441. 2660.55   2
  -2   1  -3 215762. 3479.88   6
   2  -1   3 215997. 3478.28   6
  -2   1  -3 212405. 2754.61   1
  -2   1  -3 211128. 2953.05   2
  -2   1  -4 634.466 248.331   3
  -2   1  -4 773.926 169.886   2
  -2   1  -4 791.921 213.931   6
  -2   1  -4 551.470 126.658   1
   2  -1   4 359.518 157.772   6
  -2   1  -5 27295.6 1108.59   6
   2  -1   5 28828.8 1143.24   6
  -2   1  -5 27334.5 1009.07   2
  -2   1  -5 29163.1 1359.74   3
  -2   1  -6 52290.7 1988.45   3
  -2   1  -6 49791.0 1550.87   2
  -2   1  -6 51375.3 1642.45   6
  -2   1  -7 120682. 2857.14   6
  -2   1  -7 127696. 1983.31   7
  -2   1  -7 120245. 3411.47   3
  -2   1  -7 130461. 2894.29   2
  -2   1  -8 31602.9 720.069   7
  -2   1  -8 30413.9 1402.65   2
  -2   1  -8 29762.4 1730.69   3
  -2   1  -9 28529.1 1800.13   3
  -2   1  -9 27048.7 1402.32   2
  -2   1 -10 129249. 4199.55   3
  -2   1 -10 134761. 3550.16   2
  -2   1 -11 72355.1 3255.25   3
  -2   1 -11 77023.5 2748.64   2
  -2   1 -12 2990.18 777.873   3
  -2   1 -12 2107.27 541.400   2
  -2   1 -13 609.838 387.775   2
  -2   1 -13 486.884 455.848   3
   2   0 -14 935.408 527.742   2
   2   0 -14 917.033 506.436   3
   2   0 -13 2576.68 693.768   3
  -2   0  13 3594.63 550.700   6
   2   0 -13 4227.77 818.659   2
   2   0 -12 21074.0 1587.52   2
   2   0 -12 19048.5 1630.74   3
  -2   0  12 19472.7 1190.24   6
   2   0 -11 8190.24 1032.02   3
   2   0 -11 7100.48 920.846   2
   2   0 -10 423.945 417.769   3
  -2   0   9 30573.5 953.777   7
   2   0  -9 31485.0 1692.51   3
  -2   0   8 99942.6 1935.34   7
   2   0  -8 96708.9 2845.02   3
   2   0  -7 72774.5 2225.96   3
  -2   0   7 73617.5 1605.53   7
   2   0  -6 23257.0 1091.69   3
  -2   0   6 22473.2 811.913   7
  -2   0   6 23780.6 1056.33   3
  -2   0   6 21140.5 1037.98   1
   2   0  -5 8576.86 604.713   3
  -2   0   5 7965.59 547.067   3
   2   0  -5 7360.35 567.876   1
  -2   0   5 8037.61 533.052   6
  -2   0   5 7955.61 469.040   7
  -2   0   5 6837.37 531.242   1
   2   0  -5 8112.82 530.810   7
   2   0  -4 131088. 2552.43   1
  -2   0   4 130771. 2307.98   7
  -2   0   4 128546. 2457.88   1
  -2   0   4 128763. 2316.51   3
   2   0  -4 130298. 2387.16   7
   2   0  -4 128403. 2306.80   3
  -2   0   3 98061.2 1680.61   3
   2   0  -3 95711.4 1936.88   1
  -2   0   3 98622.5 1907.27   6
   2   0  -3 95353.1 1898.35   7
  -2   0   3 98771.7 1879.93   7
  -2   0   2 94549.4 1394.93   3
  -2   0   2 93833.3 1796.96   7
   2   0  -2 91800.0 1722.90   1
   2   0  -2 95489.8 1826.55   7
  -2   0   2 98854.2 1870.97   6
   2   0  -2 98803.5 1811.18   6
   2   0  -1 2481.33 253.121   6
  -2   0   1 2925.95 276.528   6
  -2   0   1 893.625 163.834   7
   2   0  -1 385.656 95.3316   1
  -2   0   0 286648. 3704.56   4
   2   0   0 298723. 4074.74   6
  -2   0   0 288546. 4052.62   6
   2   0   0 290964. 3717.09   4
  -2   0   0 282129. 3907.18   7
   2   0   1 300027. 4177.36   6
   2   0   1 291849. 3958.24   4
  -2   0  -1 292333. 4129.99   6
  -2   0  -1 289299. 3897.35   3
  -2   0  -1 294671. 3930.36   7
   2   0   2 15774.4 534.607   2
  -2   0  -2 15654.2 578.721   7
  -2   0  -2 16341.1 695.466   6
   2   0   2 15971.0 699.692   6
  -2   0  -3 29236.8 804.175   7
  -2   0  -3 30706.4 1025.22   6
   2   0   3 29361.1 1010.44   6
   2   0   3 28054.1 858.904   2
  -2   0  -3 30962.0 1146.24   3
   2   0   3 28524.3 724.007   1
  -2   0  -4 105225. 2201.21   6
   2   0   4 106513. 2219.52   6
  -2   0  -4 105922. 1762.38   7
   2   0   4 103016. 1842.12   1
  -2   0  -4 102374. 2527.82   3
   2   0   5 122331. 2227.85   1
  -2   0  -5 116892. 2461.53   6
   2   0   5 121291. 2514.12   6
  -2   0  -5 115891. 2958.50   3
  -2   0  -5 121758. 1900.46   7
   2   0   6 447.039 151.923   1
  -2   0  -6 25.0353 253.653   3
  -2   0  -6 638.219 112.261   7
  -2   0  -6 520.284 206.140   2
  -2   0  -6 430.843 193.045   6
   2   0   6 705.127 207.796   6
  -2   0  -7 22448.6 1406.97   3
   2   0   7 21884.2 979.916   1
  -2   0  -7 21807.7 1049.64   6
  -2   0  -7 21943.0 1144.18   2
  -2   0  -8 116207. 2783.23   6
  -2   0  -8 119413. 3054.14   2
  -2   0  -8 114624. 3576.39   3
   2   0   8 125571. 2729.99   1
  -2   0  -9 168802. 4676.28   3
  -2   0  -9 169568. 3998.79   2
  -2   0 -10 1092.52 508.292   3
  -2   0 -11 30819.7 2125.19   3
  -2   0 -12 14723.4 1554.05   3
  -2   0 -13 20862.8 1943.10   3
   2   1 -15 12574.6 1567.46   3
   2   1 -14 480.700 403.681   3
   2   1 -14 633.511 392.889   2
   2   1 -13 22842.7 1874.78   3
   2   1 -13 22206.3 1741.92   2
   2   1 -12 21631.1 1705.17   3
   2   1 -11 345.238 326.823   3
   2   1 -10 4106.58 686.167   3
   2   1  -9 21482.2 1373.66   3
   2   1  -9 21495.4 1023.65   7
  -2  -1   9 22584.5 918.535   7
  -2  -1   8 9090.32 567.805   7
   2   1  -8 7443.68 760.578   3
   2   1  -8 8384.25 630.102   7
   2   1  -7 143166. 3284.10   3
   2   1  -7 144435. 2960.20   7
  -2  -1   7 148730. 2701.08   7
  -2  -1   6 258568. 3929.01   7
   2   1  -6 252404. 4204.79   7
   2   1  -6 243895. 4322.65   3
   2   1  -5 417610. 5851.68   3
  -2  -1   5 424712. 5713.41   7
   2   1  -5 412548. 6112.09   1
   2   1  -5 410711. 5943.52   7
   2   1  -4 140537. 2402.46   3
   2   1  -4 137497. 2670.29   7
  -2  -1   4 141376. 2571.67   7
   2   1  -4 136619. 2690.97   1
  -2  -1   4 139905. 2611.98   6
  -2  -1   3 1768.47 253.164   6
   2   1  -3 2159.87 293.924   7
   2   1  -3 1773.66 171.998   3
  -2  -1   3 1590.92 227.651   7
  -2  -1   2 35612.8 1110.45   7
   2   1  -2 37401.8 1144.34   7
  -2  -1   2 37797.5 1098.94   6
  -2  -1   1 74124.6 1604.29   6
   2   1  -1 70078.2 1591.76   7
  -2  -1   1 70731.4 1424.03   4
  -2  -1   1 72511.5 1631.45   7
   2   1  -1 74592.8 1597.34   6
   2   1   0 58531.1 1355.23   4
  -2  -1   0 57280.5 1410.24   7
  -2  -1   0 59500.9 1329.15   4
  -2  -1   0 57223.2 1388.88   6
  -2  -1   0 59352.7 987.439   3
   2   1   0 57588.1 1406.42   6
   2   1   0 55701.3 1349.19   7
   2   1   0 57750.7 1019.25   3
   2   1   1 600859. 7390.64   6
  -2  -1  -1 591763. 7050.76   3
  -2  -1  -1 578501. 7327.83   7
   2   1   1 592126. 7444.01   4
   2   1   1 587019. 7161.94   7
  -2  -1  -1 584910. 7382.72   4
  -2  -1  -1 571261. 7321.79   6
   2   1   1 583040. 7049.76   3
  -2  -1  -2 765840. 9397.88   3
   2   1   2 758137. 9543.10   4
   2   1   2 761019. 8990.98   7
  -2  -1  -2 761553. 9279.57   6
   2   1   2 767343. 9365.72   6
  -2  -1  -2 773628. 9201.39   7
   2   1   2 773567. 9326.18   3
  -2  -1  -3 302685. 4420.78   6
   2   1   3 311792. 4497.04   6
   2   1   3 311514. 4691.59   3
  -2  -1  -3 307626. 4231.08   7
   2   1   3 309851. 4500.86   2
  -2  -1  -3 297381. 4763.06   3
  -2  -1  -4 30006.7 1037.69   6
  -2  -1  -4 29993.8 883.281   7
   2   1   4 30192.0 1069.54   6
   2   1   4 28405.5 1090.75   2
  -2  -1  -4 27962.8 1252.67   3
   2   1   4 27487.7 1180.28   3
   2   1   5 37296.2 1347.65   2
  -2  -1  -5 40180.4 966.518   7
  -2  -1  -5 36736.7 1211.48   6
   2   1   5 37675.0 1256.85   6
   2   1   5 36798.0 1139.84   1
  -2  -1  -5 38622.8 1619.65   3
   2   1   6 192844. 2608.77   5
   2   1   6 194069. 3460.53   6
  -2  -1  -6 192165. 3378.60   6
   2   1   6 185126. 3300.53   1
  -2  -1  -6 195111. 4325.78   3
  -2  -1  -6 188644. 2510.77   7
  -2  -1  -7 202077. 4674.39   3
   2   1   7 201460. 3610.55   1
   2   1   7 195164. 3632.60   6
  -2  -1  -7 196106. 3559.55   6
  -2  -1  -8 16287.8 1322.50   3
   2   1   8 17710.2 976.619   1
  -2  -1  -8 19622.8 983.982   6
  -2  -1  -9 45219.4 2331.16   3
   2   1   9 46200.3 1693.54   1
  -2  -1 -10 77514.0 3283.19   3
   2   1  10 82241.7 2431.14   1
  -2  -1 -11 40864.8 2503.72   3
  -2  -1 -12 471.735 469.039   3
   2   2 -15 1995.96 671.385   3
   2   2 -14 760.351 497.801   3
   2   2 -13 2537.87 659.037   3
   2   2 -12 51972.4 2612.94   3
   2   2 -11 46772.6 2339.59   3
   2   2 -11 49291.1 1773.84   7
   2   2 -10 6712.09 842.670   3
   2   2 -10 6066.24 624.628   7
   2   2  -9 36709.7 1799.26   3
   2   2  -9 35108.7 1488.25   7
   2   2  -8 237050. 4787.39   3
   2   2  -8 234584. 4407.48   7
   2   2  -7 166029. 3546.49   3
   2   2  -7 160865. 3396.14   7
  -2  -2   6 25182.6 1048.49   7
   2   2  -6 24688.0 1152.03   7
   2   2  -6 27122.4 1168.95   3
  -2  -2   5 6577.09 528.164   7
   2   2  -5 6037.83 491.015   3
   2   2  -5 5950.23 547.216   7
   2   2  -4 161081. 3124.33   7
  -2  -2   4 167486. 3034.01   7
   2   2  -4 157221. 2643.80   3
   2   2  -3 231398. 3887.24   7
  -2  -2   3 234315. 3773.80   6
   2   2  -3 235617. 3164.89   3
  -2  -2   3 233799. 3852.74   7
  -2  -2   2 95921.6 2025.61   6
   2   2  -2 97086.9 2125.11   7
  -2  -2   2 96262.8 2157.57   7
  -2  -2   1 66680.7 1709.60   7
   2   2  -1 69024.0 1677.58   7
  -2  -2   1 69248.1 1623.23   6
  -2  -2   1 64899.3 1540.42   4
   2   2   0 475678. 6396.31   4
   2   2   0 470615. 5592.01   3
   2   2   0 476997. 6242.31   6
  -2  -2   0 481204. 6228.02   6
  -2  -2   0 471319. 6418.62   7
   2   2   0 467020. 6285.96   7
  -2  -2   0 479337. 6314.35   4
  -2  -2  -1 177059. 3157.61   4
   2   2   1 169674. 3155.05   4
  -2  -2  -1 170274. 2882.00   6
   2   2   1 175499. 2941.34   6
   2   2   1 175454. 2906.41   7
  -2  -2  -1 174896. 3054.08   7
   2   2   1 173990. 2653.67   3
   2   2   2 6113.49 448.041   6
  -2  -2  -2 5169.26 418.741   3
   2   2   2 5388.33 417.903   3
  -2  -2  -2 6350.76 446.926   6
   2   2   2 6033.21 540.519   4
   2   2   2 6099.25 417.556   7
  -2  -2  -3 155103. 2711.70   6
   2   2   3 151531. 3213.72   4
  -2  -2  -3 157547. 2737.98   7
   2   2   3 158383. 2792.03   6
   2   2   3 154375. 2529.03   7
   2   2   3 156414. 2931.86   3
  -2  -2  -3 150866. 3036.88   3
  -2  -2  -4 117807. 2224.83   7
  -2  -2  -4 122848. 2354.34   6
  -2  -2  -4 127170. 2900.29   3
   2   2   4 128252. 2804.88   2
   2   2   4 122718. 2415.05   6
   2   2   4 120988. 2916.95   4
  -2  -2  -5 149751. 3510.85   3
  -2  -2  -5 149898. 2734.21   6
   2   2   5 151198. 2817.74   6
  -2  -2  -5 146339. 2426.53   7
  -2  -2  -6 110141. 1780.04   7
  -2  -2  -6 106270. 3129.50   3
  -2  -2  -6 109213. 2278.58   6
   2   2   6 108228. 2415.56   1
   2   2   6 113278. 2052.14   5
   2   2   7 35655.1 944.097   5
  -2  -2  -7 36138.0 1234.12   6
   2   2   7 37088.1 1325.47   6
   2   2   7 36161.6 1378.17   1
  -2  -2  -8 37369.5 1301.94   6
  -2  -2  -8 39497.1 2072.43   3
   2   2   8 40820.8 1547.82   1
   2   2   9 1625.97 359.198   1
  -2  -2  -9 2344.45 586.246   3
  -2  -2 -10 2885.01 727.959   3
   2   2  10 3007.60 477.111   1
  -2  -2 -11 68060.2 3274.01   3
   2   2  11 73698.1 2439.84   1
  -2  -2 -12 28086.2 2180.14   3
   2   3 -15 16935.4 1734.79   3
   2   3 -14 46707.2 2727.53   3
   2   3 -13 30294.4 2082.49   3
   2   3 -12 45889.6 2424.52   3
   2   3 -11 68.0901 329.225   3
   2   3 -11 291.686 255.937   7
   2   3 -10 44731.6 2102.58   3
   2   3 -10 44533.5 1863.53   7
   2   3  -9 36663.7 1639.58   7
   2   3  -9 39085.3 1826.34   3
   2   3  -8 4504.16 573.564   7
   2   3  -8 3388.64 550.653   3
   2   3  -7 217056. 4232.70   3
   2   3  -7 226431. 4361.39   7
   2   3  -6 184207. 3499.91   3
   2   3  -6 180901. 3720.93   7
   2   3  -5 77468.2 1883.42   3
   2   3  -5 77782.6 2168.18   7
   2   3  -4 16153.9 907.922   7
   2   3  -3 121237. 2682.11   7
  -2  -3   2 381783. 5417.57   4
   2   3  -2 366699. 5557.58   7
  -2  -3   2 366946. 5369.91   6
  -2  -3   2 372815. 5673.27   7
  -2  -3   1 291733. 4484.79   4
  -2  -3   1 289156. 4395.63   6
  -2  -3   1 297296. 4737.41   7
   2   3  -1 289037. 4568.82   7
  -2  -3   0 421.993 130.986   6
  -2  -3   0 216.663 127.246   4
   2   3   0 326.322 107.534   3
   2   3   0 531.035 211.658   4
   2   3   0 167.764 134.229   7
  -2  -3  -1 343679. 5227.24   7
  -2  -3  -1 344226. 4904.17   6
   2   3   1 336164. 4964.00   7
   2   3   1 350628. 5463.25   4
   2   3   1 342529. 4646.86   3
   2   3   1 342382. 4922.63   6
   2   3   2 228509. 4223.05   4
   2   3   2 231769. 3626.73   3
  -2  -3  -2 224486. 3575.57   6
   2   3   2 225883. 3603.11   6
   2   3   2 222132. 3606.54   7
  -2  -3  -2 223271. 3832.08   7
  -2  -3  -3 57744.0 1629.14   7
   2   3   3 57465.6 1967.48   4
  -2  -3  -3 56867.1 1483.82   6
   2   3   3 59475.8 1530.26   6
   2   3   3 59710.0 1490.39   7
   2   3   3 60114.0 1674.39   3
   2   3   4 14475.4 1020.98   4
   2   3   4 15202.7 726.850   6
   2   3   4 14930.0 672.703   7
  -2  -3  -4 16127.7 778.543   7
  -2  -3  -4 14589.2 705.941   6
  -2  -3  -5 22105.3 869.189   7
  -2  -3  -5 23072.9 897.738   6
   2   3   5 22832.4 1338.88   4
   2   3   5 22307.0 906.820   6
   2   3   5 21310.6 771.597   7
  -2  -3  -6 102613. 2092.57   6
   2   3   6 98202.5 3022.32   4
   2   3   6 97205.9 2129.27   6
  -2  -3  -6 96807.2 1866.65   7
   2   3   6 99768.8 2154.67   5
  -2  -3  -7 50367.8 1391.78   6
   2   3   7 52719.0 1772.36   1
   2   3   8 529.468 264.396   1
   2   3   9 35803.9 1600.00   1
   2   3  10 15880.5 1095.54   1
   2   3  11 3437.68 553.974   1
   2   4 -15 9590.17 1339.86   3
   2   4 -14 904.063 524.950   3
   2   4 -13 13300.5 1378.26   3
   2   4 -12 68800.9 2961.54   3
   2   4 -11 114587. 3669.85   3
   2   4 -11 113564. 3350.37   7
   2   4 -10 8424.21 926.523   3
   2   4 -10 6242.20 746.944   7
   2   4  -9 65773.9 2378.43   7
   2   4  -9 70561.4 2494.93   3
   2   4  -8 197148. 4325.04   7
   2   4  -8 204642. 4282.01   3
   2   4  -7 65679.5 2238.13   7
   2   4  -7 68774.7 2123.50   3
   2   4  -6 5890.30 561.313   3
   2   4  -6 5735.45 656.683   7
   2   4  -5 36327.1 1519.65   7
   2   4  -4 256032. 4625.50   7
   2   4  -3 453797. 6805.38   7
   2   4  -2 77298.2 2122.97   7
  -2  -4   2 79292.8 2006.46   6
   2   4  -1 13488.4 806.045   7
  -2  -4   1 14433.1 786.893   6
   2   4   0 87331.4 2359.91   4
  -2  -4   0 85455.0 2021.89   6
   2   4   0 83697.8 2136.13   7
  -2  -4  -1 969.902 220.886   6
   2   4   1 548.236 230.467   7
   2   4   1 963.673 191.935   3
   2   4   2 39417.7 1649.83   4
   2   4   2 43224.4 1328.37   3
  -2  -4  -2 40340.3 1271.42   6
  -2  -4  -2 38242.2 1457.73   7
   2   4   2 38254.8 1300.21   7
  -2  -4  -3 47456.9 1383.80   6
   2   4   3 49247.9 1918.37   4
   2   4   3 48498.3 1449.15   7
  -2  -4  -3 51539.4 1680.69   7
  -2  -4  -4 168634. 3288.68   7
   2   4   4 167058. 4030.77   4
  -2  -4  -4 173501. 3004.67   6
   2   4   4 173223. 2971.75   6
   2   4   4 170813. 3030.22   7
  -2  -4  -5 46068.5 1440.42   7
   2   4   5 46410.8 1317.31   7
   2   4   5 45037.7 2015.99   4
  -2  -4  -5 49175.3 1344.91   6
   2   4   5 46197.3 1291.14   6
   2   4   6 16485.6 1262.45   4
   2   4   6 17822.1 731.837   7
  -2  -4  -6 16496.5 724.412   6
   2   4   7 551.060 392.131   4
   2   4   8 28550.5 1854.10   4
   2   4   8 30147.7 1461.05   1
   2   4   9 5223.55 643.719   1
   2   4   9 5802.65 900.887   4
   2   4  10 6777.25 1027.07   4
   2   4  10 6852.39 766.003   1
   2   4  11 1715.41 603.561   4
   2   5 -14 9073.43 1196.95   3
   2   5 -13 16161.2 1509.60   3
   2   5 -12 5560.00 869.130   3
   2   5 -12 4045.74 701.392   7
   2   5 -11 26488.6 1636.45   7
   2   5 -11 25431.8 1676.06   3
   2   5 -10 117194. 3526.27   3
   2   5 -10 121511. 3572.44   7
   2   5  -9 21712.5 1405.12   7
   2   5  -9 21934.9 1351.39   3
   2   5  -8 5742.66 725.126   7
   2   5  -8 5288.13 629.405   3
   2   5  -7 59943.3 2221.02   7
   2   5  -7 58913.4 1986.44   3
   2   5  -6 82776.2 2579.40   7
   2   5  -5 35427.9 1595.86   7
   2   5  -4 21076.1 1184.47   7
   2   5  -3 35428.2 1516.48   7
   2   5  -2 198402. 3970.63   7
  -2  -5   2 202920. 3765.83   6
   2   5  -1 9784.50 765.717   7
  -2  -5   1 11624.4 766.089   6
  -2  -5   0 12127.4 739.966   6
   2   5   0 10912.1 768.452   7
  -2  -5  -1 2151.93 314.857   6
   2   5   1 2602.35 315.767   3
   2   5   1 2324.95 451.626   4
   2   5   1 2469.14 374.743   7
   2   5   2 22287.7 1326.69   4
  -2  -5  -2 20507.7 932.765   6
   2   5   2 23235.6 1070.06   7
   2   5   3 2728.50 368.990   7
  -2  -5  -3 3498.63 372.645   6
   2   5   3 3204.20 556.085   4
  -2  -5  -4 693.329 193.820   6
   2   5   4 659.727 351.860   4
   2   5   4 450.632 190.267   7
   2   5   5 2770.77 336.025   7
   2   5   5 2609.80 563.352   4
  -2  -5  -5 3112.40 321.391   6
   2   5   6 35250.3 1963.18   4
   2   5   6 33817.2 1141.20   7
   2   5   7 5976.60 876.801   4
   2   5   8 4.23896 389.324   4
   2   5   9 4431.19 654.806   1
   2   5   9 5157.16 925.762   4
   2   5  10 19865.5 1345.64   1
   2   5  10 20857.8 1818.26   4
   2   6 -12 67272.5 2839.48   7
   2   6 -12 71230.1 2982.74   3
   2   6 -11 68729.4 2771.34   3
   2   6 -11 66275.3 2735.15   7
   2   6 -10 384.402 413.131   3
   2   6 -10 590.843 504.181   7
   2   6  -9 33866.0 1705.49   3
   2   6  -9 34387.2 1854.77   7
   2   6  -8 17316.3 1138.57   3
   2   6  -8 15206.1 1212.23   7
   2   6  -7 22464.2 1402.57   7
   2   6  -6 5324.11 681.657   7
   2   6  -5 10578.0 923.555   7
   2   6  -4 25174.4 1389.71   7
  -2  -6   3 19396.3 1118.65   6
   2   6  -3 22868.5 1297.75   7
  -2  -6   2 8866.40 734.619   6
   2   6  -2 9478.41 831.654   7
  -2  -6   1 38132.9 1471.82   6
   2   6  -1 37447.6 1608.29   7
  -2  -6   0 675.906 285.097   6
   2   6   0 1204.59 366.917   7
  -2  -6  -1 836.800 236.829   6
   2   6   1 299.518 271.628   4
   2   6   1 584.715 243.083   7
  -2  -6  -2 6400.90 548.090   6
   2   6   2 7193.26 829.560   4
   2   6   2 5923.09 591.213   7
   2   6   3-16.4942 310.449   4
   2   6   3 135.737 192.227   7
  -2  -6  -3-12.9579 154.322   6
   2   6   4 10677.4 746.742   7
   2   6   4 10746.9 1069.49   4
  -2  -6  -4 10766.2 645.209   6
   2   6   5 18284.9 1431.91   4
   2   6   5 17656.6 936.616   7
   2   6   6 3691.54 423.867   7
   2   6   6 2054.66 581.750   4
   2   6   7 2442.34 670.750   4
   2   6   8 9214.27 1169.82   4
   2   6   9 9632.53 954.287   1
   2   6   9 10913.0 1330.11   4
   2   7 -12 592.785 483.976   7
   2   7 -11 18915.0 1518.98   7
   2   7 -10 36614.0 1896.57   3
   2   7 -10 34195.3 1999.85   7
   2   7  -9 2728.80 617.430   7
   2   7  -9 3427.63 602.309   3
   2   7  -8 525.922 242.433   3
   2   7  -8 466.204 330.335   7
   2   7  -7 1047.37 365.149   7
   2   7  -6 4386.46 680.720   7
   2   7  -5 14542.0 1139.78   7
   2   7  -4 6718.66 780.021   7
   2   7  -3 10486.0 938.375   7
  -2  -7   3 8711.87 774.290   6
   2   7  -2 4080.30 575.813   7
  -2  -7   2 3690.89 498.411   6
  -2  -7   1 13758.0 938.384   6
   2   7  -1 15603.0 1089.24   7
  -2  -7   0 554.442 239.119   6
   2   7   0 490.608 311.327   7
   2   7   1 34002.5 1816.54   4
  -2  -7  -1 34640.3 1410.56   6
   2   7   1 31765.4 1515.36   7
   2   7   2 89398.3 2566.86   7
   2   7   2 89190.1 3100.99   4
  -2  -7  -2 88771.4 2289.14   6
   2   7   3 350.053 268.357   7
   2   7   3 173.349 298.247   4
  -2  -7  -3 36.0176 147.413   6
   2   7   4 107.251 207.681   7
   2   7   4 382.401 388.832   4
   2   7   5 1031.96 470.976   4
   2   7   5 953.321 294.021   7
   2   7   6 3078.18 684.173   4
   2   7   7 6243.40 987.489   4
   2   7   8 2917.49 762.475   4
   2   8 -12-6.17512 410.914   7
   2   8 -11 39.1157 405.625   7
   2   8 -10 1174.93 465.796   7
   2   8  -9 8711.96 1039.82   7
   2   8  -8 132.642 313.899   7
   2   8  -7-547.629 477.982   7
   2   8  -6 13369.2 1191.09   7
   2   8  -5 12049.9 1108.28   7
   2   8  -4 2266.40 546.781   7
  -2  -8   4 2215.55 463.698   6
  -2  -8   3 14601.2 1079.15   6
   2   8  -3 13852.6 1152.79   7
  -2  -8   2 12821.3 985.033   6
   2   8  -2 12748.2 1095.06   7
   2   8  -1 544.827 319.760   7
  -2  -8   1 646.558 305.508   6
   2   8   0 21137.5 1331.22   7
  -2  -8   0 19715.4 1156.67   6
  -2  -8  -1 4285.93 533.706   6
   2   8   1 4281.85 600.552   7
   2   8   2 9931.56 1088.51   4
   2   8   2 8900.08 844.220   7
  -2  -8  -2 8763.01 730.831   6
   2   8   3 25439.8 1368.74   7
   2   8   3 22779.4 1695.76   4
   2   8   4 24524.0 1331.19   7
   2   8   4 28048.2 1903.66   4
   2   8   5 4332.48 817.194   4
   2   8   5 3689.87 528.211   7
   2   8   6 1843.13 595.793   4
   2   8   7 5020.25 934.964   4
   2   9 -12 305.544 469.458   7
   2   9 -11 561.706 438.440   7
   2   9 -10-438.865 511.006   7
   2   9  -9-214.809 484.187   7
   2   9  -8 470.314 440.479   7
   2   9  -7 2187.89 578.384   7
   2   9  -6 13147.8 1267.10   7
   2   9  -5 271.956 397.917   7
  -2  -9   5 338.194 358.428   6
  -2  -9   4 20872.9 1396.10   6
   2   9  -4 23370.5 1588.13   7
  -2  -9   3 1544.48 453.814   6
   2   9  -3 1692.22 507.119   7
  -2  -9   2 25567.6 1467.20   6
   2   9  -2 25864.4 1620.11   7
   2   9  -1 27703.8 1649.79   7
  -2  -9   1 26299.6 1462.81   6
  -2  -9   0 17516.8 1175.36   6
   2   9   0 19359.6 1352.27   7
  -2  -9  -1 25545.5 1357.65   6
   2   9   1 27384.9 1584.30   7
   2   9   2 46775.5 2042.50   7
   2   9   3 14643.5 1114.34   7
   2   9   3 15656.6 1462.36   4
   2   9   4 11260.4 970.377   7
   2   9   4 12335.7 1332.99   4
   2   9   5 16926.8 1614.38   4
   2  10  -9 2307.15 685.299   7
   2  10  -8 5722.26 932.331   7
   2  10  -7-569.722 547.648   7
  -2 -10   6 12700.2 1238.32   6
   2  10  -6 12905.7 1344.12   7
  -2 -10   5 51823.7 2387.40   6
   2  10  -5 58019.0 2734.70   7
  -2 -10   4 50932.6 2313.51   6
   2  10  -4 55457.5 2627.42   7
  -2 -10   3 21025.3 1446.49   6
   2  10  -3 23384.1 1670.63   7
  -2 -10   2 535.035 375.980   6
   2  10  -2 893.621 460.481   7
   2  10  -1 9425.07 1043.16   7
  -2 -10   1 10194.2 988.230   6
   2  10   0 25008.9 1658.05   7
   2  10   1 5696.54 817.928   7
   2  10   2 16745.4 1302.05   7
   2  10   3 47510.1 2161.05   7
   2  10   4 47076.7 2107.74   7
  -2 -11   7 14264.5 1389.17   6
  -2 -11   6 4348.48 796.210   6
  -2 -11   5 2826.52 655.676   6
   2  11  -5 4058.91 801.151   7
  -2 -11   4 10259.6 1116.55   6
   2  11  -4 12508.0 1351.25   7
   2  11  -3 74234.4 3179.77   7
  -2 -11   3 72923.5 2849.02   6
  -2 -11   2 25788.4 1649.96   6
   2  11  -2 26139.7 1848.34   7
   2  11  -1 20795.9 1617.48   7
   2  11   0-350.572 466.377   7
   2  11   1 22464.1 1621.96   7
   2  11   2 7600.49 940.025   7
   2  11   3 1100.25 496.754   7
  -2 -12   5 36199.5 2183.03   6
  -2 -12   4 30676.1 1963.97   6
  -2 -12   3 6979.38 963.432   6
  -3  13   5 9560.84 1114.84   7
  -3  13   4 4.30825 399.754   7
  -3  13   3 8493.15 1054.43   7
  -3  13   2 23165.1 1708.43   7
  -3  13   1 1028.83 556.494   7
  -3  13   0 17237.8 1534.29   7
  -3  13  -1 22375.7 1787.51   7
  -3  13  -2 43817.8 2490.31   7
  -3  13  -3 32332.5 2168.63   7
  -3  13  -4 1480.14 612.313   7
  -3  12   7 13976.6 1518.23   4
  -3  12   6 3935.16 823.561   4
  -3  12   5 10695.8 1105.54   7
  -3  12   5 10610.8 1222.94   4
  -3  12   4 37789.2 2048.54   7
  -3  12   3 3503.31 729.703   7
  -3  12   2 14084.3 1327.88   7
  -3  12   1 35075.2 2087.86   7
  -3  12   0 74645.6 3056.65   7
  -3  12  -1 28728.3 1910.35   7
  -3  12  -2 832.424 507.023   7
  -3  12  -3 7293.82 1030.69   7
  -3  12  -4 34370.8 2158.11   7
  -3  12  -5 6188.68 995.311   7
  -3  12  -6 13208.2 1414.19   7
  -3  12  -7 41610.5 2464.45   7
  -3  12  -8 42010.9 2520.93   7
  -3  11   8 12048.6 1410.08   4
  -3  11   7 52588.6 2753.63   4
  -3  11   6 66187.7 2963.40   4
  -3  11   6 68090.7 2543.94   7
  -3  11   5 63279.1 2506.97   7
  -3  11   5 59532.3 2702.69   4
  -3  11   4 1711.03 510.505   7
  -3  11   4 2205.33 576.941   4
  -3  11   3 20734.7 1448.58   7
  -3  11   2 12520.7 1143.93   7
  -3  11   1 13710.9 1242.26   7
  -3  11   0 16982.5 1383.56   7
  -3  11  -1 103086. 3508.05   7
  -3  11  -2 93723.1 3337.79   7
  -3  11  -3 24800.8 1723.85   7
  -3  11  -4 802.974 506.055   7
  -3  11  -5 15984.8 1421.29   7
  -3  11  -6 38985.4 2236.94   7
  -3  11  -7 1214.01 506.937   7
  -3  11  -8 3710.55 767.854   7
  -3  11  -9 12905.8 1363.00   7
  -3  11 -10 25835.1 1924.92   7
  -3  10   9 22925.5 1901.14   4
  -3  10   8 68500.6 3195.46   4
  -3  10   7 23035.5 1351.72   7
  -3  10   7 23134.7 1740.50   4
  -3  10   6 6182.39 882.527   4
  -3  10   6 9305.73 884.596   7
  -3  10   5 36625.2 1778.92   7
  -3  10   5 33835.0 1888.30   4
  -3  10   4 41265.8 1999.35   4
  -3  10   4 42454.3 1936.85   7
  -3  10   3 10714.1 1009.58   7
  -3  10   3 10675.5 981.172   4
  -3  10   2 18405.0 1311.63   7
  -3  10   1 41611.3 1989.62   7
  -3  10   0 50260.4 2207.64   7
  -3  10  -1 16641.3 1306.98   7
  -3  10  -2 43909.0 2099.04   7
  -3  10  -3 113734. 3569.98   7
  -3  10  -4 75299.4 2905.39   7
  -3  10  -5 18631.1 1443.08   7
  -3  10  -6 2656.75 628.952   7
  -3  10  -7 17733.4 1457.93   7
  -3  10  -8 14818.3 1366.99   7
  -3  10  -9 4646.40 801.222   7
  -3  10 -10 908.574 503.769   7
  -3   9  10 16037.4 1502.84   1
  -3   9  10 15588.4 1601.45   4
  -3   9   9 5906.31 972.203   4
  -3   9   8 657.324 429.144   4
  -3   9   7 137439. 3320.13   7
  -3   9   7 131763. 4132.68   4
  -3   9   6 105092. 2880.85   7
  -3   9   6 99204.7 3357.72   4
  -3   9   5 14194.7 1048.19   7
  -3   9   5 14144.1 1176.82   4
  -3   9   4 510.564 302.609   7
  -3   9   4 270.589 275.032   4
  -3   9   3 70233.4 2425.99   7
  -3   9   3 69684.7 2371.19   4
  -3   9   2 23200.6 1382.47   7
  -3   9   1 232.483 266.284   7
  -3   9   0 5208.39 753.258   7
  -3   9  -1 95690.1 2981.16   7
  -3   9  -2 164817. 4096.61   7
  -3   9  -3 51698.1 2208.31   7
  -3   9  -4 5560.34 767.364   7
  -3   9  -5-458.774 380.830   7
  -3   9  -6 5708.02 771.223   7
  -3   9  -7 567.014 333.529   7
  -3   9  -8 1543.13 500.966   7
  -3   9  -9 3892.56 704.520   7
  -3   9 -10 2642.06 655.337   7
  -3   9 -11-184.748 409.418   3
  -3   8  11 5558.80 990.604   4
  -3   8  11 7468.88 1033.89   1
  -3   8  10-147.971 386.768   1
  -3   8  10-362.912 432.066   4
  -3   8   9 828.403 387.942   4
  -3   8   8 11109.3 789.510   7
  -3   8   8 9209.93 1070.03   4
  -3   8   7 8904.57 737.270   7
  -3   8   7 8923.51 1007.51   4
  -3   8   6 44105.0 1709.40   7
  -3   8   6 46855.3 2124.21   4
  -3   8   5 203145. 4129.40   7
  -3   8   5 199809. 4513.45   4
   3  -8  -4 34044.0 1627.41   5
  -3   8   4 34686.0 1544.58   7
  -3   8   4 34889.5 1611.31   4
  -3   8   3 195.504 233.754   7
  -3   8   3 214.760 234.101   4
   3  -8  -3 77.8551 128.953   6
   3  -8  -3 828.277 378.621   5
  -3   8   2 2690.51 489.234   7
  -3   8   2 3281.17 487.077   4
   3  -8  -2 2687.29 374.312   6
   3  -8  -2 3936.94 630.149   5
  -3   8   1 7881.78 793.095   7
   3  -8  -1 8416.47 952.053   5
  -3   8   0 15310.7 1116.70   7
  -3   8  -1 27704.1 1503.29   7
  -3   8  -2 22134.1 1343.31   7
  -3   8  -3 121112. 3296.60   7
  -3   8  -4 14327.8 1086.54   7
  -3   8  -5 4424.51 644.159   7
  -3   8  -6-83.1770 274.514   7
  -3   8  -7 13718.5 1137.12   7
  -3   8  -8 2496.40 542.840   7
  -3   8  -9 2379.26 584.409   7
  -3   8 -10 3058.94 607.286   7
  -3   8 -11 1397.86 631.369   3
  -3   7  12 28702.1 2148.24   4
  -3   7  12 29560.4 1987.46   1
  -3   7  11 17148.4 1478.28   1
  -3   7  11 15651.3 1524.61   4
  -3   7  10 21495.7 1698.73   4
  -3   7  10 24224.1 1676.72   1
  -3   7   9 2143.19 548.668   1
  -3   7   9 1832.05 521.753   4
  -3   7   8 246.744 266.344   4
  -3   7   8 471.123 202.634   7
   3  -7  -7 68834.3 2246.47   5
  -3   7   7 72557.1 2040.20   7
  -3   7   7 69940.4 2665.63   4
   3  -7  -6 225264. 4476.13   5
  -3   7   6 226518. 4910.90   4
  -3   7   5 234.474 204.984   4
   3  -7  -5 3.27348 244.334   5
   3  -7  -5 293.122 101.399   6
   3  -7  -4 41146.6 1653.44   5
  -3   7   4 41446.9 1654.82   4
   3  -7  -4 41149.3 1163.06   6
   3  -7  -3 304.208 248.717   5
  -3   7   3 221.323 173.536   4
  -3   7   3 126.700 143.912   6
   3  -7  -3 394.245 178.158   6
   3  -7  -2 125.925 243.800   5
  -3   7   2 296.174 176.507   6
  -3   7   2 288.749 187.097   4
   3  -7  -2 100.778 169.344   6
  -3   7   1 20597.1 994.453   6
   3  -7  -1 21615.0 1030.32   4
   3  -7  -1 21398.3 1030.85   6
   3  -7  -1 20731.5 1144.76   5
  -3   7   0 38951.0 1473.72   6
   3  -7   0 41267.9 1393.97   4
   3  -7   0 42690.9 1648.57   5
  -3   7  -1 16002.7 978.339   6
   3  -7   1 17090.6 869.097   4
   3  -7   1 15331.7 989.214   5
   3  -7   2 9618.29 791.427   5
   3  -7   2 8282.30 621.435   4
  -3   7  -2 10125.1 862.071   6
  -3   7  -3 17158.3 1136.07   6
  -3   7  -4 8437.89 794.107   7
  -3   7  -5 199.389 233.368   7
  -3   7  -6 11352.3 928.420   7
  -3   7  -7 1488.48 440.523   7
  -3   7  -8 51221.4 2112.76   7
  -3   7  -9 9019.74 900.714   7
  -3   7 -10 1608.00 523.432   3
  -3   7 -10 831.345 339.715   7
  -3   7 -11 6898.27 1064.67   3
  -3   7 -12 702.867 497.038   3
  -3   6  12 2446.87 609.209   1
  -3   6  11 92.7186 348.427   1
  -3   6  10 3832.96 678.215   1
  -3   6   9 489.269 391.877   1
   3  -6  -9 710.049 264.122   5
   3  -6  -8 38206.4 1549.19   5
   3  -6  -7 4726.89 555.954   5
   3  -6  -6 12791.8 861.756   5
  -3   6   6 13403.2 1009.28   4
   3  -6  -5 17498.2 556.332   6
  -3   6   5 17534.0 1073.79   4
   3  -6  -5 16619.9 966.310   5
  -3   6   5 16497.1 565.994   6
   3  -6  -4 10085.3 753.153   5
  -3   6   4 11151.4 789.830   4
  -3   6   4 11070.6 533.440   6
   3  -6  -4 11602.9 567.944   6
   3  -6  -3 35088.7 1421.13   5
   3  -6  -3 37964.9 1175.69   6
  -3   6   3 34082.9 1067.10   6
  -3   6   3 35562.0 1311.12   4
   3  -6  -2 15558.3 789.059   6
   3  -6  -2 15792.5 931.508   5
  -3   6   2 15439.7 781.388   4
  -3   6   2 14093.9 730.362   6
   3  -6  -1 9950.23 779.509   5
  -3   6   1 7837.53 585.392   6
   3  -6  -1 10144.6 692.634   6
   3  -6  -1 8716.54 575.017   4
   3  -6   0 4833.42 499.050   6
  -3   6   0 4368.41 488.846   6
   3  -6   0 4613.43 404.267   4
   3  -6   0 4912.81 518.338   5
   3  -6   1 189.939 191.338   5
   3  -6   1 415.108 132.996   4
  -3   6  -1 610.755 202.252   6
   3  -6   2 4504.30 511.933   5
  -3   6  -2 4595.73 551.381   6
   3  -6   3 3677.58 496.895   5
  -3   6  -3 3179.79 497.139   6
  -3   6  -4 20621.0 1242.09   6
   3  -6   4 20497.1 1035.01   5
  -3   6  -5 1548.18 372.636   7
  -3   6  -5 1590.88 386.217   6
  -3   6  -6 44173.1 1757.57   7
  -3   6  -6 44012.9 1975.70   6
  -3   6  -7 87737.0 2590.77   7
  -3   6  -8 44979.2 1827.95   7
  -3   6  -9 3502.81 736.756   3
  -3   6  -9 2654.82 487.871   7
  -3   6 -10 1613.37 416.021   7
  -3   6 -10 2113.33 588.534   3
  -3   6 -11 16210.2 1528.32   3
  -3   6 -12 19743.1 1746.50   3
  -3   5  13 10095.0 1154.37   1
  -3   5  12 26388.0 1764.73   1
  -3   5  11 4311.24 711.962   1
   3  -5 -10 23219.0 1115.51   5
  -3   5  10 21778.1 1457.90   1
   3  -5  -9 50766.2 1682.33   5
  -3   5   9 51720.6 2179.89   1
   3  -5  -8 641.400 226.988   5
  -3   5   8 452.258 293.803   1
   3  -5  -7 2219.49 354.362   5
  -3   5   7 1704.68 145.097   6
   3  -5  -6 20768.1 1007.78   5
  -3   5   6 19221.1 603.234   6
   3  -5  -5 25099.8 1103.59   5
  -3   5   5 25106.0 771.294   6
   3  -5  -5 25791.1 726.450   6
   3  -5  -4 1594.06 280.419   5
  -3   5   4 1788.63 222.011   6
   3  -5  -4 2215.60 247.541   6
   3  -5  -3 30004.3 1195.79   5
   3  -5  -3 32159.9 1032.98   6
  -3   5   3 30614.4 998.904   6
  -3   5   3 30594.9 1114.68   4
  -3   5   2 538.312 147.746   4
  -3   5   2 945.409 210.015   2
  -3   5   2 496.854 145.450   6
   3  -5  -2 1020.68 254.526   5
   3  -5  -2 929.235 194.586   6
   3  -5  -1 1000.34 254.563   5
   3  -5  -1 568.237 132.725   4
  -3   5   1 839.136 207.568   6
   3  -5  -1 812.583 204.426   6
   3  -5   0 30144.8 1174.02   5
  -3   5   0 30694.2 1183.59   6
   3  -5   0 32033.5 1213.00   6
   3  -5   0 30682.5 903.426   4
   3  -5   1 84370.7 2068.99   5
  -3   5  -1 83516.2 2166.29   6
   3  -5   1 90601.3 2248.78   6
   3  -5   2 14591.8 795.367   5
  -3   5  -2 13768.3 867.682   6
   3  -5   3 10446.9 667.069   5
  -3   5  -3 9654.19 768.135   6
  -3   5  -4 22274.5 1216.11   6
   3  -5   4 21339.7 960.612   5
   3  -5   5 143689. 2806.08   5
  -3   5  -5 143989. 3497.76   6
  -3   5  -6 37848.6 1520.81   7
  -3   5  -6 38803.9 1789.25   6
  -3   5  -7 12490.1 876.880   7
  -3   5  -7 11922.1 1035.10   6
  -3   5  -8 41568.3 1627.87   7
  -3   5  -9 69670.0 2185.56   7
  -3   5  -9 69892.0 2850.03   3
  -3   5 -10 37905.4 2191.13   3
  -3   5 -11 927.502 496.311   3
  -3   5 -12 2710.28 738.770   3
  -3   4  13 2021.53 561.628   1
   3  -4 -12 4974.29 927.778   2
  -3   4  12 4973.33 765.437   1
   3  -4 -11 3566.98 699.944   2
  -3   4  11 4845.05 708.419   1
   3  -4 -10 256.260 213.343   5
   3  -4 -10 113.668 353.001   2
  -3   4  10 122.418 299.175   1
   3  -4  -9 69.3181 163.444   5
   3  -4  -9-49.2820 290.413   2
  -3   4   9-39.1651 111.368   6
  -3   4   9 419.988 288.744   1
  -3   4   8 2906.30 289.694   6
   3  -4  -8 3188.15 388.355   5
  -3   4   8 3436.10 554.719   1
   3  -4  -8 2488.21 601.135   2
  -3   4   7 376.986 272.095   1
   3  -4  -7 118.106 248.252   2
  -3   4   7 44.2899 89.6767   6
   3  -4  -6 12275.2 996.077   2
  -3   4   6 13999.2 906.474   1
  -3   4   6 13288.9 613.000   6
   3  -4  -5 121806. 3130.22   2
  -3   4   5 124940. 2269.96   6
   3  -4  -5 131132. 2093.72   6
  -3   4   4 54789.8 1346.58   6
   3  -4  -4 51466.7 1261.10   6
  -3   4   3 260.596 136.518   2
   3  -4  -3 123.805 98.9820   6
  -3   4   3 186.069 109.248   6
  -3   4   2 12439.5 650.590   6
   3  -4  -2 11914.7 636.795   6
  -3   4   2 12407.3 525.749   4
  -3   4   2 12371.9 710.253   2
  -3   4   1 40118.8 1232.18   2
  -3   4   1 40093.7 837.450   4
  -3   4   1 40740.8 1275.70   6
   3  -4  -1 42841.1 1306.38   6
   3  -4   0 207.682 62.2412   4
  -3   4   0 487.021 200.626   6
   3  -4   0 229.688 140.790   6
   3  -4   1 26940.5 1108.26   6
  -3   4  -1 26030.8 1091.93   6
  -3   4  -2 326896. 5246.74   6
   3  -4   2 338940. 5280.64   6
   3  -4   3 380003. 5336.30   5
  -3   4  -3 388743. 6065.42   6
   3  -4   4 264490. 4007.53   5
  -3   4  -4 260135. 4753.25   6
  -3   4  -5 18251.1 1114.85   6
   3  -4   5 19197.5 801.746   5
  -3   4  -6 94101.2 2756.56   6
  -3   4  -6 92296.6 2030.90   1
  -3   4  -7 64330.8 1895.72   7
  -3   4  -7 60369.9 2263.68   6
  -3   4  -8 13862.9 841.993   7
  -3   4  -8 13442.8 1157.84   3
  -3   4  -8 13189.5 1086.47   6
  -3   4  -9 1625.22 312.361   7
  -3   4  -9 1966.10 609.230   3
  -3   4 -10 39445.1 1735.81   2
  -3   4 -10 43334.1 2333.30   3
  -3   4 -11 95744.5 2971.08   2
  -3   4 -11 90255.1 3640.78   3
  -3   4 -12 49302.8 2785.01   3
   3  -3 -14 15318.1 1613.82   2
  -3   3  14 16143.1 1430.95   1
  -3   3  13 623.040 388.348   1
   3  -3 -13 569.630 505.657   2
   3  -3 -12 4511.31 858.024   2
  -3   3  12 5170.17 786.406   1
   3  -3 -11 2440.29 599.770   2
  -3   3  11 2023.34 511.123   1
   3  -3 -10 1339.71 485.400   2
   3  -3 -10 1861.03 303.096   5
  -3   3  10 2266.28 511.765   1
  -3   3  10 1194.87 263.464   6
  -3   3   9 747.178 329.357   1
  -3   3   9 579.402 151.177   7
   3  -3  -9 493.902 376.359   2
  -3   3   9 289.622 145.711   6
  -3   3   8 14165.7 675.595   7
  -3   3   8 13929.9 764.729   6
   3  -3  -8 14845.8 1181.14   2
  -3   3   8 14938.1 1032.81   1
  -3   3   7 107744. 2305.22   6
  -3   3   7 106169. 2771.03   1
   3  -3  -7 113827. 3196.29   2
  -3   3   7 110482. 2194.27   7
  -3   3   6 90781.5 2023.09   6
  -3   3   6 94322.6 2423.15   1
   3  -3  -6 91634.3 2695.56   2
   3  -3  -5 2919.65 285.646   6
   3  -3  -5 3302.14 473.444   2
  -3   3   5 2650.55 370.767   1
  -3   3   5 3133.81 346.005   6
  -3   3   4 118489. 2311.00   6
   3  -3  -4 118061. 2140.92   6
   3  -3  -4 115502. 2705.17   2
  -3   3   3 399623. 5516.28   6
   3  -3  -3 393077. 5815.07   2
   3  -3  -3 408493. 5412.01   6
   3  -3  -2 173003. 3019.43   2
  -3   3   2 177145. 3045.59   6
   3  -3  -2 175120. 2992.75   6
  -3   3   2 181509. 2997.49   2
  -3   3   1 107.535 86.0465   2
   3  -3  -1 318.713 129.402   6
  -3   3   0 30996.3 1121.87   6
  -3   3   0 31519.1 822.350   2
   3  -3   0 33225.7 1153.81   6
  -3   3  -1 212855. 3720.14   6
   3  -3   1 221947. 3744.19   6
   3  -3   2 238738. 4038.51   6
  -3   3  -2 229466. 4016.90   6
  -3   3  -3 4606.34 521.218   6
  -3   3  -4 244681. 4440.25   6
   3  -3   5 185358. 2838.75   5
  -3   3  -5 182854. 2846.64   1
  -3   3  -5 182297. 3801.86   6
   3  -3   6 57722.2 1264.78   5
  -3   3  -6 58025.9 1451.86   1
  -3   3  -6 60654.1 2066.53   6
  -3   3  -6 57730.8 2126.83   3
  -3   3  -7 3462.97 576.227   3
  -3   3  -7 3023.66 522.421   6
  -3   3  -7 3211.22 365.185   1
  -3   3  -8 76107.8 2584.63   6
  -3   3  -8 77866.7 1943.32   7
  -3   3  -8 80581.1 2213.71   2
  -3   3  -8 82096.1 2914.44   3
  -3   3  -9 38850.1 1604.42   2
  -3   3  -9 35778.8 2006.41   3
  -3   3 -10 56320.9 2096.01   2
  -3   3 -10 52849.8 2618.74   3
  -3   3 -11 568.428 425.354   3
  -3   3 -11 423.445 284.206   2
  -3   3 -12 42783.5 2597.19   3
   3  -2 -14 31146.4 2240.32   2
   3  -2 -13 26134.0 1956.89   2
   3  -2 -12 28269.8 1960.42   2
  -3   2  12 29394.7 1742.23   1
  -3   2  11 793.436 236.213   6
   3  -2 -11 1046.23 454.373   2
  -3   2  11 1484.76 467.798   1
  -3   2  10 16001.5 1177.12   1
   3  -2 -10 16262.0 1341.88   2
  -3   2  10 13802.4 876.703   6
  -3   2   9 1817.67 334.724   6
  -3   2   9 2178.93 265.945   7
   3  -2  -9 2247.42 537.780   2
  -3   2   9 2491.84 480.425   1
  -3   2   8 10039.0 821.933   1
  -3   2   8 9389.28 672.420   6
   3  -2  -8 9364.95 924.770   2
  -3   2   8 9535.85 561.721   7
  -3   2   7 13765.2 681.612   7
  -3   2   7 13202.3 774.211   6
   3  -2  -7 13140.6 997.404   2
  -3   2   7 13007.0 881.364   1
  -3   2   6 254637. 4463.17   1
  -3   2   6 258423. 3907.23   7
  -3   2   6 252570. 4125.92   6
   3  -2  -6 248729. 4791.65   2
  -3   2   5 528559. 7219.02   3
  -3   2   5 534250. 7319.27   1
  -3   2   5 516529. 7045.00   6
   3  -2  -5 533685. 7709.27   2
  -3   2   4 382003. 5493.04   6
   3  -2  -4 393604. 5873.58   2
   3  -2  -4 392094. 5252.25   6
  -3   2   4 388194. 5534.53   1
  -3   2   3 10736.2 628.826   6
   3  -2  -3 9225.66 542.486   6
  -3   2   3 10433.1 594.643   1
   3  -2  -3 10353.4 652.742   2
   3  -2  -2 65926.3 1526.39   2
  -3   2   2 66093.0 1673.25   6
  -3   2   2 68704.7 1447.80   1
   3  -2  -2 67526.2 1620.09   6
  -3   2   1 52334.9 1465.84   6
   3  -2  -1 54607.5 1461.67   6
   3  -2  -1 51397.5 1142.02   2
   3  -2   0 548.641 161.973   6
  -3   2   0 637.868 194.013   6
  -3   2  -1 41246.5 1342.87   6
   3  -2   1 42043.4 1333.52   6
  -3   2  -2 297734. 4727.97   6
   3  -2   2 301857. 4728.67   6
  -3   2  -3 776677. 10128.0   6
   3  -2   3 805247. 10146.3   6
  -3   2  -3 776525. 8635.86   1
  -3   2  -3 795842. 8729.99   2
  -3   2  -4 135391. 3001.06   6
  -3   2  -4 138215. 2038.41   1
  -3   2  -4 136395. 2189.52   2
  -3   2  -5 12583.5 869.700   6
  -3   2  -5 11996.2 517.634   1
  -3   2  -5 11635.4 596.044   2
  -3   2  -5 14147.8 960.767   3
   3  -2   6 79309.1 1376.99   5
  -3   2  -6 82567.0 2376.63   6
  -3   2  -6 78321.8 1904.13   2
  -3   2  -6 85419.6 2639.23   3
  -3   2  -7 50709.1 1909.27   6
  -3   2  -7 52053.9 1622.06   2
  -3   2  -7 50709.7 2131.69   3
  -3   2  -8 5561.63 782.381   3
  -3   2  -8 6117.67 449.075   7
  -3   2  -8 6133.59 706.206   6
  -3   2  -8 6097.23 599.242   2
  -3   2  -9 13190.8 1058.88   6
  -3   2  -9 14949.5 990.852   2
  -3   2  -9 13093.3 1233.82   3
  -3   2 -10 74701.7 2473.56   2
  -3   2 -10 74903.9 3137.97   3
  -3   2 -11 59682.8 2936.96   3
  -3   2 -11 57699.8 2296.62   2
  -3   2 -12 40911.3 2556.98   3
   3  -1 -14 17545.3 1681.90   2
   3  -1 -13 3190.34 711.756   2
  -3   1  12 75621.5 2451.15   6
   3  -1 -12 77753.1 3234.46   2
  -3   1  11 74624.9 2351.58   6
   3  -1 -11 79549.7 3100.75   2
  -3   1  10 14109.7 1088.09   1
   3  -1 -10 12852.7 1171.23   2
  -3   1  10 11943.5 867.375   6
  -3   1   9 3406.75 463.282   6
  -3   1   9 3082.80 527.539   1
  -3   1   9 3485.61 344.716   7
  -3   1   8 30192.1 1282.56   6
  -3   1   8 30532.3 1423.71   1
  -3   1   8 30081.4 1062.51   7
  -3   1   7 174016. 3623.68   1
  -3   1   7 174606. 3386.20   6
  -3   1   7 172465. 3060.04   7
  -3   1   6 247401. 4117.84   3
  -3   1   6 233970. 4175.01   1
  -3   1   6 238637. 4075.28   6
  -3   1   6 235957. 3821.86   7
  -3   1   5 59647.1 1592.95   3
  -3   1   5 62380.0 1578.16   7
  -3   1   5 60018.0 1698.95   1
  -3   1   5 60406.7 1689.16   6
  -3   1   4 656560. 8180.16   3
  -3   1   4 667677. 8364.42   7
  -3   1   4 674642. 8453.18   1
   3  -1  -4 651753. 8607.49   1
  -3   1   4 660186. 8580.35   6
   3  -1  -4 674984. 8336.11   6
  -3   1   3 663497. 8137.37   1
  -3   1   3 658798. 8461.19   6
   3  -1  -3 654275. 8281.02   1
   3  -1  -3 662770. 8302.79   6
  -3   1   3 659260. 8291.49   7
  -3   1   2 121051. 2027.97   1
  -3   1   2 115640. 2400.45   6
   3  -1  -2 117080. 2100.06   1
   3  -1  -2 121649. 2362.30   6
   3  -1  -1 11340.6 459.307   1
  -3   1   1 12388.0 681.482   6
  -3   1   1 11607.8 387.185   4
   3  -1  -1 11249.5 636.965   6
  -3   1   1 11481.7 433.146   1
   3  -1   0 835.805 188.518   6
   3  -1   0 589.381 110.448   4
  -3   1   0 761.463 199.444   6
   3  -1   1 311892. 4203.91   4
  -3   1  -1 324525. 4848.20   6
   3  -1   1 321799. 4835.94   6
  -3   1  -2 10767.3 681.781   6
   3  -1   2 12605.9 726.737   6
  -3   1  -3 45980.9 1506.75   6
   3  -1   3 47595.7 1532.33   6
  -3   1  -3 48921.5 1531.52   3
  -3   1  -4 490858. 7085.55   6
   3  -1   4 501200. 7110.12   6
  -3   1  -4 489649. 7238.03   3
  -3   1  -5 472051. 6931.72   6
  -3   1  -5 456447. 7224.39   3
  -3   1  -6 24802.2 1218.95   6
  -3   1  -6 23465.6 1346.40   3
  -3   1  -7 18575.9 1311.47   3
  -3   1  -7 18970.5 1108.34   6
  -3   1  -7 22383.2 766.570   7
  -3   1  -8 5711.96 360.161   7
  -3   1  -8 4714.84 737.511   3
  -3   1  -8 5585.09 646.745   6
  -3   1  -9 26550.5 1755.68   3
  -3   1  -9 25755.3 1423.74   6
  -3   1 -10 826.897 428.561   3
  -3   1 -11 735.161 567.087   3
  -3   1 -12 27513.2 2123.89   3
   3   0 -14 40784.4 2523.07   2
  -3   0  13 112119. 3281.60   6
   3   0 -13 114538. 4128.55   2
   3   0 -12 7160.90 1005.70   2
   3   0 -12 9025.32 1116.35   3
  -3   0  12 7019.69 766.912   6
   3   0 -11 7661.62 960.113   3
  -3   0  11 7367.54 761.793   6
   3   0 -10 56038.1 2337.21   3
  -3   0  10 57509.0 2062.07   6
   3   0  -9 49977.2 2024.69   3
  -3   0   9 49231.8 1475.66   7
  -3   0   9 50736.5 1847.09   6
   3   0  -8 62447.5 2096.63   3
  -3   0   8 65242.1 1731.05   7
  -3   0   8 63069.9 1989.80   6
   3   0  -7 10747.0 765.695   3
  -3   0   7 9541.46 724.398   6
  -3   0   7 9742.59 627.470   7
   3   0  -6 364984. 5473.70   3
  -3   0   6 378135. 5534.69   3
  -3   0   6 370861. 5716.19   6
  -3   0   6 381451. 5484.37   7
  -3   0   5 429348. 6256.72   6
  -3   0   5 434838. 5878.33   3
  -3   0   5 435202. 6098.42   7
  -3   0   4 62193.9 1742.72   6
  -3   0   4 66441.0 1723.32   7
  -3   0   4 68184.4 1433.90   3
   3   0  -4 63708.5 1756.70   1
   3   0  -3 9015.22 567.602   1
  -3   0   3 9572.34 619.746   6
   3   0  -3 9749.14 599.493   6
  -3   0   3 9334.57 600.123   7
  -3   0   3 8734.46 384.087   3
   3   0  -2 70738.5 1564.32   1
  -3   0   2 71185.9 1806.69   6
   3   0  -2 71890.9 1774.01   6
  -3   0   2 72892.7 1751.91   7
  -3   0   1 12884.6 524.570   4
   3   0  -1 13247.5 717.761   6
  -3   0   1 13769.6 701.102   7
   3   0  -1 13030.9 536.086   1
   3   0   0 57178.8 1578.15   6
   3   0   0 54748.3 1289.01   4
  -3   0   0 54600.9 1456.00   7
  -3   0   0 56086.0 1287.09   4
  -3   0   0 55226.8 1555.76   6
  -3   0  -1 39895.6 1190.25   7
   3   0   1 36542.0 1113.94   4
  -3   0  -1 37353.7 1268.52   6
   3   0   1 40145.5 1324.69   6
  -3   0  -1 38265.7 1051.20   3
   3   0   2 239022. 3847.60   4
  -3   0  -2 234389. 4013.20   6
   3   0   2 244450. 4078.45   6
  -3   0  -2 246836. 3731.30   7
  -3   0  -2 240787. 3814.60   3
  -3   0  -3 261165. 4333.08   6
   3   0   3 269974. 4407.32   6
   3   0   3 261406. 3298.13   1
   3   0   3 262061. 3750.52   2
  -3   0  -3 259323. 4343.74   3
  -3   0  -3 269418. 3953.34   7
  -3   0  -4 28044.8 1201.54   6
   3   0   4 29795.5 1225.71   6
  -3   0  -4 31151.2 1008.64   7
   3   0   4 29880.5 803.250   1
  -3   0  -4 29316.1 1321.78   3
   3   0   5 30601.2 924.601   1
  -3   0  -5 29392.9 1253.51   6
  -3   0  -5 31521.0 1000.16   7
  -3   0  -5 31844.7 1488.12   3
  -3   0  -6 33906.2 1399.31   6
   3   0   6 34168.7 1093.59   1
  -3   0  -6 35772.8 1048.15   7
  -3   0  -6 33754.2 1660.17   3
  -3   0  -7 5964.30 598.820   6
  -3   0  -7 5416.70 713.910   3
   3   0   7 6068.92 495.796   1
  -3   0  -8 1227.26 463.604   3
  -3   0  -8 700.924 269.321   6
  -3   0  -9 1791.19 606.871   3
  -3   0  -9 1874.44 413.480   6
  -3   0 -10 22716.8 1754.27   3
  -3   0 -11 17688.1 1624.77   3
  -3   0 -12 1413.96 704.437   3
   3   1 -14 11842.8 1371.15   2
   3   1 -14 10802.3 1323.15   3
  -3  -1  14 10945.3 1072.52   6
   3   1 -13 26979.4 1942.34   3
  -3  -1  13 29206.2 1674.40   6
   3   1 -12 82551.4 3256.58   3
  -3  -1  12 81399.1 2754.11   6
   3   1 -11 59594.3 2540.32   3
  -3  -1  11 52433.7 2110.08   6
   3   1 -10 33054.1 1743.88   3
  -3  -1  10 29870.8 1515.01   6
   3   1  -9 1206.93 333.576   7
   3   1  -9 2426.60 488.321   3
  -3  -1   9 1723.44 408.257   6
   3   1  -8 59182.5 2008.27   3
  -3  -1   8 60126.7 2015.55   6
   3   1  -8 60986.0 1999.65   7
   3   1  -7 126053. 2973.83   7
  -3  -1   7 123929. 2936.28   6
   3   1  -7 131898. 2872.96   3
   3   1  -6 20144.1 902.833   3
  -3  -1   6 18368.1 1009.30   6
   3   1  -6 18323.2 1026.19   7
   3   1  -5 254208. 3751.01   3
   3   1  -5 255647. 4458.86   7
  -3  -1   5 256194. 4383.65   6
  -3  -1   5 257643. 4283.15   7
  -3  -1   4 538561. 7386.93   7
  -3  -1   4 539738. 7413.51   6
   3   1  -4 537511. 7402.26   1
   3   1  -4 521604. 7471.16   7
  -3  -1   3 217663. 3744.58   6
  -3  -1   3 215505. 3758.65   7
   3   1  -3 206642. 3746.07   7
  -3  -1   2 267069. 4303.26   6
   3   1  -2 266327. 4234.48   6
   3   1  -2 252433. 4222.61   7
  -3  -1   2 266744. 4320.82   7
  -3  -1   1 620.473 211.962   7
  -3  -1   1 151.592 95.9436   4
   3   1  -1 328.498 187.399   7
  -3  -1   1 287.252 168.336   6
  -3  -1   0 4367.36 260.793   3
  -3  -1   0 3523.01 348.738   4
   3   1   0 3890.36 365.829   4
  -3  -1   0 3707.54 413.154   6
   3   1   0 3562.46 381.109   6
   3   1   0 3429.57 367.753   7
  -3  -1   0 3786.87 404.760   7
  -3  -1  -1 97523.6 1867.95   3
   3   1   1 99139.6 2217.64   4
   3   1   1 99145.4 2283.84   6
  -3  -1  -1 101276. 2231.63   7
   3   1   1 98819.5 2088.37   7
   3   1   2 10255.1 688.717   4
  -3  -1  -2 9949.81 649.147   6
  -3  -1  -2 10315.4 644.464   7
   3   1   2 10909.2 698.981   6
  -3  -1  -2 9413.92 593.983   3
  -3  -1  -3 242257. 4218.91   3
   3   1   3 241838. 4298.18   4
  -3  -1  -3 242734. 4118.61   6
  -3  -1  -3 244814. 3955.76   7
   3   1   3 244607. 4188.28   6
  -3  -1  -4 94553.9 2557.69   3
   3   1   4 98937.7 2562.40   4
  -3  -1  -4 94598.1 2305.14   6
   3   1   4 97864.6 2400.81   6
   3   1   4 95629.3 2214.41   2
  -3  -1  -4 102110. 2156.33   7
  -3  -1  -5 104695. 2876.07   3
  -3  -1  -5 109724. 2194.23   7
  -3  -1  -5 98469.8 2431.10   6
   3   1   5 106409. 2550.01   6
   3   1   5 101245. 2025.41   1
   3   1   5 98264.8 2389.40   2
  -3  -1  -6 16982.2 1183.61   3
  -3  -1  -6 15721.8 915.154   6
   3   1   6 16741.0 785.509   1
  -3  -1  -6 18837.7 771.791   7
  -3  -1  -7 15479.8 932.557   6
   3   1   7 16134.4 836.837   1
  -3  -1  -7 15498.4 1221.72   3
  -3  -1  -8 52564.6 1824.85   6
   3   1   8 50826.8 1624.22   1
  -3  -1  -8 47427.6 2307.51   3
  -3  -1  -9 5067.90 819.537   3
   3   1   9 5337.66 547.321   1
  -3  -1  -9 5122.57 595.483   6
  -3  -1 -10 2829.01 695.723   3
  -3  -1 -11 24927.7 1971.32   3
  -3  -1 -12 170.145 399.130   3
   3   2 -15 526.143 433.701   3
  -3  -2  15 1455.15 521.307   6
   3   2 -14 34531.0 2288.68   3
  -3  -2  14 29849.1 1823.13   6
   3   2 -13 37992.6 2256.89   3
  -3  -2  13 31728.0 1808.21   6
  -3  -2  12 931.735 421.914   6
   3   2 -12-252.454 359.704   3
  -3  -2  11 6614.60 787.157   6
   3   2 -11 4915.79 732.235   3
   3   2 -11 6263.45 728.880   7
  -3  -2  10 40099.8 1834.97   6
   3   2 -10 41549.5 1935.41   3
   3   2 -10 41845.9 1802.65   7
  -3  -2   9 195315. 4307.26   6
   3   2  -9 201154. 4341.29   7
   3   2  -9 202956. 4367.32   3
   3   2  -8 51785.0 1838.93   3
   3   2  -8 50290.2 1932.18   7
  -3  -2   7 246.791 260.542   6
   3   2  -7 112.024 207.753   7
   3   2  -7 362.122 202.110   3
   3   2  -6 42441.3 1335.90   3
   3   2  -6 44045.3 1702.26   7
  -3  -2   6 41079.1 1590.50   6
   3   2  -5 68901.9 2125.33   7
  -3  -2   5 68483.0 2044.21   6
   3   2  -4 10220.5 423.447   3
  -3  -2   4 10464.5 728.023   6
   3   2  -4 10225.2 751.331   7
  -3  -2   3 25122.3 1107.28   6
   3   2  -3 25675.7 1158.81   7
  -3  -2   2 2897.92 381.478   6
   3   2  -2 2990.13 394.997   7
  -3  -2   2 3276.27 352.136   4
  -3  -2   1 35623.3 1196.00   4
  -3  -2   1 34255.1 1271.24   6
   3   2  -1 37306.7 1316.59   6
   3   2  -1 35459.9 1302.68   7
  -3  -2   1 35852.3 1371.60   7
  -3  -2   0 128775. 2641.06   4
   3   2   0 129739. 2658.98   7
   3   2   0 127640. 2718.57   4
  -3  -2   0 128065. 2682.02   6
   3   2   0 129559. 2718.98   6
   3   2   0 127492. 2022.93   3
  -3  -2   0 133621. 2862.32   7
   3   2   1-7.33444 123.999   6
   3   2   1-88.8915 156.743   7
  -3  -2  -1 130.651 132.240   7
   3   2   1-218.385 193.778   4
  -3  -2  -1 126.432 164.542   6
   3   2   1 319.261 120.806   3
  -3  -2  -1 448.639 176.543   4
   3   2   2 22178.6 934.275   7
   3   2   2 24585.0 1171.88   4
  -3  -2  -2 21443.6 992.964   6
   3   2   2 24763.9 1093.06   6
   3   2   2 22224.8 917.088   3
  -3  -2  -2 23091.7 953.325   3
  -3  -2  -2 25971.3 1116.44   7
  -3  -2  -3 1354.40 264.790   7
   3   2   3 1148.75 260.718   3
  -3  -2  -3 1127.63 265.693   3
   3   2   3 900.587 289.472   4
  -3  -2  -3 838.879 210.362   6
   3   2   3 653.355 197.341   6
  -3  -2  -4 28146.0 1330.16   3
   3   2   4 27289.0 1386.49   4
  -3  -2  -4 27019.9 1146.48   6
   3   2   4 29607.7 1233.88   6
   3   2   4 26583.8 1220.68   2
  -3  -2  -5 10348.3 867.720   3
   3   2   5 10889.4 928.127   4
  -3  -2  -5 9900.38 702.474   6
  -3  -2  -5 10547.0 652.594   7
   3   2   5 11034.9 756.265   6
  -3  -2  -6 10068.2 954.696   3
   3   2   6 11225.3 983.532   4
  -3  -2  -6 9567.62 691.254   6
   3   2   6 10755.1 673.358   1
   3   2   6 10353.8 758.558   6
   3   2   7 258.024 150.190   1
  -3  -2  -7 514.349 206.889   6
  -3  -2  -8 13862.0 1245.32   3
  -3  -2  -8 12383.8 832.086   6
   3   2   8 11874.5 801.696   1
   3   2   9 2767.68 418.080   1
  -3  -2  -9 4247.76 790.394   3
  -3  -2 -10 1614.66 537.111   3
  -3  -2 -11 3955.50 831.770   3
   3   3 -15 16917.7 1674.99   3
  -3  -3  15 13952.3 1336.20   6
  -3  -3  14 2451.20 584.650   6
   3   3 -14 2903.57 707.023   3
  -3  -3  13 6421.96 861.798   6
   3   3 -13 8503.24 1089.90   3
   3   3 -12 13508.2 1289.00   3
  -3  -3  12 11222.1 1096.57   6
   3   3 -11 6222.92 767.725   7
   3   3 -11 5868.86 783.578   3
   3   3 -10 3663.42 586.845   3
   3   3 -10 2908.09 558.268   7
   3   3  -9 2876.09 552.013   7
   3   3  -9 3187.16 526.130   3
   3   3  -8 85317.0 2408.76   3
   3   3  -8 79177.4 2603.79   7
  -3  -3   7 50700.1 1926.42   6
   3   3  -7 52136.6 2009.05   7
   3   3  -7 50744.0 1651.05   3
  -3  -3   6 2713.29 456.083   6
   3   3  -6 2299.57 307.739   3
   3   3  -6 2286.64 407.489   7
  -3  -3   5 22960.9 1176.51   6
   3   3  -5 23204.1 837.099   3
  -3  -3   4 82099.3 2250.65   6
   3   3  -4 82658.0 1509.50   3
   3   3  -4 79095.6 2342.78   7
   3   3  -3 4291.15 533.880   7
  -3  -3   3 3541.79 440.319   6
   3   3  -2 16368.0 386.551   3
  -3  -3   2 16191.5 907.954   6
   3   3  -2 15040.5 917.672   7
   3   3  -1 94151.5 1474.15   3
  -3  -3   1 94408.0 2313.12   6
   3   3  -1 91409.1 2339.72   7
   3   3   0 1458.32 302.358   7
   3   3   0 920.531 152.962   3
   3   3   0 1070.65 296.973   4
  -3  -3   0 812.617 252.670   6
   3   3   1 5513.23 515.767   7
   3   3   1 5222.88 585.198   4
  -3  -3  -1 4782.20 490.488   6
   3   3   1 5783.01 526.702   6
   3   3   1 5484.62 403.250   3
   3   3   2 9363.22 637.455   7
   3   3   2 10638.9 839.684   4
  -3  -3  -2 9839.34 684.968   6
   3   3   2 10790.4 727.709   6
   3   3   2 10696.9 634.880   3
   3   3   3 52665.7 1982.09   4
  -3  -3  -3 56220.5 1700.22   6
   3   3   3 57614.4 1761.55   6
   3   3   3 54718.0 1576.64   7
  -3  -3  -4 6178.86 546.466   6
   3   3   4 6578.02 570.670   6
  -3  -3  -4 6162.48 560.062   7
   3   3   4 6061.67 487.905   7
  -3  -3  -5 56680.9 1692.15   7
   3   3   5 55337.7 2222.98   4
  -3  -3  -5 53567.2 1673.36   6
   3   3   5 55042.3 1739.03   6
   3   3   6 8215.84 920.660   4
  -3  -3  -6 8254.08 634.651   6
   3   3   7 4185.56 498.272   1
   3   3   7 3569.43 665.612   4
  -3  -3  -7 4093.19 460.256   6
   3   3   8 20029.7 1522.71   4
   3   3   8 21524.6 1143.36   1
   3   3   9 15815.7 1024.71   1
   3   3   9 15856.6 1430.09   4
   3   3  10 115.936 389.632   4
   3   3  11 809.873 494.198   4
  -3  -4  15 33.0308 382.976   6
  -3  -4  14 1232.11 526.946   6
  -3  -4  13 1722.65 537.359   6
   3   4 -13 2017.44 575.785   3
  -3  -4  12 694.925 315.225   6
   3   4 -12 168.001 304.131   3
   3   4 -12 238.174 357.222   7
   3   4 -11 17153.8 1305.44   3
   3   4 -11 17996.0 1341.78   7
   3   4 -10 6378.13 745.198   3
   3   4 -10 5201.95 697.899   7
   3   4  -9 36288.6 1637.00   3
   3   4  -9 33495.1 1791.80   7
   3   4  -8 57306.4 2277.12   7
   3   4  -8 60346.9 1988.39   3
  -3  -4   7-54.1349 243.574   6
   3   4  -7 188.808 169.422   3
   3   4  -7 181.471 247.309   7
  -3  -4   6 409.511 249.858   6
   3   4  -6 658.098 212.962   3
   3   4  -6 672.210 348.949   7
   3   4  -5 40526.1 1735.02   7
  -3  -4   5 38918.4 1632.18   6
   3   4  -5 38874.9 1164.06   3
  -3  -4   4 15141.3 968.485   6
   3   4  -4 15015.7 1032.44   7
  -3  -4   3 2017.77 379.528   6
   3   4  -3 1995.87 470.391   7
  -3  -4   2 316.242 188.750   6
   3   4  -2 971.228 283.159   7
   3   4  -1 14673.8 546.651   3
  -3  -4   1 15299.0 921.545   6
   3   4  -1 14736.4 946.802   7
   3   4   0 3483.02 304.400   3
   3   4   0 3644.46 446.619   7
   3   4   0 3748.12 564.727   4
  -3  -4   0 2997.71 462.797   6
   3   4   1 12506.2 648.631   3
   3   4   1 12814.7 825.132   7
   3   4   1 12945.9 988.041   4
  -3  -4  -1 13507.9 827.629   6
   3   4   2 194.631 130.414   3
   3   4   2 451.861 275.616   4
   3   4   2 1019.89 268.522   7
  -3  -4  -2 421.900 208.114   6
   3   4   3 53151.2 1643.92   7
   3   4   3 52181.7 2101.82   4
  -3  -4  -3 53054.5 1673.60   6
   3   4   3 52776.7 1698.17   6
   3   4   4 11143.2 1000.31   4
  -3  -4  -4 12561.8 778.340   6
   3   4   4 13490.3 810.429   6
   3   4   4 12514.4 749.257   7
  -3  -4  -5 8718.60 645.185   6
   3   4   5 7869.05 877.148   4
   3   4   5 8158.86 589.427   7
  -3  -4  -6 19895.6 974.052   6
   3   4   6 20336.8 1493.71   4
   3   4   7 9618.22 1065.26   4
   3   4   8 11617.0 1245.33   4
   3   4   8 10841.0 869.824   1
   3   4   9 33718.7 2188.56   4
   3   4  10 49950.0 2782.63   4
  -3  -5  14 1305.84 497.632   6
  -3  -5  13 725.697 487.080   6
   3   5 -12 1226.51 406.225   7
   3   5 -11 3229.42 614.930   7
   3   5 -11 3353.48 618.460   3
   3   5 -10 3381.46 560.477   3
   3   5 -10 3388.34 655.472   7
   3   5  -9 883.148 320.903   3
   3   5  -9 915.309 369.904   7
   3   5  -8 1882.66 385.326   3
   3   5  -8 1372.03 413.454   7
   3   5  -7 22694.2 1435.34   7
  -3  -5   7 20930.3 1341.38   6
   3   5  -7 21287.2 1062.11   3
  -3  -5   6 851.908 354.694   6
   3   5  -6 854.114 337.792   7
   3   5  -6 1157.92 244.678   3
  -3  -5   5 17683.2 1148.32   6
   3   5  -5 19627.6 1262.00   7
  -3  -5   4 135856. 3306.60   6
   3   5  -4 136363. 3476.39   7
  -3  -5   3 61089.2 2046.48   6
   3   5  -3 60844.7 2163.71   7
  -3  -5   2 11246.1 863.905   6
   3   5  -2 12238.0 928.503   7
  -3  -5   1 13591.7 914.256   6
   3   5  -1 14332.5 621.963   3
   3   5  -1 15205.7 1002.55   7
  -3  -5   0 39272.6 1533.54   6
   3   5   0 37974.2 1152.76   3
   3   5   0 38454.7 1596.02   7
   3   5   1 36826.5 1771.16   4
  -3  -5  -1 33683.4 1408.24   6
   3   5   1 36177.2 1218.63   3
   3   5   1 36187.0 1512.70   7
   3   5   2 61.7297 190.851   7
   3   5   2 181.226 245.992   4
  -3  -5  -2 97.1625 171.305   6
   3   5   3 49057.4 1687.27   7
   3   5   3 48335.0 2163.15   4
  -3  -5  -3 50201.6 1654.55   6
   3   5   4 57332.9 2462.71   4
  -3  -5  -4 57246.8 1771.41   6
   3   5   4 60662.1 1828.67   7
  -3  -5  -5 129061. 2781.82   6
   3   5   5 124129. 3856.43   4
   3   5   5 130259. 2778.57   7
   3   5   6 8203.06 1034.82   4
   3   5   7 38089.6 2222.22   4
   3   5   8 28755.1 2000.28   4
   3   5   9 25350.8 1969.08   4
  -3  -6  13 9352.91 1195.51   6
  -3  -6  12 544.206 456.445   6
   3   6 -12 281.920 359.264   7
   3   6 -11 7981.15 993.591   7
   3   6 -10 6347.85 911.937   7
   3   6  -9 8945.11 1016.22   7
   3   6  -9 10837.5 891.138   3
   3   6  -8 2770.52 624.563   7
   3   6  -8 3312.86 466.628   3
  -3  -6   7 13164.5 1113.09   6
   3   6  -7 13529.5 857.993   3
   3   6  -7 14005.8 1189.95   7
  -3  -6   6 32344.5 1689.45   6
   3   6  -6 33947.1 1790.68   7
  -3  -6   5 32276.2 1618.75   6
   3   6  -5 31880.6 1719.60   7
  -3  -6   4 35852.9 1664.14   6
   3   6  -4 37956.2 1800.92   7
   3   6  -3 23085.5 1366.36   7
  -3  -6   3 19203.8 1182.14   6
   3   6  -2 48332.9 2014.71   7
  -3  -6   2 51062.1 1914.58   6
   3   6  -1 6868.77 511.758   3
   3   6  -1 7346.60 836.360   7
  -3  -6   0 7704.81 752.728   6
   3   6   0 6782.45 510.369   3
   3   6   0 7992.34 794.971   7
   3   6   1 54170.4 2315.79   4
  -3  -6  -1 54709.3 1893.73   6
   3   6   1 52888.5 1958.45   7
   3   6   2 66903.9 2179.06   7
   3   6   2 69873.6 2685.93   4
  -3  -6  -2 66975.2 2052.95   6
   3   6   3 20595.2 1144.84   7
   3   6   3 19422.3 1444.66   4
  -3  -6  -3 20707.4 1062.85   6
   3   6   4 2469.93 421.516   7
   3   6   4 2953.26 634.866   4
   3   6   5 58240.8 2691.36   4
   3   6   5 60570.9 1903.81   7
   3   6   6 71438.2 3089.22   4
   3   6   7 31748.9 2130.61   4
   3   6   8 610.076 489.886   4
  -3  -7  12 26368.2 1927.07   6
   3   7 -12 31578.5 2070.48   7
  -3  -7  11 16931.3 1517.01   6
   3   7 -11 18601.4 1589.37   7
  -3  -7  10 1099.73 533.370   6
   3   7 -10 1259.25 497.332   7
  -3  -7   9 603.840 435.576   6
   3   7  -9 876.498 407.792   7
   3   7  -8 8678.83 1017.06   7
  -3  -7   8 7998.58 956.831   6
  -3  -7   7 14981.5 1260.15   6
   3   7  -7 13399.7 1226.99   7
   3   7  -6 17706.4 1372.99   7
  -3  -7   6 16444.3 1269.47   6
  -3  -7   5 76860.0 2698.52   6
   3   7  -5 78942.6 2866.01   7
  -3  -7   4 130354. 3492.19   6
   3   7  -4 128454. 3690.15   7
  -3  -7   3 61177.6 2245.17   6
   3   7  -3 59606.1 2377.88   7
  -3  -7   2-55.1283 239.631   6
   3   7  -2 803.137 452.228   7
  -3  -7   1 55178.6 2087.36   6
   3   7  -1 59421.4 2278.54   7
  -3  -7   0 108270. 2926.21   6
   3   7   0 103027. 3041.35   7
  -3  -7  -1 56982.1 2003.29   6
   3   7   1 57681.6 2157.11   7
  -3  -7  -2 9545.94 786.170   6
   3   7   2 9867.13 1063.02   4
   3   7   2 9949.67 889.853   7
   3   7   3 62604.4 2752.78   4
   3   7   3 60396.3 2131.81   7
   3   7   4 98947.3 3617.98   4
   3   7   4 102141. 2783.67   7
   3   7   5 19279.2 1110.14   7
   3   7   5 17753.0 1555.78   4
   3   7   6 135.582 401.574   4
   3   7   7 11323.3 1353.11   4
   3   8 -12 326.491 448.002   7
   3   8 -11 11067.8 1292.51   7
   3   8 -10 36880.6 2256.35   7
  -3  -8  10 36201.9 2209.47   6
  -3  -8   9 27453.5 1861.25   6
   3   8  -9 27865.9 1915.09   7
  -3  -8   8 6509.15 938.986   6
   3   8  -8 6720.99 952.767   7
   3   8  -7 2157.48 618.490   7
  -3  -8   7 2264.07 615.158   6
  -3  -8   6 90379.9 3134.72   6
   3   8  -6 90352.3 3305.60   7
  -3  -8   5 13523.7 1169.54   6
   3   8  -5 12572.8 1210.99   7
  -3  -8   4 21987.4 1443.03   6
   3   8  -4 23924.8 1607.40   7
  -3  -8   3 42976.1 1974.41   6
   3   8  -3 42078.7 2092.32   7
  -3  -8   2 130303. 3541.87   6
   3   8  -2 129835. 3737.36   7
  -3  -8   1 47916.7 2022.40   6
   3   8  -1 46611.0 2134.61   7
  -3  -8   0 15474.3 1116.36   6
   3   8   0 16185.2 1234.45   7
   3   8   1 1195.84 436.475   7
  -3  -8  -1 511.774 275.938   6
   3   8   2 69800.7 2496.01   7
   3   8   2 69710.3 3044.04   4
   3   8   3 4156.03 621.015   7
   3   8   3 3642.93 785.669   4
   3   8   4 21034.9 1272.32   7
   3   8   4 20793.4 1714.89   4
   3   8   5 52915.6 2820.20   4
   3   8   6 24733.2 2004.76   4
   3   9 -10 407.681 475.857   7
  -3  -9   9 13583.4 1379.30   6
   3   9  -9 12311.9 1361.44   7
  -3  -9   8 33921.8 2104.68   6
   3   9  -8 36184.3 2239.30   7
  -3  -9   7 26966.6 1823.21   6
   3   9  -7 25564.0 1847.66   7
  -3  -9   6 2455.15 640.724   6
   3   9  -6 2673.69 636.239   7
  -3  -9   5 79238.6 2986.29   6
   3   9  -5 83935.7 3270.06   7
  -3  -9   4 87063.3 3060.56   6
   3   9  -4 86771.9 3276.76   7
  -3  -9   3 12240.3 1129.34   6
   3   9  -3 11558.3 1177.37   7
  -3  -9   2 233.917 325.605   6
   3   9  -2 595.262 427.049   7
  -3  -9   1 2318.96 523.266   6
   3   9  -1 2905.63 673.022   7
  -3  -9   0 45864.7 2031.11   6
   3   9   0 46042.0 2186.48   7
   3   9   1 30463.4 1759.27   7
   3   9   2 2989.56 594.597   7
   3   9   3 25853.7 1985.46   4
   3   9   3 28914.5 1637.65   7
   3   9   4 18834.7 1269.52   7
   3   9   4 16994.0 1659.45   4
  -3 -10   7 12946.2 1325.17   6
   3  10  -7 14176.6 1468.26   7
  -3 -10   6 26832.5 1825.88   6
   3  10  -6 29716.2 2034.80   7
   3  10  -5 14678.5 1433.46   7
  -3 -10   5 14504.7 1311.23   6
  -3 -10   4 18493.6 1448.95   6
   3  10  -4 20098.2 1652.52   7
  -3 -10   3 23059.7 1590.76   6
   3  10  -3 23875.8 1741.32   7
  -3 -10   2 13438.5 1206.74   6
   3  10  -2 14875.5 1369.07   7
  -3 -10   1 17737.1 1362.05   6
   3  10  -1 19406.7 1500.94   7
   3  10   0 388.789 431.334   7
   3  10   1 9437.21 1038.59   7
   3  10   2 27448.0 1726.33   7
   3  10   3 1599.39 484.015   7
  -3 -11   5 10515.2 1199.25   6
  -3 -11   4 2600.38 633.770   6
  -3 -11   3 449.852 367.097   6
   3  11   0 7809.77 1008.69   7
   3  11   1 9878.67 1154.27   7
   3  11   2 3297.52 680.899   7
  -4  13   5 9473.96 1151.16   7
  -4  13   4 32922.8 2075.35   7
  -4  13   3 29532.8 1970.50   7
  -4  13   2 9664.61 1215.38   7
  -4  13   1 10485.8 1213.34   7
  -4  13   0 46133.8 2545.19   7
  -4  13  -1 273.637 464.762   7
  -4  13  -2 6519.87 996.940   7
  -4  13  -3 7524.00 1129.69   7
  -4  13  -4 24956.4 1951.84   7
  -4  12   8 9798.03 1278.87   4
  -4  12   7 10392.2 1227.58   4
  -4  12   6 11796.0 1167.94   7
  -4  12   6 9666.13 1156.48   4
  -4  12   5 15789.0 1350.33   7
  -4  12   5 14859.0 1338.34   4
  -4  12   4 928.640 414.660   7
  -4  12   3 1472.45 567.520   7
  -4  12   2 52093.8 2511.84   7
  -4  12   1 17527.3 1474.58   7
  -4  12   0 13428.5 1319.21   7
  -4  12  -1 32436.5 2020.99   7
  -4  12  -2 9676.34 1160.77   7
  -4  12  -3 2464.06 682.900   7
  -4  12  -4 17617.9 1570.01   7
  -4  12  -5 917.618 530.526   7
  -4  12  -6 20813.9 1761.37   7
  -4  12  -7 982.520 542.137   7
  -4  12  -8 483.978 523.228   7
  -4  11   9 20862.0 1821.52   4
  -4  11   8 16078.4 1546.74   4
  -4  11   7 350.468 403.459   4
  -4  11   6 1323.66 448.963   7
  -4  11   6 2344.73 569.734   4
  -4  11   5 227.838 358.274   7
  -4  11   5 650.705 369.848   4
  -4  11   4 25488.6 1647.73   7
  -4  11   4 27384.0 1629.81   4
  -4  11   3 47640.9 2243.67   7
  -4  11   2-296.611 345.778   7
  -4  11   1 4021.21 695.852   7
  -4  11   0 890.552 411.325   7
  -4  11  -1 2474.10 561.858   7
  -4  11  -2 3028.25 673.909   7
  -4  11  -3-249.955 351.910   7
  -4  11  -4 287.103 363.673   7
  -4  11  -5 6651.47 942.507   7
  -4  11  -6 7572.84 1011.53   7
  -4  11  -7 850.046 516.313   7
  -4  11  -8 11309.5 1296.19   7
  -4  11  -9 18500.2 1621.51   7
  -4  11 -10 5159.26 919.525   7
  -4  10  10 12760.0 1444.35   4
  -4  10   9 6875.09 1028.28   4
  -4  10   8 834.462 453.938   4
  -4  10   7 4110.96 750.773   4
  -4  10   7 3380.39 595.599   7
  -4  10   6 5451.97 715.587   7
  -4  10   6 5459.65 776.042   4
  -4  10   5 1461.00 428.035   7
  -4  10   5 2608.97 548.871   4
  -4  10   4 4026.21 664.587   7
  -4  10   4 4145.01 616.362   4
  -4  10   3 33496.4 1773.00   7
  -4  10   2 18478.5 1358.83   7
  -4  10   1 5345.38 749.130   7
  -4  10   0-64.2604 353.177   7
  -4  10  -1 10016.0 1026.05   7
  -4  10  -2 2909.90 595.648   7
  -4  10  -3-377.646 385.795   7
  -4  10  -4 30.2930 378.664   7
  -4  10  -5 10182.6 1051.27   7
  -4  10  -6 116.932 408.208   7
  -4  10  -7 1558.35 564.320   7
  -4  10  -8 932.872 437.605   7
  -4  10  -9 27444.3 1883.18   7
  -4  10 -10 33589.8 2101.44   7
  -4   9  11 1076.08 618.031   4
  -4   9  10 2228.58 661.079   4
  -4   9  10 1477.55 548.667   1
  -4   9   9 5210.16 864.780   4
  -4   9   8 263.432 219.108   7
  -4   9   8 1117.37 440.803   4
  -4   9   7 10520.6 1076.39   4
  -4   9   7 11456.6 936.161   7
  -4   9   6 8947.98 872.648   7
  -4   9   6 11583.7 1060.96   4
   4  -9  -6 10419.9 978.245   5
   4  -9  -5 620.630 370.465   5
  -4   9   5 715.899 321.218   4
  -4   9   5 374.725 278.577   7
   4  -9  -4 3462.28 600.075   5
  -4   9   4 4056.57 571.571   4
  -4   9   3 365.402 266.491   4
   4  -9  -3-19.6491 290.769   5
   4  -9  -2 240.524 282.879   5
   4  -9  -1 13508.5 1091.08   5
   4  -9   0 33538.3 1706.78   5
  -4   9   0 31660.1 1532.54   6
  -4   9  -1 9970.86 921.764   6
   4  -9   1 10524.5 970.337   5
  -4   9  -2 786.809 309.954   7
  -4   9  -3 36812.7 1898.93   7
  -4   9  -4 13694.3 1175.50   7
  -4   9  -5 6474.23 837.501   7
  -4   9  -6-231.902 352.615   7
  -4   9  -7 27462.6 1701.91   7
  -4   9  -8 39342.1 2104.63   7
  -4   9  -9 17373.4 1430.74   7
  -4   9 -10 6606.17 917.493   7
  -4   8  12 3302.82 795.298   4
  -4   8  11 6999.00 1004.34   1
  -4   8  11 7263.88 1090.00   4
  -4   8  10 87.8846 389.098   1
  -4   8  10-199.737 321.535   4
  -4   8   9 2176.43 551.902   1
   4  -8  -9 2165.22 488.423   5
  -4   8   9 1836.21 555.817   4
   4  -8  -8 21291.1 1318.49   5
  -4   8   8 22518.6 1206.85   7
  -4   8   8 21417.1 1557.76   4
  -4   8   7 12189.4 1091.96   4
   4  -8  -7 9913.76 904.699   5
  -4   8   6 18535.8 1263.91   4
   4  -8  -6 15930.7 1125.15   5
  -4   8   5 19121.2 1190.07   4
   4  -8  -5 16908.3 1149.62   5
   4  -8  -4 2340.12 453.669   5
  -4   8   4 2599.00 441.795   4
  -4   8   4 2011.73 309.858   6
   4  -8  -3 938.583 396.198   5
  -4   8   3 961.454 265.733   6
  -4   8   3 378.222 212.443   4
   4  -8  -3 899.651 267.248   6
   4  -8  -2 24353.3 1352.59   5
  -4   8   2 25450.5 1176.78   6
   4  -8  -1 959.278 380.377   5
   4  -8  -1 266.949 152.208   4
  -4   8   1 540.278 250.237   6
   4  -8   0 30043.8 1213.44   4
   4  -8   0 30730.5 1514.79   5
  -4   8   0 30249.4 1434.60   6
  -4   8  -1 91859.2 2706.80   6
   4  -8   1 91773.6 2239.84   4
   4  -8   1 89652.0 2685.89   5
  -4   8  -2 125650. 3365.78   6
   4  -8   2 122911. 3211.16   5
   4  -8   2 128126. 2758.01   4
   4  -8   3 3939.26 571.689   5
  -4   8  -3 3472.31 606.730   6
  -4   8  -4 5182.58 744.121   6
  -4   8  -5 10950.0 1072.08   6
  -4   8  -5 12410.8 1087.76   7
  -4   8  -6 67280.9 2556.60   7
  -4   8  -7 15555.5 1221.45   7
  -4   8  -8 28982.2 1692.91   7
  -4   8  -9 77807.1 2892.58   7
  -4   8 -10 50905.0 2334.52   7
  -4   8 -11 9791.59 1243.33   3
  -4   7  12 786.103 478.820   1
  -4   7  11 19296.6 1546.46   1
   4  -7 -10 869.414 323.796   5
  -4   7  10 1312.23 421.148   1
  -4   7   9 4034.84 660.466   1
   4  -7  -9 3295.20 531.738   5
   4  -7  -8 1460.01 385.774   5
  -4   7   8 1051.98 354.417   4
   4  -7  -7 1864.23 397.630   5
  -4   7   7 2608.80 486.578   4
   4  -7  -6 97794.5 2743.94   5
  -4   7   6 97468.0 1814.99   6
  -4   7   6 102746. 2938.90   4
   4  -7  -5 96939.9 2736.49   5
  -4   7   5 97444.9 2023.79   6
  -4   7   5 105299. 2772.85   4
   4  -7  -5 99123.7 2039.17   6
   4  -7  -4 107858. 2889.44   5
  -4   7   4 109697. 2323.89   6
  -4   7   4 112343. 2677.23   4
   4  -7  -4 115787. 2456.75   6
   4  -7  -3 106520. 2822.24   5
  -4   7   3 101184. 2352.67   6
   4  -7  -3 113478. 2565.42   6
  -4   7   3 108056. 2422.18   4
   4  -7  -2 12783.3 916.543   5
  -4   7   2 11511.9 765.822   6
  -4   7   2 12603.1 694.752   4
   4  -7  -1 45993.9 1749.92   5
  -4   7   1 45921.9 1628.43   6
   4  -7   0 141543. 3265.00   5
  -4   7   0 141236. 3203.25   6
   4  -7   0 135745. 2629.06   4
   4  -7   1 955.653 322.654   5
   4  -7   1 951.189 209.126   4
  -4   7  -1 1255.98 352.535   6
   4  -7   2 70348.0 2171.74   5
  -4   7  -2 71108.2 2349.24   6
   4  -7   2 72470.8 1796.28   4
  -4   7  -3 84942.6 2710.25   6
   4  -7   3 81645.3 2392.03   5
   4  -7   4 92724.0 2523.62   5
  -4   7  -4 91712.0 2914.06   6
   4  -7   5 14390.8 940.669   5
  -4   7  -5 14920.6 1196.42   6
  -4   7  -6 4361.92 666.333   7
  -4   7  -6 4151.80 713.599   6
  -4   7  -7 72733.1 2558.08   7
  -4   7  -7 75191.1 2927.86   6
  -4   7  -8 65338.8 2433.02   7
  -4   7  -9 2249.29 526.423   7
  -4   7 -10 37944.5 2266.25   3
  -4   7 -11 43225.0 2533.39   3
  -4   6  12 1766.37 519.635   1
  -4   6  11 9450.12 1060.35   1
   4  -6 -10 24743.0 1294.17   5
  -4   6  10 22332.5 1545.67   1
   4  -6  -9 19489.3 1136.65   5
  -4   6   9 17663.3 1314.86   1
   4  -6  -8 36167.0 1537.16   5
  -4   6   8 34605.6 1775.08   1
   4  -6  -7 148626. 3373.14   5
  -4   6   7 148191. 2425.62   6
   4  -6  -6 35781.4 1511.74   5
  -4   6   6 35863.5 1088.32   6
   4  -6  -6 36336.8 1006.31   6
   4  -6  -5 6750.11 651.148   5
  -4   6   5 6750.44 628.268   4
  -4   6   5 6034.99 473.273   6
   4  -6  -5 6633.21 469.282   6
   4  -6  -4 8197.25 704.737   5
  -4   6   4 9039.88 605.669   6
   4  -6  -4 9256.84 610.278   6
  -4   6   4 9204.04 662.722   4
  -4   6   3 55812.1 1656.27   6
  -4   6   3 56710.8 1541.47   4
   4  -6  -3 58931.1 1717.95   6
   4  -6  -2 176677. 3625.15   5
  -4   6   2 176248. 3428.31   6
   4  -6  -2 187556. 3546.41   6
  -4   6   2 182825. 2895.20   4
   4  -6  -1 70216.0 2070.47   5
  -4   6   1 69407.6 2015.76   6
   4  -6   0 167451. 3476.39   5
  -4   6   0 178044. 3599.20   6
   4  -6   0 171898. 2718.09   4
   4  -6   1 293812. 5052.85   5
  -4   6  -1 303831. 5309.27   6
   4  -6   1 308599. 4206.55   4
   4  -6   2 89483.2 2328.59   5
  -4   6  -2 87469.6 2550.74   6
   4  -6   3 3098.55 425.792   5
  -4   6  -3 2608.89 486.747   6
  -4   6  -4 32467.6 1630.63   6
   4  -6   4 35368.4 1374.76   5
   4  -6   5 174154. 3452.48   5
  -4   6  -5 171409. 4182.40   6
  -4   6  -6 151619. 4034.96   6
  -4   6  -7 43201.5 2125.83   6
  -4   6  -7 46589.7 1879.57   7
  -4   6  -8 2019.19 557.004   6
  -4   6  -8 1940.79 449.024   7
  -4   6  -9 94521.5 2812.48   7
  -4   6  -9 87855.2 3312.57   3
  -4   6 -10 26932.3 1881.27   3
  -4   6 -11-78.9759 416.851   3
  -4   5  13 32915.2 2051.02   1
  -4   5  12 34709.6 2027.10   1
  -4   5  11 41553.1 2123.01   1
   4  -5 -10 4927.07 563.976   5
  -4   5  10 4656.77 688.393   1
   4  -5  -9 125348. 2948.29   5
  -4   5   9 122165. 3487.09   1
  -4   5   8 51369.1 1415.21   6
  -4   5   8 55607.6 2156.16   1
  -4   5   7 8245.84 552.520   6
  -4   5   7 7971.06 774.192   1
  -4   5   6 100782. 2186.90   6
   4  -5  -6 102763. 1981.89   6
  -4   5   5 171552. 3137.41   6
   4  -5  -5 174677. 2999.16   6
  -4   5   4 216915. 3730.82   6
   4  -5  -4 219964. 3670.49   6
  -4   5   3 300448. 4294.48   4
  -4   5   3 299753. 4771.28   6
   4  -5  -3 306582. 4779.45   6
  -4   5   2 619.927 193.229   2
  -4   5   2 478.134 116.971   4
  -4   5   2 607.615 228.745   6
   4  -5  -2 771.300 232.979   6
  -4   5   1 118921. 2716.83   6
   4  -5  -1 124130. 2763.39   6
  -4   5   1 117372. 2498.85   2
  -4   5   0 66319.3 1995.78   6
   4  -5   0 67069.0 1185.55   4
  -4   5  -1 3513.57 478.062   6
  -4   5  -2 262018. 4834.43   6
   4  -5   3 149029. 2973.92   5
  -4   5  -3 151830. 3540.28   6
   4  -5   4 87223.2 2130.35   5
  -4   5  -4 85019.0 2629.13   6
  -4   5  -5 55036.9 2146.85   6
   4  -5   5 55176.0 1620.38   5
   4  -5   6 5403.35 489.263   5
  -4   5  -6 4863.60 697.530   6
  -4   5  -7 82627.8 2882.12   6
  -4   5  -8 27478.8 1696.55   6
  -4   5  -8 30821.4 1435.60   7
  -4   5  -8 30430.4 1774.03   3
  -4   5  -9 2934.12 479.327   7
  -4   5  -9 3606.14 674.580   3
  -4   5  -9 1667.80 519.593   6
  -4   5 -10 24620.7 1795.41   3
  -4   5 -11 25205.9 1898.52   3
   4  -4 -13 1268.80 666.411   2
  -4   4  13 1.43298 387.593   1
   4  -4 -12 1593.29 619.405   2
  -4   4  12 2001.52 536.681   1
  -4   4  11 84488.8 2987.48   1
   4  -4 -11 79763.3 3391.17   2
  -4   4  10 158598. 4072.43   1
   4  -4 -10 162518. 4750.18   2
  -4   4   9 9025.23 664.888   6
   4  -4  -9 10716.3 1118.81   2
  -4   4   9 10057.6 928.737   1
  -4   4   8 51601.1 1626.56   6
  -4   4   8 53753.3 2044.63   1
   4  -4  -8 56288.3 2440.96   2
  -4   4   7 96060.2 2281.70   6
  -4   4   7 90803.1 2623.19   1
   4  -4  -7 89516.9 2986.67   2
  -4   4   6 4105.84 530.575   1
   4  -4  -6 3505.97 350.157   6
   4  -4  -6 3857.88 584.264   2
  -4   4   6 3440.83 401.059   6
   4  -4  -5 4792.09 621.291   2
   4  -4  -5 4319.74 401.242   6
  -4   4   5 3816.51 474.636   1
  -4   4   5 3880.93 425.018   6
   4  -4  -4 111018. 2784.61   2
  -4   4   4 112180. 2510.96   6
   4  -4  -4 112341. 2372.24   6
  -4   4   3 546422. 7636.46   6
   4  -4  -3 564169. 7577.46   6
  -4   4   2 449657. 5223.55   4
  -4   4   2 443339. 6536.20   6
   4  -4  -2 452982. 6482.83   6
  -4   4   2 456143. 6241.29   2
  -4   4   1 39538.8 1467.03   6
   4  -4  -1 42688.3 1479.08   6
  -4   4   1 42441.6 1214.44   2
  -4   4   0 144977. 3120.80   6
   4  -4   0 150689. 3130.98   6
  -4   4   0 145557. 2414.95   2
  -4   4  -1 248588. 3348.01   2
  -4   4  -1 241071. 4438.67   6
  -4   4  -2 73227.8 2209.70   6
  -4   4  -3 3808.46 482.859   6
  -4   4  -4 12744.2 940.387   6
   4  -4   5 79365.0 1848.70   5
  -4   4  -5 80416.0 2550.44   6
  -4   4  -5 79834.1 1603.97   1
   4  -4   6 239990. 3759.59   5
  -4   4  -6 244694. 3642.33   1
  -4   4  -6 232146. 4975.30   6
  -4   4  -7 3293.28 384.979   2
   4  -4   7 2842.71 314.263   5
  -4   4  -7 2773.26 586.401   3
  -4   4  -7 2784.86 569.366   6
  -4   4  -7 2459.98 308.676   1
  -4   4  -8 21234.1 1448.00   6
  -4   4  -8 22550.6 1061.69   2
  -4   4  -8 21577.4 1494.84   3
  -4   4  -9 3173.51 451.590   2
  -4   4  -9 3851.74 720.861   3
  -4   4  -9 2323.95 571.600   6
  -4   4 -10-144.381 342.787   3
  -4   4 -11 3269.05 709.640   3
  -4   4 -12-128.756 449.780   3
   4  -3 -13 30295.7 2202.39   2
  -4   3  13 33430.3 1966.18   1
   4  -3 -12 123863. 4321.42   2
  -4   3  12 119239. 3720.12   1
   4  -3 -11 10370.7 1195.61   2
  -4   3  11 12320.1 1114.29   1
  -4   3  11 10996.5 851.690   6
  -4   3  10 22288.8 1409.35   1
  -4   3  10 22827.7 1200.69   6
   4  -3 -10 24241.6 1703.11   2
  -4   3   9 142407. 3604.71   1
  -4   3   9 130605. 3083.25   6
   4  -3  -9 136816. 4023.68   2
  -4   3   8 55034.1 2031.28   1
  -4   3   8 52651.6 1781.79   6
   4  -3  -8 53693.0 2331.64   2
  -4   3   7 17458.7 977.312   6
   4  -3  -7 17123.4 1210.65   2
  -4   3   7 18234.0 1089.13   1
  -4   3   6 38778.5 1445.84   6
   4  -3  -6 37165.1 1212.65   6
   4  -3  -6 37689.2 1716.65   2
  -4   3   6 41177.1 1553.07   1
  -4   3   5 281880. 4754.20   6
   4  -3  -5 288151. 4403.56   6
  -4   3   5 289463. 4757.21   1
   4  -3  -5 281268. 5141.87   2
  -4   3   4 334880. 5288.94   6
   4  -3  -4 330954. 5008.53   6
  -4   3   4 337565. 5101.27   1
   4  -3  -4 332071. 5479.53   2
  -4   3   3 114167. 2597.43   6
  -4   3   3 113958. 2321.48   1
   4  -3  -3 116178. 2498.54   6
   4  -3  -3 111927. 2505.06   2
   4  -3  -2 719.671 185.518   2
  -4   3   2 449.687 187.272   6
   4  -3  -2 792.387 180.952   6
   4  -3  -1 329027. 5136.42   6
  -4   3   1 314715. 5153.46   6
  -4   3   0 2469.92 394.494   6
   4  -3   0 3230.17 418.485   6
  -4   3  -1 16913.9 959.464   6
  -4   3  -2 1223.86 308.422   6
  -4   3  -3 11558.8 851.300   6
  -4   3  -4 18669.2 534.198   1
  -4   3  -4 18027.1 1098.28   6
  -4   3  -4 18443.5 531.741   2
  -4   3  -5 3015.74 246.713   1
  -4   3  -5 3152.58 492.016   6
  -4   3  -5 3060.86 272.873   2
   4  -3   6 35268.1 1060.15   5
  -4   3  -6 36267.2 1708.65   6
  -4   3  -6 36042.5 996.354   1
  -4   3  -6 41070.0 1804.52   3
  -4   3  -6 40631.7 1171.46   2
  -4   3  -7 83435.8 2730.52   6
   4  -3   7 83927.8 1631.15   5
  -4   3  -7 83531.2 2841.79   3
  -4   3  -7 86861.9 2040.81   2
  -4   3  -8 7759.84 907.563   3
  -4   3  -8 6821.79 803.465   6
  -4   3  -8 8049.47 620.526   2
  -4   3  -9 1728.47 507.583   3
  -4   3  -9 2096.73 368.285   2
  -4   3  -9 1941.78 516.907   6
  -4   3 -10 10430.6 1081.70   6
  -4   3 -10 12703.9 1294.73   3
  -4   3 -11 5603.28 939.725   3
  -4   3 -12 476.553 404.770   3
   4  -2 -14 12322.4 1423.73   2
   4  -2 -13 1280.37 536.788   2
  -4   2  12 45085.5 2175.92   1
   4  -2 -12 47394.6 2598.57   2
  -4   2  11 106286. 2999.06   6
   4  -2 -11 116587. 3951.86   2
  -4   2  11 114881. 3416.19   1
  -4   2  10 54183.2 2007.27   6
  -4   2  10 62099.2 2329.10   1
   4  -2 -10 58097.2 2606.97   2
  -4   2   9 707.648 277.042   6
   4  -2  -9 142.484 281.672   2
  -4   2   9 740.385 356.641   1
  -4   2   8 37431.8 1637.25   1
  -4   2   8 37148.6 1535.38   6
   4  -2  -8 37188.1 1857.87   2
  -4   2   7 73095.6 2208.06   1
  -4   2   7 70011.5 2120.10   6
  -4   2   6 27366.7 1240.80   1
  -4   2   6 25932.1 1212.70   6
  -4   2   5 6910.08 581.698   1
  -4   2   5 7320.21 546.877   3
  -4   2   5 8569.81 613.012   7
  -4   2   5 6439.59 584.295   6
   4  -2  -5 7073.70 553.213   6
  -4   2   4 21211.0 947.263   1
  -4   2   4 20586.4 1035.98   6
   4  -2  -4 20530.6 953.489   6
  -4   2   3 370453. 5194.87   1
  -4   2   3 372834. 5768.95   6
   4  -2  -3 373066. 5588.00   6
  -4   2   2 151074. 2503.02   1
  -4   2   2 145700. 3079.34   6
   4  -2  -2 151127. 3023.49   6
  -4   2   1 2412.12 226.983   1
  -4   2   1 2567.59 171.926   4
  -4   2   1 2474.14 363.085   6
   4  -2  -1 2714.26 373.552   6
  -4   2   0 47438.2 913.785   1
  -4   2   0 47164.4 1621.04   6
   4  -2   0 49410.7 1613.24   6
   4  -2   0 47327.1 919.255   4
   4  -2   0 47571.8 900.697   2
   4  -2   1 26607.9 787.355   4
  -4   2  -1 28875.7 1262.61   6
  -4   2  -2 12484.3 844.899   6
  -4   2  -3 3439.20 483.017   6
  -4   2  -4 84421.4 2456.08   6
  -4   2  -5 48540.4 1866.88   6
  -4   2  -5 48280.5 1864.58   3
  -4   2  -6 37063.6 1695.52   6
  -4   2  -6 37392.1 1745.68   3
   4  -2   7 6785.18 359.503   5
  -4   2  -7 6972.88 811.987   3
  -4   2  -7 6214.91 722.246   6
  -4   2  -8 1740.34 500.833   3
  -4   2  -8 2244.37 484.129   6
  -4   2  -9 43419.7 2051.24   6
  -4   2  -9 41342.2 2246.39   3
  -4   2 -10 14513.5 1230.56   6
  -4   2 -10 14905.3 1415.47   3
  -4   2 -11 1175.82 596.725   3
  -4   2 -12 134.560 357.074   3
   4  -1 -14 7722.38 1169.34   2
  -4   1  13 16572.7 1231.27   6
   4  -1 -13 18273.5 1658.13   2
  -4   1  12 39920.2 1879.82   6
   4  -1 -12 39910.1 2346.98   2
  -4   1  11 2190.58 482.130   6
   4  -1 -11 1664.36 545.235   2
  -4   1  10 105475. 2988.93   6
  -4   1   9 55419.1 2032.90   6
  -4   1   8 71000.3 2254.69   6
  -4   1   8 71933.4 2304.58   1
  -4   1   7 5603.26 580.424   6
  -4   1   7 5857.98 612.399   1
  -4   1   6 585.368 236.096   6
  -4   1   6 352.559 154.358   3
  -4   1   6 544.082 231.065   1
  -4   1   5 160.248 108.832   3
  -4   1   5 398.623 215.836   1
  -4   1   5 320.695 207.611   6
  -4   1   4 81142.8 1682.44   3
  -4   1   4 77032.2 2157.65   6
   4  -1  -4 74590.3 1996.52   1
   4  -1  -4 78523.0 2020.46   6
  -4   1   4 77874.3 1882.75   1
  -4   1   3 9059.72 644.326   7
  -4   1   3 9196.68 689.473   6
   4  -1  -3 8568.64 627.895   6
   4  -1  -3 10876.8 640.150   1
  -4   1   3 8720.97 535.197   1
  -4   1   2 116060. 2731.42   6
   4  -1  -2 127943. 2740.14   6
   4  -1  -2 117467. 2232.73   1
  -4   1   2 125074. 2604.71   7
  -4   1   1 40988.2 996.836   4
  -4   1   1 42174.3 1372.15   7
  -4   1   1 39528.6 1474.61   6
   4  -1  -1 43006.2 1491.97   6
   4  -1  -1 41159.5 1025.07   1
   4  -1   0 2348.51 242.839   4
  -4   1   0 2397.71 376.711   6
   4  -1   0 2416.28 350.440   6
  -4   1  -1 382.823 217.658   6
   4  -1   1 179.213 101.947   4
   4  -1   2 24634.8 963.710   4
  -4   1  -2 22578.5 1147.11   6
   4  -1   2 23826.9 561.495   2
  -4   1  -3 1014.96 273.593   3
  -4   1  -3 1346.61 348.891   6
  -4   1  -4 976.504 303.926   3
  -4   1  -4 2288.65 483.720   6
  -4   1  -5 1312.79 240.296   7
  -4   1  -5 1152.75 320.725   3
  -4   1  -5 776.141 275.143   6
  -4   1  -6-56.2994 231.554   3
  -4   1  -6 81.5866 239.249   6
  -4   1  -6 378.362 155.856   7
  -4   1  -7 3238.73 599.196   3
  -4   1  -7 3316.61 525.938   6
  -4   1  -8 2068.95 539.551   3
  -4   1  -8 2267.07 481.861   6
  -4   1  -9 3078.25 679.575   3
  -4   1  -9 1806.53 442.108   6
  -4   1 -10 32892.4 2108.56   3
  -4   1 -10 34112.9 1810.89   6
  -4   1 -11 43928.7 2586.59   3
   4   0 -14 7641.07 1155.33   2
  -4   0  13 4189.34 641.740   6
   4   0 -13 5468.68 953.037   2
  -4   0  12 4339.29 630.057   6
  -4   0  11 36810.7 1796.13   6
  -4   0  10 11094.6 957.696   6
  -4   0   9 10353.5 891.835   6
  -4   0   8 455.885 229.157   6
  -4   0   7 3301.14 469.799   6
  -4   0   7 2744.25 376.253   3
  -4   0   6 12495.9 873.625   6
  -4   0   6 12730.0 700.893   3
  -4   0   5 113.655 179.228   6
  -4   0   5 242.674 131.822   3
  -4   0   4 460.922 193.886   6
   4   0  -4 420.737 179.967   1
  -4   0   4 491.391 120.728   3
  -4   0   3 749.228 106.172   3
   4   0  -3 488.876 186.089   1
  -4   0   3 335.604 216.481   6
   4   0  -2 516.423 164.845   1
  -4   0   2 346.138 125.117   4
  -4   0   1 3614.61 328.897   4
   4   0  -1 3503.76 312.305   1
  -4   0   1 3655.16 427.202   7
  -4   0   1 3559.37 433.274   6
  -4   0   0 841.220 174.164   4
  -4   0   0 1358.20 273.527   7
   4   0   0 1169.57 225.549   4
  -4   0   0 1318.94 307.139   6
   4   0   1 15120.3 779.752   4
  -4   0  -1 13983.3 884.397   6
  -4   0  -1 14704.8 683.411   3
  -4   0  -1 16685.0 881.336   7
   4   0   2 50332.2 1575.96   4
  -4   0  -2 49352.3 1724.59   6
  -4   0  -2 49793.5 1485.34   3
  -4   0  -2 55066.6 1622.85   7
   4   0   3 49754.7 1666.68   4
  -4   0  -3 48036.0 1712.41   6
   4   0   3 48638.4 1260.14   2
   4   0   3 48756.1 853.875   1
  -4   0  -3 46567.6 1586.17   3
   4   0   4 65486.2 1181.48   1
   4   0   4 62438.2 1993.08   4
  -4   0  -4 65470.1 2074.66   6
   4   0   4 64105.0 1574.13   2
  -4   0  -4 67990.2 1803.27   7
  -4   0  -4 65666.9 2082.33   3
  -4   0  -5 37195.6 1591.54   6
   4   0   5 39097.5 967.232   1
  -4   0  -5 38902.2 1321.29   7
  -4   0  -5 38731.5 1710.98   3
  -4   0  -6 73608.7 2557.84   3
  -4   0  -6 75178.9 2369.24   6
   4   0   6 76810.5 1611.71   1
  -4   0  -7 133.404 254.979   3
  -4   0  -7-90.2308 260.131   6
  -4   0  -8 6812.78 882.013   3
  -4   0  -8 5487.37 647.399   6
  -4   0  -9 17004.2 1456.72   3
  -4   0  -9 16108.9 1155.86   6
  -4   0 -10 30262.2 2034.42   3
  -4   0 -11 10676.8 1324.95   3
  -4  -1  14 590.244 366.408   6
  -4  -1  13-156.699 289.895   6
  -4  -1  12 1021.86 343.776   6
  -4  -1  11 290.310 318.696   6
   4   1 -10 29152.2 1532.94   3
  -4  -1  10 27557.2 1546.38   6
  -4  -1   9 256.479 295.253   6
   4   1  -9 880.078 304.306   3
  -4  -1   8 21627.3 1281.74   6
   4   1  -8 22494.6 1291.91   7
  -4  -1   7 5587.92 631.908   6
   4   1  -7 5192.66 641.996   7
  -4  -1   6 2505.87 433.019   6
   4   1  -6 854.462 273.290   7
   4   1  -5 4326.11 576.538   7
  -4  -1   5 5394.94 582.932   6
  -4  -1   4 400.341 268.261   6
   4   1  -4 31.3735 205.816   7
  -4  -1   3 3621.24 463.663   6
   4   1  -3 2912.26 430.696   7
  -4  -1   2 96614.6 2084.73   4
  -4  -1   2 93566.7 2458.35   6
   4   1  -2 96377.7 2425.46   7
  -4  -1   1 35243.2 636.003   3
  -4  -1   1 34867.4 1180.84   4
  -4  -1   1 34848.4 1410.47   6
   4   1  -1 35050.6 1359.34   7
  -4  -1   0 24678.6 737.977   3
  -4  -1   0 25243.9 1047.70   4
  -4  -1   0 25364.5 1200.27   6
   4   1   0 25643.4 1079.63   4
  -4  -1  -1 4219.84 367.771   3
   4   1   1 4709.98 502.297   4
  -4  -1  -1 3913.04 491.943   6
  -4  -1  -2 137635. 2765.89   3
   4   1   2 140259. 3084.41   4
  -4  -1  -2 135297. 3079.50   6
  -4  -1  -3 122488. 2809.03   3
   4   1   3 122476. 2975.60   4
  -4  -1  -3 118853. 2895.66   6
  -4  -1  -4 34134.5 1493.68   3
   4   1   4 32877.3 1512.86   4
  -4  -1  -4 31966.2 1408.86   6
   4   1   4 32957.8 1248.60   2
  -4  -1  -4 35691.8 1347.62   7
  -4  -1  -5 896.869 235.785   7
   4   1   5 810.795 193.594   2
   4   1   5 929.262 188.805   1
  -4  -1  -5 1741.11 430.935   3
   4   1   5 1098.16 329.094   4
  -4  -1  -5 697.223 251.773   6
  -4  -1  -6 14613.1 1132.55   3
   4   1   6 14108.1 1093.75   4
  -4  -1  -6 13948.7 967.299   6
   4   1   6 13146.3 661.045   1
   4   1   7 21997.9 924.155   1
  -4  -1  -7 23783.6 1295.18   6
  -4  -1  -7 22135.6 1501.00   3
  -4  -1  -8 7536.91 955.576   3
  -4  -1  -8 7474.98 761.169   6
  -4  -1  -9 11699.3 1244.01   3
  -4  -1 -10 54160.1 2776.33   3
  -4  -1 -11 54918.9 2967.80   3
  -4  -2  15 1305.77 522.927   6
  -4  -2  14 7870.70 991.867   6
  -4  -2  13 4370.54 728.796   6
   4   2 -13 4441.89 760.735   3
  -4  -2  12 475.561 279.712   6
   4   2 -12 1228.23 454.960   3
   4   2 -11 15854.0 1207.37   3
  -4  -2  11 14334.3 1191.53   6
   4   2 -10 27631.5 1466.91   3
  -4  -2  10 26690.3 1592.68   6
   4   2 -10 28338.5 1600.35   7
  -4  -2   9 2441.21 532.298   6
   4   2  -9 2426.51 545.437   7
   4   2  -9 2016.71 425.059   3
  -4  -2   8 1248.81 407.547   6
   4   2  -8 681.998 251.947   3
   4   2  -8 703.053 331.583   7
  -4  -2   7 6064.56 696.475   6
   4   2  -7 6406.76 721.232   7
   4   2  -7 6745.92 517.208   3
  -4  -2   6 4279.33 573.342   6
   4   2  -6 4552.52 596.958   7
  -4  -2   5 107384. 2859.17   6
   4   2  -5 112980. 2984.78   7
   4   2  -4 105372. 2815.28   7
  -4  -2   4 107591. 2782.26   6
   4   2  -3 235403. 4536.80   7
  -4  -2   3 243480. 4531.15   6
  -4  -2   2 185331. 3807.12   6
   4   2  -2 185926. 3786.81   7
  -4  -2   1 10559.1 802.926   6
   4   2  -1 9467.13 732.943   7
  -4  -2   0 80363.4 2302.61   6
   4   2   0 82396.7 2279.47   4
   4   2   0 83310.4 2223.02   7
   4   2   1 39972.3 1566.50   4
  -4  -2  -1 41346.4 1566.28   6
   4   2   1 39965.2 1461.69   7
  -4  -2  -2 3039.82 365.105   3
   4   2   2 3126.85 471.032   4
  -4  -2  -2 2752.98 406.976   6
  -4  -2  -3 28162.6 1251.85   3
   4   2   3 27740.0 1413.59   4
  -4  -2  -3 29629.9 1330.50   6
  -4  -2  -4 197235. 4097.23   3
   4   2   4 194047. 4313.46   4
  -4  -2  -4 194063. 3936.49   6
  -4  -2  -5 75693.6 2534.15   3
   4   2   5 74209.8 2616.23   4
  -4  -2  -5 76412.9 2293.25   6
  -4  -2  -6 43317.7 1993.90   3
   4   2   6 44382.4 2069.73   4
  -4  -2  -6 46172.4 1768.13   6
   4   2   6 44151.5 1387.83   1
  -4  -2  -7 480.669 341.866   3
   4   2   7 162.942 306.983   4
   4   2   7 1297.04 269.259   1
  -4  -2  -7 540.443 281.546   6
  -4  -2  -8 116413. 3799.21   3
   4   2   8 104898. 3617.81   4
  -4  -2  -9 53230.8 2633.86   3
   4   2   9 48652.0 2491.49   4
   4   2  10 711.680 520.744   4
  -4  -2 -10 1971.99 612.138   3
   4   2  11 11512.9 1345.11   4
  -4  -2 -11 10573.8 1303.83   3
  -4  -3  15 1388.35 509.920   6
  -4  -3  14 4577.95 799.357   6
  -4  -3  13 407.378 367.209   6
  -4  -3  12 5329.67 805.420   6
   4   3 -12 5774.76 805.047   7
   4   3 -12 6453.15 850.594   3
   4   3 -11 1695.86 455.403   7
  -4  -3  11 1255.58 473.211   6
   4   3 -11 1846.04 467.817   3
   4   3 -10 57738.5 2107.98   3
  -4  -3  10 55127.0 2372.70   6
   4   3 -10 55500.3 2391.77   7
   4   3  -9 55901.7 1900.58   3
  -4  -3   9 51550.1 2238.42   6
   4   3  -9 53742.8 2336.20   7
  -4  -3   8 5057.03 709.411   6
   4   3  -8 4562.28 699.096   7
   4   3  -8 4830.59 507.336   3
  -4  -3   7 5764.73 708.222   6
   4   3  -7 5935.41 484.685   3
   4   3  -6 68976.3 1479.41   3
  -4  -3   6 66270.5 2310.96   6
   4   3  -6 67670.9 2394.45   7
   4   3  -5 89006.3 1429.94   3
  -4  -3   5 94297.8 2699.09   6
   4   3  -5 90671.4 2780.17   7
   4   3  -4 5361.27 646.487   7
  -4  -3   4 7019.17 711.460   6
  -4  -3   3 932.384 320.857   6
   4   3  -3 632.616 298.931   7
   4   3  -2 173926. 3781.06   7
  -4  -3   2 177311. 3761.88   6
   4   3  -1 539805. 7953.40   7
  -4  -3   1 536066. 7983.44   6
  -4  -3   0 50649.0 1800.17   6
   4   3   0 48782.7 1876.57   4
   4   3   0 48380.2 1724.45   7
  -4  -3  -1 8418.02 718.734   6
   4   3   1 8596.01 796.171   4
   4   3   1 8737.63 544.080   3
   4   3   1 8986.14 707.565   7
   4   3   2 49274.6 1962.29   4
  -4  -3  -2 48945.7 1790.64   6
   4   3   2 50808.0 1536.55   3
   4   3   2 52167.1 1702.85   7
   4   3   3 42712.9 1511.30   7
   4   3   3 42309.5 1873.63   4
  -4  -3  -3 41174.6 1611.52   6
  -4  -3  -4 6224.50 623.998   6
   4   3   4 5349.06 714.136   4
   4   3   5 2044.53 534.950   4
  -4  -3  -5 1643.70 339.181   6
  -4  -3  -6 106551. 2783.34   6
   4   3   6 103974. 3428.64   4
   4   3   7 141244. 4237.81   4
   4   3   7 146694. 3097.10   1
   4   3   8 19572.7 1607.08   4
   4   3   9 12223.2 1316.99   4
   4   3  10 14279.7 1486.23   4
  -4  -4  14 297.257 399.940   6
  -4  -4  13 1939.41 567.056   6
  -4  -4  12 31375.8 1965.56   6
   4   4 -12 32936.8 1947.40   7
  -4  -4  11 58272.5 2633.48   6
   4   4 -11 63028.4 2699.26   7
   4   4 -10 69787.5 2286.50   3
   4   4 -10 65954.2 2731.64   7
  -4  -4   9 5372.39 802.578   6
   4   4  -9 5311.82 834.361   7
   4   4  -9 4051.22 505.584   3
   4   4  -8 91865.7 2245.56   3
  -4  -4   8 85859.8 2930.35   6
   4   4  -8 88063.8 3055.49   7
   4   4  -7 16478.0 791.454   3
  -4  -4   7 15206.4 1164.18   6
   4   4  -7 15827.9 1230.38   7
  -4  -4   6 3293.47 551.074   6
   4   4  -6 2710.42 526.443   7
   4   4  -6 3711.96 317.477   3
   4   4  -5 4997.28 272.330   3
  -4  -4   5 4969.53 641.665   6
   4   4  -5 5149.55 671.095   7
  -4  -4   4 58597.6 2123.17   6
   4   4  -4 60668.7 2253.67   7
  -4  -4   3 163612. 3772.64   6
   4   4  -3 168602. 3897.62   7
  -4  -4   2 63253.0 2141.23   6
   4   4  -2 62199.6 2180.45   7
   4   4  -1 35298.5 1577.52   7
  -4  -4   1 37115.6 1593.75   6
   4   4  -1 37495.0 886.471   3
  -4  -4   0 193269. 4041.49   6
   4   4   0 192731. 3026.97   3
   4   4   0 193796. 3995.33   7
  -4  -4  -1 60560.3 2050.90   6
   4   4   1 60599.9 2284.93   4
   4   4   1 59128.3 1565.11   3
   4   4   1 58075.5 1956.29   7
  -4  -4  -2 19430.4 1117.90   6
   4   4   2 18766.6 1276.58   4
   4   4   2 19567.4 953.091   3
   4   4   2 19340.0 1072.46   7
   4   4   3 21983.6 1416.78   4
  -4  -4  -3 22028.7 1184.51   6
   4   4   3 21755.3 1110.02   7
   4   4   4 59319.6 1848.52   7
  -4  -4  -4 56641.8 1944.85   6
   4   4   4 56539.9 2421.53   4
  -4  -4  -5 176687. 3728.00   6
   4   4   5 171924. 4567.94   4
   4   4   6 29504.3 1865.95   4
   4   4   7 18878.3 1570.26   4
   4   4   8 51931.4 2692.44   4
   4   4   9 7606.31 1096.88   4
  -4  -5  13 14578.2 1450.15   6
  -4  -5  12 3738.66 764.933   6
   4   5 -12 2868.77 633.127   7
   4   5 -11 16301.2 1416.90   7
  -4  -5  11 14748.0 1391.96   6
  -4  -5  10 102805. 3553.96   6
   4   5 -10 108709. 3692.31   7
  -4  -5   9 161240. 4458.82   6
   4   5  -9 181970. 4800.44   7
  -4  -5   8 19935.6 1426.27   6
   4   5  -8 20711.1 1496.24   7
  -4  -5   7 27806.6 1628.00   6
   4   5  -7 29499.2 1729.58   7
  -4  -5   6 8892.71 910.245   6
   4   5  -6 8702.24 931.743   7
   4   5  -5 25082.2 716.035   3
  -4  -5   5 23185.3 1416.91   6
   4   5  -5 25016.7 1516.83   7
  -4  -5   4 17486.6 1194.53   6
   4   5  -4 16385.9 482.105   3
   4   5  -4 17649.3 1243.01   7
   4   5  -3 97076.5 1404.11   3
  -4  -5   3 104321. 2963.41   6
   4   5  -3 104110. 3069.30   7
  -4  -5   2 322511. 5845.78   6
   4   5  -2 319228. 5971.40   7
   4   5  -2 320178. 3993.22   3
  -4  -5   1 417004. 6829.09   6
   4   5  -1 397305. 5150.86   3
   4   5  -1 401875. 6841.99   7
   4   5   0 59558.3 2145.71   7
  -4  -5   0 61713.7 2147.35   6
   4   5   1 7552.19 730.225   7
  -4  -5  -1 6592.78 698.296   6
   4   5   1 7995.33 902.370   4
   4   5   2 1002.51 295.011   7
   4   5   2 1675.39 435.835   4
  -4  -5  -2 721.202 243.560   6
  -4  -5  -3 15246.9 996.399   6
   4   5   3 16409.3 1316.46   4
   4   5   3 15861.2 1016.15   7
   4   5   4 1390.67 334.321   7
  -4  -5  -4 1410.93 321.226   6
   4   5   5 15145.4 1363.68   4
   4   5   6 64709.6 2912.13   4
   4   5   7 53298.1 2725.40   4
   4   5   8 77.6438 385.437   4
   4   6 -13-359.500 559.927   7
  -4  -6  12 18414.2 1636.65   6
   4   6 -12 16011.9 1479.88   7
   4   6 -11 61422.9 2884.08   7
  -4  -6  11 55844.5 2740.70   6
   4   6 -10 7753.43 1052.20   7
  -4  -6  10 8812.94 1080.79   6
  -4  -6   9 11652.9 1208.65   6
   4   6  -9 11243.7 1193.01   7
  -4  -6   8 61320.2 2630.95   6
   4   6  -8 64423.7 2777.63   7
  -4  -6   7 27627.7 1706.08   6
   4   6  -7 31003.0 1867.49   7
  -4  -6   6 1213.75 435.958   6
   4   6  -6 432.124 307.757   7
  -4  -6   5 6640.63 803.821   6
   4   6  -5 8726.66 935.257   7
  -4  -6   4 45331.2 2023.87   6
   4   6  -4 47469.6 2150.27   7
  -4  -6   3 63541.8 2388.73   6
   4   6  -3 68480.1 2568.15   7
  -4  -6   2 8543.29 859.453   6
   4   6  -2 8698.97 893.323   7
  -4  -6   1 57480.7 2200.20   6
   4   6  -1 53902.7 2174.12   7
  -4  -6   0 76447.7 2510.94   6
   4   6   0 74227.6 2533.75   7
   4   6   1 26991.1 1453.33   7
  -4  -6  -1 23802.6 1352.06   6
   4   6   2 4934.68 592.923   7
   4   6   2 3891.16 686.604   4
  -4  -6  -2 4141.17 560.668   6
  -4  -6  -3 7421.86 728.264   6
   4   6   3 8304.18 1007.54   4
   4   6   3 7164.24 719.388   7
   4   6   4 13725.4 1323.32   4
   4   6   4 13431.6 955.657   7
   4   6   5 3342.67 474.811   7
   4   6   5 3327.97 725.028   4
   4   6   6 270.203 443.755   4
   4   6   7 3565.02 856.308   4
   4   7 -13 5894.28 1024.59   7
   4   7 -12 1038.84 450.842   7
  -4  -7  11 18679.0 1653.55   6
   4   7 -11 19657.6 1676.72   7
  -4  -7  10 85255.5 3438.45   6
   4   7 -10 90189.7 3583.81   7
  -4  -7   9 40321.8 2262.47   6
   4   7  -9 49160.4 2555.64   7
  -4  -7   8 9478.64 1110.26   6
   4   7  -8 10898.5 1230.54   7
   4   7  -7 8927.74 1052.63   7
  -4  -7   7 8595.45 1022.56   6
   4   7  -6 52719.4 2494.02   7
  -4  -7   6 54536.1 2422.32   6
  -4  -7   5 9939.39 1017.04   6
   4   7  -5 11341.8 1149.55   7
  -4  -7   4 1220.87 410.905   6
   4   7  -4 1883.29 502.327   7
  -4  -7   3 22655.6 1460.23   6
   4   7  -3 22488.2 1521.75   7
  -4  -7   2 61284.4 2399.43   6
   4   7  -2 62412.0 2518.04   7
  -4  -7   1 40168.5 1910.94   6
   4   7  -1 38006.0 1902.52   7
  -4  -7   0 22940.1 1392.81   6
   4   7   0 23916.4 1476.77   7
   4   7   1 5993.00 756.585   7
  -4  -7  -1 5397.13 708.511   6
   4   7   2 497.049 274.293   7
   4   7   2 300.722 361.451   4
  -4  -7  -2 772.455 279.786   6
   4   7   3 4261.61 599.920   7
   4   7   3 2535.97 660.834   4
   4   7   4 3319.22 775.355   4
   4   7   4 3242.71 505.007   7
   4   7   5 12958.7 1397.21   4
   4   7   6 3194.07 828.483   4
   4   8 -10-93.2306 397.503   7
  -4  -8   9 9945.07 1168.39   6
   4   8  -9 11566.3 1309.63   7
  -4  -8   8 40023.9 2257.21   6
   4   8  -8 45419.7 2496.25   7
  -4  -8   7 21933.7 1644.48   6
   4   8  -7 22279.2 1732.88   7
  -4  -8   6 3511.84 753.225   6
   4   8  -6 2779.07 682.919   7
  -4  -8   5 1302.14 484.910   6
   4   8  -5 1196.30 598.206   7
  -4  -8   4 7464.67 917.107   6
   4   8  -4 7318.85 943.696   7
  -4  -8   3 33.9071 335.762   6
   4   8  -3 103.768 351.539   7
  -4  -8   2 1114.10 422.656   6
   4   8  -2 1375.94 519.919   7
   4   8  -1 4930.18 729.023   7
  -4  -8   1 5440.05 759.979   6
  -4  -8   0 34587.2 1819.94   6
   4   8   0 35691.1 1900.18   7
   4   8   1 11458.7 1060.35   7
  -4  -8  -1 11593.3 1016.84   6
   4   8   2 80.9985 350.559   7
   4   8   3 4486.79 896.759   4
   4   8   3 4954.91 679.141   7
   4   8   4 5595.10 1009.36   4
  -4  -9   8 141.191 369.542   6
  -4  -9   7 1315.11 460.451   6
   4   9  -7 506.955 472.241   7
  -4  -9   6 3955.39 764.860   6
   4   9  -6 4761.63 880.911   7
  -4  -9   5 1131.69 465.245   6
   4   9  -5 464.682 449.295   7
  -4  -9   4 405.057 408.403   6
   4   9  -4-86.7120 420.823   7
  -4  -9   3 42.7688 359.332   6
   4   9  -3-31.9568 384.175   7
  -4  -9   2 217.747 394.359   6
   4   9  -2 831.039 455.567   7
   4   9  -1 3558.52 682.809   7
  -4  -9   1 5776.45 820.487   6
   4   9   0 101.382 361.804   7
   4   9   1 2151.20 555.493   7
   4   9   2 1942.84 526.793   7
   4   9   3 7153.95 890.609   7
  -4 -10   6-235.807 376.260   6
  -4 -10   5 440.787 397.999   6
  -4 -10   4-44.2054 407.153   6
  -4 -10   3 359.379 417.740   6
  -4 -10   2 5377.51 813.746   6
   4  10  -2 7313.89 1048.06   7
   4  10  -1 1150.27 563.718   7
   4  10   0 10512.2 1160.15   7
   4  10   1-626.926 460.672   7
   4  10   2 9151.45 1077.16   7
  -5  13   6-364.337 420.381   7
  -5  13   5 2144.15 681.402   7
  -5  13   4-252.326 478.946   7
  -5  13   3 17.5115 420.218   7
  -5  13   2 829.085 429.669   7
  -5  13   1 836.547 380.782   7
  -5  13   0 177.046 495.851   7
  -5  13  -1 1576.97 552.835   7
  -5  13  -2 3263.94 846.321   7
  -5  13  -3 13805.4 1460.01   7
  -5  13  -4 1190.45 505.461   7
  -5  12   6 1494.20 508.132   7
  -5  12   5 1235.53 531.859   7
  -5  12   4 9881.43 1100.66   7
  -5  12   3 6877.20 944.305   7
  -5  12   2 113.031 379.911   7
  -5  12   1 2472.60 595.388   7
  -5  12   0 489.733 472.621   7
  -5  12  -1 1795.81 577.573   7
  -5  12  -2 32.3527 401.732   7
  -5  12  -3 14777.1 1433.37   7
  -5  12  -4 51839.6 2712.87   7
  -5  12  -5 17942.0 1594.36   7
  -5  12  -6 650.102 550.543   7
  -5  12  -7 16953.0 1598.92   7
  -5  11   7 2970.86 581.343   7
  -5  11   7 3922.90 705.545   4
  -5  11   6 26759.9 1683.53   7
  -5  11   6 25849.3 1640.13   4
  -5  11   5 47885.2 2280.97   7
  -5  11   5 47319.7 2103.35   4
  -5  11   4 5642.92 821.629   7
   5 -11  -3 31852.3 1876.44   5
  -5  11   3 31196.8 1873.54   7
   5 -11  -2 14287.5 1270.64   5
  -5  11   2 14134.1 1296.18   7
  -5  11   1 4866.64 824.869   7
  -5  11   0-638.870 477.062   7
  -5  11  -1 27772.3 1837.53   7
  -5  11  -2 37859.5 2154.45   7
  -5  11  -3 72019.3 3013.12   7
  -5  11  -4 5914.74 921.478   7
  -5  11  -5 46421.5 2450.98   7
  -5  11  -6 38961.6 2280.16   7
  -5  11  -7 7853.26 1069.90   7
  -5  11  -8-211.857 471.266   7
  -5  11  -9 7824.48 1089.19   7
  -5  11 -10 18190.6 1664.83   7
  -5  10  10 388.044 476.314   4
  -5  10   9 224.090 346.397   4
   5 -10  -8 21.6834 321.471   5
  -5  10   8 1070.69 377.043   7
  -5  10   8 115.649 330.598   4
  -5  10   7 3169.33 581.970   7
   5 -10  -7 4627.05 752.680   5
  -5  10   7 3841.35 674.214   4
   5 -10  -6 2440.12 602.428   5
  -5  10   6 1165.98 363.129   4
   5 -10  -5 43973.0 2129.50   5
  -5  10   5 44091.5 1892.46   4
   5 -10  -4 111030. 3488.08   5
  -5  10   4 119744. 3097.19   4
   5 -10  -3 34099.8 1857.38   5
  -5  10   3 35884.1 1561.13   6
   5 -10  -2 3678.66 643.088   5
  -5  10   2 4573.51 626.849   6
   5 -10  -1 33543.1 1818.93   5
  -5  10   1 32365.0 1626.01   6
   5 -10   0 17231.9 1347.07   5
  -5  10   0 21356.2 1373.01   6
   5 -10   1 34208.7 1838.68   5
  -5  10  -1 33866.6 1812.64   6
   5 -10   2 2253.89 545.158   5
  -5  10  -2 2363.34 594.985   6
  -5  10  -3 69274.4 2825.93   7
  -5  10  -3 68675.8 2772.89   6
  -5  10  -4 121485. 3881.71   7
  -5  10  -5 48194.0 2404.73   7
  -5  10  -6 610.945 455.710   7
  -5  10  -7 21782.2 1649.27   7
  -5  10  -8 17069.2 1478.87   7
  -5  10  -9 1228.26 474.469   7
  -5   9  12 1837.34 613.226   4
  -5   9  11 11271.5 1344.16   4
   5  -9 -10 9617.21 985.312   5
  -5   9  10 8305.95 1099.88   1
  -5   9  10 9202.36 1171.39   4
  -5   9   9 242.394 419.277   1
   5  -9  -9 1403.72 469.993   5
  -5   9   9 1807.66 528.721   4
   5  -9  -8 305.060 378.554   5
  -5   9   8-141.563 264.191   4
   5  -9  -7 15951.5 1229.22   5
  -5   9   7 15676.3 1226.07   4
   5  -9  -6 124746. 3599.49   5
  -5   9   6 130321. 3488.43   4
   5  -9  -5 53365.9 2247.84   5
  -5   9   5 54031.6 1659.76   6
  -5   9   5 55447.4 2014.38   4
   5  -9  -4 2662.03 548.720   5
  -5   9   4 2420.16 396.300   6
  -5   9   4 2900.60 437.845   4
   5  -9  -3 114229. 3364.04   5
  -5   9   3 118793. 2904.55   6
   5  -9  -2 138744. 3723.03   5
  -5   9   2 146774. 3422.17   6
  -5   9   1 23478.2 1332.10   6
   5  -9  -1 23507.9 1436.37   5
   5  -9   0 17149.0 1227.98   5
  -5   9   0 19085.2 1253.42   6
   5  -9   1 2054.76 498.886   5
  -5   9  -1 2636.38 537.973   6
   5  -9   2 74479.1 2567.15   5
  -5   9  -2 76752.3 2758.42   6
   5  -9   3 13925.6 1126.15   5
  -5   9  -3 16115.5 1301.42   6
   5  -9   4 32467.6 1666.79   5
  -5   9  -4 32476.8 1904.68   6
  -5   9  -5 104544. 3427.17   7
  -5   9  -5 103171. 3577.94   6
  -5   9  -6 102701. 3456.71   7
  -5   9  -6 97137.8 3591.50   6
  -5   9  -7 18213.5 1433.14   7
  -5   9  -8 272.058 331.073   7
  -5   9  -9 4184.65 738.542   7
  -5   8  12 36566.1 2398.08   4
  -5   8  11 8557.79 1100.33   1
  -5   8  11 9902.85 1203.63   4
   5  -8 -10 1285.81 427.346   5
  -5   8  10 1105.23 436.479   1
  -5   8  10 1413.78 513.568   4
  -5   8   9 5849.35 843.795   1
   5  -8  -9 5428.75 726.050   5
  -5   8   9 5138.90 800.212   4
   5  -8  -8 46243.0 2027.40   5
  -5   8   8 46913.6 2205.01   4
   5  -8  -7 43540.4 1933.84   5
  -5   8   7 44147.6 2004.32   4
   5  -8  -6 2084.20 502.627   5
  -5   8   6 3321.74 536.544   4
  -5   8   6 2089.26 314.180   6
   5  -8  -5 138457. 3603.55   5
  -5   8   5 142624. 2956.96   6
  -5   8   5 149071. 3339.34   4
  -5   8   4 223651. 4105.94   6
  -5   8   4 230317. 4078.82   4
   5  -8  -3 28295.0 1519.27   5
  -5   8   3 28397.5 1309.66   6
  -5   8   3 26519.4 1075.46   4
   5  -8  -2 555.632 304.840   5
  -5   8   2 1018.86 297.913   6
   5  -8  -1 21952.2 1312.02   5
  -5   8   1 20391.6 1209.54   6
   5  -8   0 79278.6 2531.08   5
  -5   8   0 77518.8 2508.46   6
   5  -8   0 75022.4 1808.90   4
   5  -8   1 22612.2 1324.95   5
  -5   8  -1 22869.0 1367.78   6
   5  -8   1 21591.7 916.739   4
   5  -8   2 312.503 253.714   5
   5  -8   2 817.276 209.760   4
  -5   8  -2 943.360 416.290   6
  -5   8  -3 124288. 3600.41   6
   5  -8   3 127694. 3274.19   5
   5  -8   4 199256. 4265.55   5
  -5   8  -4 194515. 4811.04   6
   5  -8   5 17394.3 1158.84   5
  -5   8  -5 18657.6 1459.50   6
  -5   8  -6 905.137 497.084   6
  -5   8  -7-10.6642 349.593   7
  -5   8  -7 283.881 321.802   6
  -5   8  -8 13531.7 1185.74   7
  -5   8  -9 17447.4 1358.23   7
  -5   8 -10 50.3068 389.107   3
  -5   7  11 44195.4 2355.74   1
   5  -7 -10 53845.0 2121.76   5
  -5   7  10 51659.4 2455.41   1
   5  -7  -9 67783.8 2391.40   5
  -5   7   9 66153.7 2702.91   1
   5  -7  -8 9149.30 863.373   5
  -5   7   8 10466.2 1017.02   1
   5  -7  -7 22550.0 1304.65   5
  -5   7   7 23058.6 1362.19   4
  -5   7   7 24325.9 978.808   6
   5  -7  -6 95145.9 2804.13   5
  -5   7   6 103769. 2802.08   4
  -5   7   6 99786.7 2301.80   6
   5  -7  -5 11687.2 948.418   5
  -5   7   5 12679.5 803.234   6
  -5   7   5 12859.9 850.300   4
   5  -7  -4 58291.6 2089.13   5
  -5   7   4 61659.6 1890.04   6
  -5   7   4 58219.1 1661.41   4
  -5   7   3 64495.4 2021.09   6
  -5   7   3 65395.5 1574.97   4
  -5   7   2 75506.7 2285.66   6
   5  -7  -1 66051.8 2185.89   5
  -5   7   1 67325.7 2205.26   6
   5  -7   0 534.245 264.300   5
   5  -7   0 686.908 144.196   4
  -5   7   0 620.220 283.068   6
   5  -7   1 18706.5 1108.94   5
  -5   7  -1 19157.1 1238.24   6
   5  -7   1 18718.3 720.053   4
   5  -7   2 41252.8 1668.06   5
  -5   7  -2 43348.9 1914.41   6
   5  -7   3 4777.52 571.909   5
  -5   7  -3 4228.19 649.149   6
   5  -7   4 101396. 2721.21   5
  -5   7  -4 104984. 3281.33   6
   5  -7   5 99487.4 2666.87   5
  -5   7  -5 97696.2 3262.02   6
   5  -7   6 9430.33 781.133   5
  -5   7  -6 8343.81 990.286   6
  -5   7  -7 32054.8 1969.73   6
  -5   7  -8 15219.0 1183.07   7
  -5   7  -8 15076.3 1391.26   6
  -5   7  -9 2064.24 455.080   7
  -5   7 -10 1270.07 535.879   3
  -5   6  12 16788.3 1456.18   1
  -5   6  11 12087.1 1201.99   1
   5  -6 -10 1794.24 400.705   5
  -5   6  10 2746.37 622.481   1
   5  -6  -9 31117.5 1519.25   5
  -5   6   9 33228.1 1801.73   1
  -5   6   8 80096.5 2029.99   6
  -5   6   8 88167.4 2872.25   1
  -5   6   7 47336.2 1548.08   6
  -5   6   7 52485.8 2091.05   1
  -5   6   6 52749.2 1698.01   6
   5  -6  -6 53283.4 1557.50   6
  -5   6   5 124032. 2692.72   4
   5  -6  -5 118995. 2646.99   6
  -5   6   4 90506.0 2000.77   4
  -5   6   4 87610.7 2367.74   6
  -5   6   3 9670.80 763.177   6
  -5   6   3 9886.97 498.536   4
  -5   6   2 22150.6 1186.99   6
  -5   6   1 26519.1 1331.57   6
  -5   6   1 27007.4 1154.42   2
  -5   6   0 201819. 4243.29   6
  -5   6   0 201550. 3554.83   2
  -5   6  -1 152400. 3701.78   6
   5  -6   1 155825. 2276.95   4
  -5   6  -2 4551.33 608.430   6
   5  -6   3 3078.23 431.933   5
  -5   6  -3 2154.30 484.436   6
   5  -6   4-150.996 254.207   5
  -5   6  -4-134.666 242.678   6
   5  -6   5 1415.38 320.468   5
  -5   6  -5 1121.32 419.626   6
   5  -6   6 673.169 250.484   5
  -5   6  -6 867.722 414.020   6
   5  -6   7 1085.59 260.756   5
  -5   6  -7 884.594 367.429   6
  -5   6  -8 2766.59 662.597   6
  -5   6  -9 5484.94 865.512   3
  -5   6  -9 4383.20 770.467   6
  -5   6 -10 294.017 420.581   3
  -5   6 -11 3078.07 770.709   3
  -5   5  13 2306.67 629.987   1
   5  -5 -13 2427.32 771.826   2
   5  -5 -12 201.935 415.800   2
  -5   5  12 37.1290 344.311   1
   5  -5 -11 8304.90 768.426   5
  -5   5  11 8184.23 972.942   1
   5  -5 -11 9537.37 1232.54   2
   5  -5 -10 25104.6 1861.49   2
  -5   5  10 25335.3 1600.36   1
   5  -5  -9 29710.9 1950.31   2
  -5   5   9 26295.1 1225.74   6
  -5   5   9 29205.4 1644.51   1
  -5   5   8 361.771 201.180   6
  -5   5   8 19.2333 248.535   1
   5  -5  -7 51124.9 2294.88   2
  -5   5   7 50571.9 1739.43   6
  -5   5   7 50164.5 1985.35   1
   5  -5  -7 50299.8 1484.31   6
   5  -5  -6 54173.2 2242.89   2
  -5   5   6 53600.3 1816.19   6
  -5   5   6 59480.0 2042.11   1
   5  -5  -6 54570.8 1623.59   6
   5  -5  -5 3013.90 397.960   6
  -5   5   5 3013.29 465.805   1
  -5   5   5 3421.26 463.593   6
  -5   5   4 20568.8 1111.97   6
  -5   5   3 15766.0 557.727   4
  -5   5   3 16828.4 1014.17   6
  -5   5   2 756.310 199.936   6
  -5   5   1 40659.9 1653.00   6
  -5   5   1 41094.8 1285.81   2
  -5   5   0 34237.4 1563.80   6
  -5   5   0 36866.7 1101.77   2
  -5   5  -1 14583.3 1036.91   6
  -5   5  -1 14955.6 607.081   2
  -5   5  -2 18876.5 1214.75   6
  -5   5  -2 18556.8 598.955   2
  -5   5  -3 67200.1 2397.22   6
  -5   5  -4 7096.27 786.507   6
   5  -5   5 23545.5 1070.11   5
  -5   5  -5 24218.8 1493.72   6
   5  -5   6 1790.97 319.375   5
  -5   5  -6 2244.14 515.873   6
  -5   5  -7 353.675 148.403   2
   5  -5   7 83.6796 137.522   5
  -5   5  -7 38.3515 314.120   6
  -5   5  -8 29110.1 1816.65   6
  -5   5  -8 33972.8 1942.12   3
  -5   5  -9 13936.3 1301.99   6
  -5   5  -9 13055.0 1281.85   3
  -5   5 -10 7787.28 1073.95   3
  -5   5 -10 8252.48 1048.88   6
  -5   5 -11 72.4865 318.247   3
  -5   4  13 13816.4 1320.53   1
   5  -4 -13 14421.0 1636.78   2
  -5   4  12 2066.48 566.986   1
   5  -4 -12 1189.38 617.793   2
   5  -4 -11 4725.42 858.522   2
  -5   4  11 5003.10 764.861   1
  -5   4  10 3512.65 621.200   1
  -5   4  10 2672.67 452.767   6
  -5   4   9 100204. 3070.50   1
  -5   4   9 96759.7 2708.95   6
   5  -4  -9 100041. 3528.25   2
  -5   4   8 72641.5 2272.34   6
   5  -4  -8 76206.4 2889.00   2
  -5   4   8 76051.2 2504.23   1
  -5   4   7 34229.6 1496.12   6
   5  -4  -7 35702.1 1847.36   2
  -5   4   7 32534.3 1537.78   1
   5  -4  -6 558.828 310.920   2
  -5   4   6 503.220 286.125   1
  -5   4   6 305.062 223.522   6
  -5   4   5 17082.2 1035.25   6
  -5   4   5 17598.1 991.347   1
   5  -4  -5 19242.0 1182.39   2
  -5   4   4 18583.0 1074.13   6
  -5   4   4 19245.6 966.175   1
   5  -4  -4 17317.8 1038.61   2
  -5   4   3 2401.99 331.803   1
   5  -4  -3 2626.27 389.587   2
  -5   4   3 2005.14 371.199   6
  -5   4   2 3820.83 515.706   6
  -5   4   1 2178.28 390.100   6
  -5   4   0 4272.43 529.217   6
   5  -4   1 7874.11 310.973   4
  -5   4  -1 6514.26 696.928   6
  -5   4  -2 9991.09 863.371   6
  -5   4  -3 33317.6 1629.98   6
  -5   4  -4 42649.1 1903.41   6
  -5   4  -4 44513.2 881.127   1
  -5   4  -5 16454.4 1190.68   6
  -5   4  -5 15606.2 520.243   1
  -5   4  -6 1106.97 393.627   6
   5  -4   7 17533.0 818.483   5
  -5   4  -7 17505.6 1328.47   6
  -5   4  -7 18741.1 1353.99   3
  -5   4  -8 11019.3 1099.51   6
  -5   4  -8 11903.0 1142.05   3
  -5   4  -9 9759.25 1105.46   3
  -5   4  -9 7460.87 959.494   6
  -5   4 -10 8700.32 1105.35   3
  -5   4 -10 9738.87 1127.44   6
  -5   4 -11 15794.6 1544.10   3
   5  -3 -13 3129.78 786.541   2
  -5   3  13 2440.17 603.005   1
   5  -3 -12 859.726 490.444   2
  -5   3  12 839.315 450.158   1
   5  -3 -11 5669.85 895.620   2
  -5   3  11 4129.80 671.981   1
  -5   3  11 4946.15 647.954   6
   5  -3 -10-212.540 369.601   2
  -5   3  10 375.955 350.844   1
  -5   3  10 113.223 203.195   6
   5  -3  -9 5812.09 848.098   2
  -5   3   9 6372.70 758.498   1
  -5   3   9 5562.67 642.158   6
   5  -3  -8 4674.74 697.003   2
  -5   3   8 4640.22 619.918   1
  -5   3   8 4648.19 598.917   6
  -5   3   7 28921.7 1407.54   1
  -5   3   7 26653.9 1374.55   6
   5  -3  -7 26162.3 1550.56   2
   5  -3  -6 1293.10 377.457   2
  -5   3   6 1158.46 316.965   1
  -5   3   6 1653.57 332.751   6
   5  -3  -5 604.246 227.859   2
  -5   3   5 1058.40 253.674   1
  -5   3   4 43984.9 1714.38   6
   5  -3  -4 41229.0 1593.65   2
  -5   3   4 46042.0 1482.76   1
  -5   3   3 46205.5 1746.74   6
   5  -3  -3 43271.8 1474.49   2
  -5   3   3 43013.3 1343.15   1
  -5   3   2 24363.9 501.452   4
  -5   3   2 24866.0 1268.60   6
   5  -3  -2 24119.7 971.163   2
  -5   3   2 24380.3 895.476   1
  -5   3   1 73542.7 2265.14   6
  -5   3   1 70950.3 1488.10   1
   5  -3  -1 70388.0 1524.74   2
  -5   3   0 6265.95 338.054   1
  -5   3   0 5559.14 602.868   6
   5  -3   1 17375.7 602.852   4
  -5   3  -1 17672.7 1097.90   6
  -5   3  -1 18448.2 463.586   1
  -5   3  -2 1321.69 364.820   6
  -5   3  -3 20481.8 1236.48   6
  -5   3  -4 26982.9 1478.64   6
  -5   3  -5 159877. 3990.77   6
  -5   3  -6 28427.1 1622.68   6
  -5   3  -6 30504.4 1611.27   3
  -5   3  -7 193.242 244.866   3
  -5   3  -7 296.260 327.478   6
  -5   3  -8 30764.2 1779.46   6
  -5   3  -8 32809.0 1883.09   3
  -5   3  -9 41709.2 2168.55   6
  -5   3  -9 40442.0 2214.46   3
  -5   3 -10 23864.2 1689.99   6
  -5   3 -10 25382.0 1854.60   3
  -5   3 -11 11702.6 1246.35   6
  -5   3 -11 10072.1 1241.25   3
   5  -2 -13 5821.93 995.310   2
   5  -2 -12-158.183 448.443   2
  -5   2  12-29.4543 203.757   6
   5  -2 -11 3290.83 698.600   2
  -5   2  11 2226.67 489.108   6
   5  -2 -10 3035.18 646.565   2
  -5   2  10 4394.04 680.590   1
  -5   2  10 4633.55 636.231   6
   5  -2  -9 736.011 465.861   2
  -5   2   9 66.1349 278.765   1
  -5   2   9 1139.09 334.622   6
  -5   2   8 7306.37 762.748   6
  -5   2   8 7646.15 766.704   1
  -5   2   7 15837.9 1069.19   6
  -5   2   7 18462.9 1086.61   1
  -5   2   6 4422.77 537.631   1
  -5   2   6 5394.88 626.875   6
  -5   2   5 176767. 3203.63   3
  -5   2   5 167496. 3791.06   6
  -5   2   5 176708. 3430.73   1
  -5   2   4 67011.1 2195.89   6
  -5   2   4 72475.6 1869.28   1
  -5   2   3 363.324 159.867   1
  -5   2   3 401.091 223.473   6
  -5   2   2 21419.1 650.168   4
  -5   2   2 20359.2 1154.05   6
  -5   2   2 22916.1 812.171   1
  -5   2   1 96240.3 1653.54   4
  -5   2   1 92762.9 2627.02   6
  -5   2   0 39430.7 1656.87   6
   5  -2   1 482.991 139.142   4
  -5   2  -1 282.332 207.376   6
   5  -2   2 10347.1 613.738   4
  -5   2  -2 10959.0 881.685   6
   5  -2   3 211308. 3679.67   4
  -5   2  -3 208307. 4435.07   6
  -5   2  -4 289025. 5594.19   6
  -5   2  -4 293954. 5211.21   3
  -5   2  -5 2223.99 477.286   3
  -5   2  -5 2078.44 460.137   6
  -5   2  -6 53841.1 2198.69   6
  -5   2  -6 59131.0 2275.92   3
  -5   2  -7 12178.1 1107.32   3
  -5   2  -7 14327.3 1157.44   6
  -5   2  -8 18186.7 1339.36   6
  -5   2  -8 16820.9 1366.13   3
  -5   2  -9 10142.0 1036.97   6
  -5   2  -9 9744.12 1111.55   3
  -5   2 -10 13890.3 1401.31   3
  -5   2 -10 11153.7 1141.25   6
  -5   2 -11 46520.7 2639.95   3
   5  -1 -14 1488.23 685.320   2
  -5   1  13 3552.17 632.387   6
   5  -1 -13 3394.37 793.989   2
  -5   1  12 61601.0 2552.76   6
   5  -1 -12 69492.0 3197.72   2
  -5   1  11 55725.3 2335.80   6
  -5   1  10 25306.2 1526.09   6
  -5   1   9 52796.7 2174.70   6
  -5   1   8 15750.8 1130.69   6
  -5   1   7 1894.99 421.307   6
  -5   1   6 9471.58 618.320   3
  -5   1   6 9616.44 844.340   6
  -5   1   5 631.126 166.522   3
  -5   1   5 782.400 297.830   6
  -5   1   4 215142. 4369.38   6
  -5   1   3 483587. 7566.46   6
   5  -1  -3 493429. 6828.89   1
  -5   1   2 30628.3 946.751   4
  -5   1   2 30747.1 1431.31   6
   5  -1  -2 31545.1 1077.24   1
   5  -1  -1 120.846 78.6085   1
  -5   1   1 320.955 130.527   4
  -5   1   1 78.6816 216.637   6
  -5   1   0 18072.4 1097.27   6
   5  -1   0 17290.4 764.562   4
  -5   1  -1 105972. 2868.00   6
   5  -1   1 109182. 2291.55   4
   5  -1   2 181295. 3366.40   4
  -5   1  -2 184466. 3989.82   6
  -5   1  -2 180565. 3371.71   3
   5  -1   2 181131. 2453.59   2
  -5   1  -3 480.553 228.641   3
   5  -1   3 297.736 166.254   4
  -5   1  -3 208.087 225.688   6
   5  -1   4 174478. 3649.76   4
  -5   1  -4 178259. 4046.16   6
  -5   1  -4 178929. 3795.08   3
  -5   1  -5 248386. 5067.40   6
  -5   1  -5 246915. 4930.79   3
  -5   1  -6 21127.0 1356.50   6
  -5   1  -6 19375.0 1300.54   3
  -5   1  -7 1263.21 442.876   3
  -5   1  -7 684.874 328.078   6
  -5   1  -8 2809.69 620.149   3
  -5   1  -8 2589.05 533.149   6
  -5   1  -9 44432.9 2376.68   3
  -5   1  -9 47856.2 2204.92   6
  -5   1 -10 44524.4 2492.85   3
  -5   1 -11 457.853 500.270   3
  -5   0  14 122.624 337.742   6
   5   0 -14 234.520 459.964   2
  -5   0  13 40034.5 2133.86   6
  -5   0  12 8707.37 961.664   6
  -5   0  11 30187.6 1766.18   6
  -5   0  10 18533.0 1343.83   6
  -5   0   9 48552.1 2109.60   6
  -5   0   8 112505. 3272.11   6
  -5   0   7 18056.2 1211.59   6
  -5   0   7 17696.5 881.253   3
  -5   0   6 25989.0 1414.18   6
  -5   0   6 25921.5 959.252   3
  -5   0   5 258057. 5036.03   6
  -5   0   5 258015. 3693.97   3
  -5   0   4 177579. 2528.36   3
  -5   0   4 172618. 3881.68   6
   5   0  -3 112610. 2559.46   1
  -5   0   3 112579. 1637.22   3
  -5   0   3 110074. 2943.86   6
  -5   0   3 112851. 2327.92   4
   5   0  -2 240379. 3909.23   1
  -5   0   2 238130. 3799.15   4
  -5   0   2 238556. 4680.48   6
  -5   0   1 98150.5 2157.26   4
   5   0  -1 99382.5 2004.11   1
  -5   0   1 93948.4 2665.72   6
  -5   0   0 299246. 5423.72   6
   5   0   0 302190. 4091.22   1
   5   0   0 292538. 4721.60   4
  -5   0   0 300028. 4195.92   3
  -5   0  -1 126858. 2487.35   3
  -5   0  -1 129184. 3203.83   6
   5   0   1 132788. 2827.04   4
   5   0   1 128287. 1939.14   1
   5   0   2 71481.6 2053.14   4
  -5   0  -2 65727.5 2239.91   6
  -5   0  -2 70305.5 1892.89   3
   5   0   3 256795. 4716.79   4
  -5   0  -3 250055. 4989.35   6
   5   0   3 254585. 3856.79   2
  -5   0  -3 262817. 4594.55   3
   5   0   4 49601.8 1876.94   4
  -5   0  -4 46182.8 1927.41   6
   5   0   4 49858.3 1376.19   2
  -5   0  -4 48984.6 1836.49   3
   5   0   5 10586.1 910.202   4
  -5   0  -5 8960.83 855.247   6
  -5   0  -5 10418.6 906.051   3
  -5   0  -6 59793.8 2358.95   3
   5   0   6 59819.1 2314.92   4
  -5   0  -6 62921.3 2326.14   6
  -5   0  -7 68173.6 2652.73   3
   5   0   7 64102.8 2501.33   4
  -5   0  -7 63724.1 2411.00   6
  -5   0  -8 30590.6 1865.11   3
  -5   0  -8 30720.3 1682.85   6
  -5   0  -9 9958.82 992.573   6
  -5   0  -9 9298.12 1111.69   3
  -5   0 -10 8456.13 1113.07   3
  -5   0 -11 33480.2 2306.21   3
  -5  -1  14 15314.9 1391.58   6
  -5  -1  13 2072.58 558.377   6
  -5  -1  12 51845.1 2440.42   6
  -5  -1  11 113494. 3624.40   6
  -5  -1  10 35387.8 1910.60   6
  -5  -1   9 11897.7 1063.23   6
  -5  -1   8 2909.13 548.440   6
  -5  -1   7 112718. 3241.81   6
  -5  -1   6 123553. 3336.18   6
   5   1  -6 121955. 3336.03   7
  -5  -1   5 34792.0 1633.70   6
   5   1  -5 32687.7 1610.69   7
  -5  -1   4 262511. 5097.89   6
   5   1  -4 262668. 5076.34   7
  -5  -1   3 252870. 4927.09   6
  -5  -1   2 135720. 3338.10   6
  -5  -1   1 16126.6 445.891   3
  -5  -1   1 15677.7 1053.33   6
  -5  -1   0 24782.7 790.245   3
  -5  -1   0 22078.2 1254.61   6
   5   1   0 23809.4 1156.42   4
  -5  -1  -1 117871. 2347.14   3
  -5  -1  -1 118086. 3076.85   6
   5   1   1 122573. 2918.92   4
  -5  -1  -2 91702.5 2240.48   3
  -5  -1  -2 92727.8 2693.03   6
   5   1   2 94129.2 2598.90   4
  -5  -1  -3 678.937 260.286   3
   5   1   3 729.129 327.464   4
  -5  -1  -3 638.323 274.685   6
  -5  -1  -4 74303.0 2343.74   3
   5   1   4 79186.9 2549.87   4
  -5  -1  -4 78062.2 2519.91   6
   5   1   4 75266.2 1429.33   1
   5   1   4 75206.1 2024.20   2
  -5  -1  -5 70621.7 2433.23   3
   5   1   5 69396.2 2500.36   4
  -5  -1  -5 71989.3 2422.73   6
   5   1   5 67426.1 1397.37   1
  -5  -1  -6 7911.82 820.438   6
  -5  -1  -6 6088.04 768.745   3
   5   1   6 7100.04 852.741   4
  -5  -1  -7 6078.84 825.189   3
   5   1   7 5046.45 758.482   4
  -5  -1  -7 5153.37 692.503   6
  -5  -1  -8 16908.6 1419.14   3
  -5  -1  -8 15428.6 1168.17   6
   5   1   8 17678.2 1428.27   4
  -5  -1  -9 25312.0 1811.38   3
   5   1   9 22994.9 1713.16   4
  -5  -1 -10 15485.3 1500.11   3
   5   1  10 13575.1 1399.56   4
  -5  -2  15 3433.85 693.890   6
  -5  -2  14 14904.8 1419.93   6
  -5  -2  13 20845.9 1647.53   6
  -5  -2  12 8558.85 1036.09   6
  -5  -2  11 13091.7 1238.25   6
  -5  -2  10 107089. 3487.57   6
   5   2  -9 90725.8 3161.20   7
  -5  -2   9 92337.0 3118.92   6
  -5  -2   8 124164. 3582.51   6
   5   2  -8 118001. 3564.51   7
  -5  -2   7 27938.5 1589.50   6
   5   2  -7 26006.6 1580.23   7
  -5  -2   6 83508.0 2755.64   6
   5   2  -6 87367.4 2852.08   7
  -5  -2   5 84670.2 2727.54   6
   5   2  -5 90663.5 2848.36   7
  -5  -2   4 14899.4 1078.41   6
   5   2  -4 14798.8 1097.59   7
  -5  -2   3 13056.5 1000.19   6
   5   2  -3 13577.4 1002.52   7
  -5  -2   2 235752. 4774.32   6
   5   2  -2 230376. 4647.29   7
  -5  -2   1 206679. 4332.80   6
   5   2  -1 198347. 4129.47   7
  -5  -2   0 84685.3 2581.93   6
   5   2   1 2485.44 454.754   4
  -5  -2  -1 2423.34 435.840   6
  -5  -2  -2 16891.1 882.707   3
  -5  -2  -2 17973.5 1131.19   6
   5   2   2 17119.7 1133.56   4
  -5  -2  -3 40326.4 1552.05   3
  -5  -2  -3 37751.7 1706.17   6
   5   2   3 38650.5 1773.65   4
  -5  -2  -4 19184.7 1155.42   3
   5   2   4 18775.0 1308.60   4
  -5  -2  -4 18722.0 1190.42   6
  -5  -2  -5 28290.0 1526.29   3
  -5  -2  -5 26947.5 1447.13   6
   5   2   5 29979.3 1685.63   4
  -5  -2  -6 73843.3 2743.22   3
  -5  -2  -6 73091.7 2492.77   6
   5   2   6 72490.8 2824.23   4
  -5  -2  -7 34315.6 1921.13   3
  -5  -2  -7 31552.0 1616.84   6
   5   2   7 30840.0 1902.75   4
  -5  -2  -8 13957.6 1338.55   3
   5   2   8 13275.0 1307.39   4
  -5  -2  -9 3083.88 705.206   3
   5   2   9 2654.68 704.340   4
  -5  -2 -10 22.4190 332.015   3
   5   2  10 279.388 377.076   4
  -5  -3  14 29383.3 2053.63   6
  -5  -3  13 1085.46 487.286   6
  -5  -3  12 33033.5 2058.28   6
  -5  -3  11 44484.6 2343.87   6
   5   3 -11 47321.3 2382.52   7
  -5  -3  10 49342.4 2363.46   6
   5   3 -10 47723.3 2373.25   7
  -5  -3   9 734.997 367.520   6
   5   3  -9 240.572 384.143   7
  -5  -3   8 66424.4 2633.45   6
   5   3  -8 70773.6 2778.37   7
   5   3  -7 95651.4 3186.55   7
  -5  -3   7 95733.7 3115.10   6
  -5  -3   6 55235.5 2254.25   6
   5   3  -6 57415.8 2357.90   7
  -5  -3   5 4622.09 667.812   6
   5   3  -5 6357.68 767.385   7
  -5  -3   4 44743.2 1947.27   6
   5   3  -4 46332.4 2004.96   7
  -5  -3   3 123534. 3366.27   6
   5   3  -3 126172. 3350.11   7
  -5  -3   2 13515.2 1039.48   6
   5   3  -2 15457.8 1072.91   7
   5   3  -1 10207.0 856.173   7
  -5  -3   1 10407.6 907.483   6
   5   3   0 23139.2 1272.77   7
  -5  -3   0 25146.0 1380.15   6
  -5  -3  -1 67982.5 2300.73   6
   5   3   1 65187.3 2359.48   4
   5   3   1 63515.6 2133.52   7
  -5  -3  -2 35470.1 1644.23   6
   5   3   2 34425.7 1753.30   4
   5   3   3 778.132 375.349   4
  -5  -3  -3 433.335 268.055   6
   5   3   4 952.586 409.009   4
  -5  -3  -4 1225.25 355.124   6
   5   3   5 3954.64 696.895   4
  -5  -3  -5 4370.80 590.908   6
   5   3   6 1689.41 544.558   4
  -5  -3  -6 625.052 332.678   6
   5   3   7 8731.43 1071.71   4
   5   3   8 1749.26 633.948   4
   5   3   9 2187.86 685.951   4
  -5  -4  13 22890.8 1808.37   6
  -5  -4  12 5202.85 868.250   6
   5   4 -12 3800.18 744.781   7
  -5  -4  11 591.768 403.340   6
   5   4 -11 283.944 425.402   7
   5   4 -10 27811.7 1823.47   7
  -5  -4  10 28033.1 1828.55   6
   5   4  -9 74089.7 3029.29   7
  -5  -4   9 78946.4 3030.76   6
  -5  -4   8 10388.9 1064.48   6
   5   4  -8 11285.6 1120.74   7
  -5  -4   7 446.984 349.568   6
   5   4  -7-42.5615 328.986   7
  -5  -4   6 12669.4 1119.79   6
   5   4  -6 12319.9 1125.30   7
  -5  -4   5 26377.3 1568.08   6
   5   4  -5 30207.3 1693.77   7
  -5  -4   4 1452.11 399.494   6
   5   4  -4 851.950 392.830   7
  -5  -4   3 15139.0 1143.77   6
   5   4  -3 15761.7 1161.71   7
  -5  -4   2 57135.7 2209.71   6
   5   4  -2 56254.5 2183.30   7
  -5  -4   1 35777.1 1713.93   6
   5   4  -1 36353.6 1684.89   7
   5   4   0 7319.34 740.226   7
  -5  -4   0 6532.93 733.116   6
   5   4   1 2614.80 484.609   7
   5   4   1 2379.14 533.383   4
  -5  -4  -1 1808.22 391.658   6
  -5  -4  -2 20429.4 1258.17   6
   5   4   2 19967.4 1416.08   4
   5   4   2 19299.7 1152.53   7
   5   4   3 2253.05 555.867   4
  -5  -4  -3 2146.61 459.830   6
   5   4   4 3315.58 666.443   4
  -5  -4  -4 3403.76 561.289   6
   5   4   5 1867.09 555.362   4
   5   4   6 1543.89 519.314   4
   5   4   7 389.558 471.375   4
   5   4   8 1182.51 513.318   4
   5   5 -13 591.619 482.590   7
  -5  -5  12 4964.09 873.000   6
   5   5 -12 6085.84 992.459   7
  -5  -5  11 17951.2 1570.12   6
   5   5 -11 19140.7 1619.44   7
  -5  -5  10 5585.18 881.400   6
   5   5 -10 5825.74 895.833   7
  -5  -5   9 480.360 345.028   6
   5   5  -9 790.560 380.414   7
  -5  -5   8 20655.9 1540.91   6
   5   5  -8 21659.0 1606.90   7
  -5  -5   7 40576.9 2125.06   6
   5   5  -7 45494.1 2283.65   7
  -5  -5   6 4378.86 736.974   6
   5   5  -6 4314.77 713.053   7
  -5  -5   5 7730.97 892.844   6
   5   5  -5 8290.95 958.370   7
  -5  -5   4 415.668 324.657   6
   5   5  -4-202.805 336.608   7
  -5  -5   3-333.046 295.091   6
   5   5  -3-239.300 324.582   7
  -5  -5   2 12180.1 1048.21   6
   5   5  -2 10757.0 1007.18   7
   5   5  -1-416.300 409.703   7
  -5  -5   1 621.826 331.703   6
   5   5   0 8333.08 844.997   7
  -5  -5   0 5934.67 746.588   6
   5   5   1 959.745 370.534   7
  -5  -5  -1 992.890 385.473   6
   5   5   2 277.708 305.148   7
   5   5   2-132.486 366.035   4
  -5  -5  -2 702.072 303.878   6
   5   5   3 177.831 234.056   7
   5   5   3 227.419 306.174   4
  -5  -5  -3 286.586 270.267   6
   5   5   4 17225.9 1469.39   4
   5   5   5 48162.5 2527.72   4
   5   5   6 2276.56 665.629   4
   5   5   7 115.806 446.840   4
   5   6 -13 1193.02 557.676   7
   5   6 -12 2285.12 689.215   7
  -5  -6  11 1499.56 566.367   6
   5   6 -11 805.975 404.652   7
  -5  -6  10-2.79484 349.789   6
   5   6 -10-43.0902 473.315   7
  -5  -6   9 2832.56 649.982   6
   5   6  -9 3514.44 705.152   7
  -5  -6   8 158.792 370.576   6
   5   6  -8 147.036 410.279   7
  -5  -6   7 22195.7 1619.40   6
   5   6  -7 23947.6 1704.25   7
   5   6  -6 14357.6 1311.87   7
  -5  -6   6 11354.4 1132.32   6
  -5  -6   5-324.772 424.565   6
   5   6  -5 118.902 308.358   7
  -5  -6   4 65.3691 370.565   6
   5   6  -4-201.091 407.385   7
  -5  -6   3 26334.9 1632.70   6
   5   6  -3 30107.6 1758.60   7
  -5  -6   2 32226.4 1780.91   6
   5   6  -2 32343.5 1785.59   7
   5   6  -1 441.845 309.888   7
  -5  -6   1 373.553 302.252   6
   5   6   0 5638.05 745.648   7
  -5  -6   0 6042.04 769.507   6
   5   6   1 8812.76 868.416   7
  -5  -6  -1 7910.92 844.211   6
  -5  -6  -2 7534.70 843.677   6
   5   6   2 6528.95 936.518   4
   5   6   2 8127.07 849.246   7
   5   6   3 18640.1 1237.18   7
   5   6   3 16926.7 1487.28   4
   5   6   4 5022.11 872.051   4
   5   6   5 13426.0 1403.71   4
   5   6   6 45781.7 2646.52   4
   5   7 -11-687.608 563.958   7
   5   7 -10 13921.6 1457.88   7
  -5  -7   9 347.875 392.348   6
   5   7  -9 549.430 477.940   7
  -5  -7   8 891.097 421.374   6
   5   7  -8 288.579 430.104   7
  -5  -7   7 5438.15 859.373   6
   5   7  -7 6279.72 955.869   7
  -5  -7   6 7875.53 1011.34   6
   5   7  -6 8542.60 1077.63   7
  -5  -7   5 514.150 401.704   6
   5   7  -5 996.844 507.622   7
  -5  -7   4 24012.8 1651.92   6
   5   7  -4 24693.8 1704.03   7
  -5  -7   3 24104.7 1621.49   6
   5   7  -3 26780.9 1733.32   7
   5   7  -2 987.195 462.827   7
  -5  -7   2 767.752 411.062   6
   5   7  -1 3208.72 665.397   7
  -5  -7   1 3261.27 605.760   6
   5   7   0 2623.23 587.133   7
  -5  -7   0 1288.18 443.834   6
  -5  -7  -1 20680.5 1423.36   6
   5   7   1 22331.8 1465.95   7
   5   7   2 24707.1 1500.38   7
   5   7   3 2457.15 525.112   7
   5   7   3 2158.66 645.224   4
   5   7   4 16859.6 1613.85   4
  -5  -8   8 3602.95 769.162   6
   5   8  -8 3864.37 805.769   7
  -5  -8   7 219.973 391.838   6
   5   8  -7 174.683 386.804   7
  -5  -8   6 8762.97 1091.19   6
   5   8  -6 8070.59 1108.63   7
   5   8  -5 11604.8 1275.66   7
  -5  -8   5 11179.0 1218.83   6
  -5  -8   4-312.149 491.414   6
   5   8  -4-789.171 524.645   7
   5   8  -3 10565.7 1167.07   7
  -5  -8   3 11778.0 1206.80   6
  -5  -8   2 36466.1 2052.32   6
   5   8  -2 40479.2 2193.26   7
  -5  -8   1 18890.4 1445.99   6
   5   8  -1 22299.6 1604.99   7
   5   8   0 551.204 464.744   7
  -5  -8   0 568.438 319.614   6
   5   8   1 4680.64 742.660   7
   5   8   2 26150.2 1641.85   7
   5   8   3 23062.2 1492.30   7
  -5  -9   6 15748.5 1507.99   6
  -5  -9   5 751.509 497.073   6
  -5  -9   4 4740.31 825.913   6
   5   9  -3 12151.3 1292.58   7
  -5  -9   3 10866.8 1231.60   6
   5   9  -2 788.576 578.559   7
  -5  -9   2 610.376 455.825   6
   5   9  -1 30547.8 1963.91   7
   5   9   0 58198.4 2679.75   7
   5   9   1 31313.0 1918.15   7
   5   9   2 8501.58 989.931   7
  -5 -10   3 15358.1 1495.23   6
  -6  13   6 515.811 400.126   7
  -6  13   5 9424.60 1192.40   7
  -6  13   4 37574.8 2298.50   7
  -6  13   3 44488.5 2501.46   7
  -6  13   2 22237.4 1824.62   7
  -6  13   1 781.700 607.517   7
  -6  13   0 32929.3 2196.13   7
  -6  13  -1 22055.7 1850.45   7
  -6  13  -2 1290.43 557.842   7
  -6  13  -3 13275.1 1438.21   7
  -6  12   7 3253.71 667.175   7
  -6  12   6 9611.08 1124.17   7
   6 -12  -5 16440.0 1491.13   5
  -6  12   5 17979.5 1555.22   7
   6 -12  -4 262.822 453.277   5
  -6  12   4 736.986 462.313   7
   6 -12  -3 17185.2 1489.68   5
  -6  12   3 16381.9 1477.98   7
   6 -12  -2 48136.7 2507.78   5
  -6  12   2 59470.8 2803.25   7
   6 -12  -1 103858. 3683.29   5
  -6  12   1 98664.3 3704.25   7
  -6  12   0 8777.35 1109.47   7
  -6  12  -1 20746.8 1693.01   7
  -6  12  -2 5688.87 971.058   7
  -6  12  -3 5805.59 941.936   7
  -6  12  -4 3845.83 830.276   7
  -6  12  -5 11087.3 1339.95   7
  -6  12  -6 39629.0 2454.73   7
   6 -11  -8 26035.1 1803.68   5
   6 -11  -7 16401.6 1412.24   5
   6 -11  -6 351.677 375.959   5
   6 -11  -5 15729.6 1375.86   5
   6 -11  -4 58141.2 2634.37   5
   6 -11  -3 115039. 3804.47   5
  -6  11   3 129256. 3419.46   6
   6 -11  -2 22167.0 1617.31   5
  -6  11   2 23985.2 1469.89   6
   6 -11  -1 15160.7 1353.88   5
  -6  11   1 14415.3 1194.11   6
   6 -11   0 23554.1 1641.30   5
  -6  11   0 24587.7 1629.69   6
   6 -11   1 6950.70 960.665   5
  -6  11  -1 7126.13 957.022   6
   6 -11   2 633.104 369.422   5
  -6  11  -2 445.424 394.715   6
  -6  11  -3 7046.33 989.043   6
  -6  11  -4 20585.1 1663.99   7
  -6  11  -4 20318.1 1664.43   6
  -6  11  -5 48524.3 2588.54   7
  -6  11  -6 4325.77 836.394   7
  -6  11  -7 14320.2 1434.64   7
  -6  11  -8 4884.09 825.328   7
  -6  11  -9 2163.79 621.201   7
   6 -10 -10 55369.2 2548.54   5
   6 -10  -9 43387.0 2232.95   5
  -6  10   9 49487.0 2603.45   1
   6 -10  -8 4218.77 759.402   5
   6 -10  -7 3277.94 655.465   5
   6 -10  -6 3891.90 713.612   5
   6 -10  -5 8632.78 994.661   5
   6 -10  -4 13790.8 1218.90   5
  -6  10   4 13390.2 995.883   6
   6 -10  -3 39915.7 2034.97   5
  -6  10   3 40404.3 1806.49   6
   6 -10  -2 120270. 3676.35   5
  -6  10   2 134231. 3554.49   6
   6 -10  -1 23971.0 1571.19   5
  -6  10   1 22480.0 1433.37   6
   6 -10   0 9181.91 1001.35   5
  -6  10   0 8796.73 936.134   6
   6 -10   1 659.861 366.715   5
  -6  10  -1 864.110 456.788   6
   6 -10   2 2983.20 587.014   5
  -6  10  -2 3825.30 720.491   6
   6 -10   3 755.203 431.512   5
  -6  10  -3 774.669 512.885   6
   6 -10   4 84.4013 319.624   5
  -6  10  -4 127.329 379.989   6
  -6  10  -5 3509.28 759.342   6
  -6  10  -6 24551.9 1782.30   7
  -6  10  -6 24678.5 1871.29   6
  -6  10  -7 4737.24 812.986   7
  -6  10  -8 386.160 419.774   7
  -6  10  -9 1106.13 515.819   7
   6  -9 -10 461.954 397.741   5
  -6   9  10 151.720 412.772   1
   6  -9  -9 36867.0 1956.31   5
  -6   9   9 42553.5 2302.29   1
   6  -9  -8 24714.8 1585.37   5
  -6   9   8 29546.3 1704.39   4
   6  -9  -7 3977.43 677.800   5
  -6   9   7 4045.14 601.061   4
   6  -9  -6 11151.0 1045.73   5
  -6   9   6 11123.8 878.671   4
   6  -9  -5 590.552 390.886   5
  -6   9   5 1381.20 309.252   4
  -6   9   5 1829.10 379.480   6
   6  -9  -4 31987.4 1751.22   5
  -6   9   4 32525.9 1520.69   6
  -6   9   4 35732.2 1304.21   4
   6  -9  -3 15025.9 1194.43   5
  -6   9   3 14466.7 1060.55   6
   6  -9  -2 180.629 321.702   5
  -6   9   2 618.296 337.115   6
   6  -9  -1 21625.3 1405.42   5
  -6   9   1 22074.5 1396.96   6
   6  -9   0 9955.66 957.276   5
  -6   9   0 10644.8 1025.03   6
   6  -9   1 98.6428 257.961   5
  -6   9  -1 400.995 283.749   6
   6  -9   2 214.359 293.438   5
  -6   9  -2-60.3861 343.235   6
   6  -9   3 840.043 383.191   5
  -6   9  -3 1297.70 489.326   6
   6  -9   4 1006.00 365.173   5
  -6   9  -4 1147.93 459.221   6
   6  -9   5 311.576 278.615   5
  -6   9  -5 831.785 422.077   6
  -6   9  -6 555.648 345.412   6
  -6   9  -7 2193.78 532.571   7
  -6   9  -7 4308.17 834.614   6
  -6   9  -8 1129.81 372.146   7
  -6   9  -8 69.0064 479.384   6
  -6   9  -9 12.2491 378.492   7
  -6   8  11 27930.6 1917.30   4
  -6   8  11 26723.1 1898.33   1
   6  -8 -10 38782.4 1946.91   5
  -6   8  10 36650.0 2108.64   4
  -6   8  10 38819.9 2210.17   1
   6  -8  -9 4453.99 703.056   5
  -6   8   9 4463.09 761.826   1
  -6   8   9 5141.05 761.397   4
  -6   8   8 530.218 347.196   1
   6  -8  -8 236.806 333.222   5
  -6   8   8 1024.86 344.437   4
   6  -8  -7-327.170 377.502   5
  -6   8   7 194.852 224.540   4
   6  -8  -6 9229.81 910.009   5
  -6   8   6 9785.57 770.808   6
  -6   8   6 9442.85 776.578   4
   6  -8  -5 10111.4 938.974   5
  -6   8   5 11015.9 864.534   6
  -6   8   5 10814.9 728.964   4
   6  -8  -4-237.307 384.442   5
  -6   8   4 155.987 136.031   4
  -6   8   4-207.634 269.854   6
   6  -8  -3 250.762 291.491   5
  -6   8   3 924.797 282.426   6
   6  -8  -2 28458.9 1539.01   5
  -6   8   2 29049.3 1531.44   6
   6  -8  -1 6211.53 715.797   5
  -6   8   1 6954.10 780.764   6
   6  -8   0 1277.45 374.555   5
  -6   8   0 1807.14 454.717   6
   6  -8   1 39127.1 1792.74   5
  -6   8  -1 36699.9 1883.40   6
   6  -8   2 13075.7 1045.65   5
  -6   8  -2 14351.8 1225.37   6
   6  -8   3-125.239 300.914   5
  -6   8  -3 301.258 335.375   6
   6  -8   4 817.919 326.551   5
  -6   8  -4 576.667 374.942   6
   6  -8   5 12642.9 1004.67   5
  -6   8  -5 11535.5 1196.74   6
   6  -8   6 4691.44 625.743   5
  -6   8  -6 3826.06 738.430   6
  -6   8  -7 5172.27 857.523   6
  -6   8  -8 862.296 405.939   7
  -6   8  -8 1462.46 542.506   6
  -6   8  -9 15144.2 1584.61   6
   6  -7 -11-33.1776 288.525   5
  -6   7  11 694.311 467.638   1
   6  -7 -10 24325.0 1467.43   5
  -6   7  10 25334.4 1703.45   1
   6  -7  -9 1043.98 349.687   5
  -6   7   9 847.778 399.185   1
  -6   7   8 822.905 378.449   1
  -6   7   7 5557.45 733.318   1
  -6   7   7 5682.14 653.529   4
  -6   7   7 4186.46 529.089   6
  -6   7   6 2969.49 432.830   4
  -6   7   6 2709.25 413.818   6
  -6   7   5 12527.4 924.631   6
  -6   7   5 11338.9 703.439   4
  -6   7   4 2402.80 266.778   4
  -6   7   4 2190.09 416.848   6
  -6   7   3 3820.40 614.012   6
  -6   7   2 22817.9 1351.87   6
  -6   7   1 2100.74 454.102   6
  -6   7   0 23442.6 1439.82   6
  -6   7   0 24303.1 1102.78   2
   6  -7   1 10218.2 339.715   4
  -6   7  -1 11902.5 1050.91   6
  -6   7  -1 11028.7 687.982   2
  -6   7  -2 18496.1 1358.78   6
  -6   7  -2 19980.1 868.941   2
   6  -7   3 31517.4 1505.17   5
  -6   7  -3 32342.2 1825.00   6
   6  -7   4 6592.33 666.814   5
  -6   7  -4 6477.89 877.077   6
   6  -7   5 19578.6 1160.60   5
  -6   7  -5 17628.7 1410.98   6
   6  -7   6 1328.86 342.491   5
  -6   7  -6 1027.55 489.359   6
   6  -7   7 7164.83 706.650   5
  -6   7  -7 6307.81 960.048   6
  -6   7  -8 28532.4 2007.43   6
  -6   7  -9 16805.6 1601.33   6
  -6   7  -9 16375.7 1480.95   3
  -6   6  12-4.53492 385.059   1
  -6   6  11 984.669 428.696   1
  -6   6  10 2048.90 524.969   1
  -6   6   9 17439.4 1312.12   1
  -6   6   8 2497.68 473.235   1
  -6   6   8 3049.47 495.966   6
  -6   6   7 6253.01 739.955   1
  -6   6   7 5858.99 644.203   6
  -6   6   6 162.774 263.753   1
  -6   6   6 130.957 202.246   6
  -6   6   5 35001.7 1198.36   4
  -6   6   5 31841.3 1533.84   6
  -6   6   5 36788.1 1586.70   1
  -6   6   4 3273.46 282.566   4
  -6   6   4 3035.18 496.929   6
  -6   6   3 3224.75 520.024   6
  -6   6   2 119265. 3244.78   6
  -6   6   1 42976.0 1899.66   6
  -6   6   0 725.107 332.965   6
  -6   6  -1 101876. 3190.86   6
  -6   6  -1 109860. 2021.63   2
  -6   6  -2 131286. 3703.57   6
  -6   6  -2 138280. 2124.65   2
  -6   6  -3 1623.10 140.004   2
  -6   6  -3 1375.83 383.367   6
  -6   6  -4 82.1527 306.204   6
   6  -6   5 5888.74 616.202   5
  -6   6  -5 7082.89 898.391   6
   6  -6   6 96481.6 2554.16   5
  -6   6  -6 99098.3 3458.38   6
   6  -6   7 55432.5 1828.50   5
  -6   6  -7 53529.9 2615.20   6
  -6   6  -8 229.279 445.323   3
  -6   6  -8-141.778 363.764   6
  -6   6  -9 48155.4 2635.84   6
  -6   6  -9 48818.6 2520.52   3
  -6   6 -10 15557.8 1572.83   6
  -6   6 -10 14254.4 1445.93   3
   6  -5 -12 16350.3 1683.35   2
  -6   5  12 15501.8 1382.11   1
  -6   5  11 10307.6 1100.74   1
   6  -5 -11 9410.84 1265.04   2
  -6   5  10 8943.97 981.244   1
   6  -5 -10 7392.84 1090.74   2
  -6   5  10 6226.55 690.389   6
  -6   5   9 4097.89 630.976   1
   6  -5  -9 3520.61 740.514   2
  -6   5   9 4278.74 569.815   6
  -6   5   8 90421.1 2739.39   6
  -6   5   8 89250.3 2853.21   1
   6  -5  -8 90808.8 3329.87   2
   6  -5  -7 87.5167 311.655   2
  -6   5   7-72.0503 309.120   1
  -6   5   7 571.362 281.141   6
  -6   5   6 54503.8 2079.13   6
  -6   5   6 51818.0 1941.41   1
   6  -5  -6 51186.8 2207.72   2
   6  -5  -5 3153.03 549.794   2
  -6   5   5 2630.67 430.739   1
  -6   5   5 2853.92 494.298   6
  -6   5   4 16995.7 1151.33   6
  -6   5   4 19470.8 1051.24   1
  -6   5   3 89301.9 2732.47   6
  -6   5   3 85642.3 2188.48   1
  -6   5   2 285.511 211.429   6
  -6   5   1 182503. 4250.58   6
  -6   5   0 262677. 5336.11   6
  -6   5  -1 33222.3 1691.77   6
  -6   5  -2 22698.9 1429.95   6
  -6   5  -3 48192.7 2146.41   6
  -6   5  -4 11968.9 1070.39   6
  -6   5  -5 26702.1 1670.50   6
   6  -5   6 996.817 291.874   5
  -6   5  -6 1230.54 508.014   6
   6  -5   7 161182. 3261.19   5
  -6   5  -7 161646. 4580.58   6
  -6   5  -8 118640. 3986.56   6
  -6   5  -8 115485. 3787.67   3
  -6   5  -9 4912.65 811.225   3
  -6   5  -9 6864.63 1001.52   6
  -6   5 -10 3433.55 702.282   3
  -6   5 -10 4366.73 878.366   6
  -6   5 -11 31199.5 2195.44   6
   6  -4 -13 2818.24 816.406   2
  -6   4  13 3701.39 745.792   1
   6  -4 -12 504.587 476.024   2
  -6   4  12-112.426 369.889   1
  -6   4  11 18515.2 1280.86   6
  -6   4  11 19995.8 1465.36   1
   6  -4 -11 18805.9 1671.86   2
  -6   4  10 115648. 3483.45   1
  -6   4  10 105311. 3197.46   6
   6  -4 -10 116023. 4077.09   2
  -6   4   9 46414.6 2051.89   1
  -6   4   9 44382.6 1966.22   6
   6  -4  -9 43262.6 2381.16   2
  -6   4   8 9699.37 892.929   1
  -6   4   8 10946.3 949.858   6
   6  -4  -8 9833.11 1060.99   2
  -6   4   7 54566.4 2053.57   1
  -6   4   7 52466.5 2117.75   6
   6  -4  -7 50850.1 2303.07   2
  -6   4   6 32770.8 1489.39   1
  -6   4   6 35333.4 1713.78   6
   6  -4  -6 31567.0 1680.69   2
   6  -4  -5 2404.03 463.337   2
  -6   4   5 2163.95 370.036   1
  -6   4   5 1951.87 430.791   6
  -6   4   4 15041.0 1083.49   6
  -6   4   4 15760.3 891.185   1
   6  -4  -4 14784.6 980.297   2
  -6   4   3 84556.8 2676.76   6
  -6   4   3 85446.4 1201.88   4
  -6   4   3 85095.6 2093.37   1
   6  -4  -3 83035.5 2231.52   2
   6  -4  -2 460603. 6532.95   2
  -6   4   2 477919. 7782.81   6
  -6   4   2 469538. 6373.66   1
  -6   4   1 262659. 5254.41   6
  -6   4   1 259625. 3850.46   1
  -6   4   0 25259.8 1453.28   6
  -6   4   0 29098.3 849.272   1
  -6   4  -1 62895.0 2350.45   6
   6  -4   1 63957.5 1152.01   4
  -6   4  -1 66941.7 1201.65   1
   6  -4   2 52887.7 1285.90   4
  -6   4  -2 53638.3 2202.25   6
  -6   4  -3 4858.13 697.170   6
  -6   4  -4 9293.55 951.142   6
  -6   4  -5 47378.6 2200.57   6
  -6   4  -6 132253. 3952.27   6
  -6   4  -6 128464. 3625.91   3
  -6   4  -7 27963.8 1804.25   6
  -6   4  -7 26527.4 1661.97   3
  -6   4  -8 5504.14 854.895   3
  -6   4  -8 4355.73 765.764   6
  -6   4  -9 22627.2 1696.94   6
  -6   4  -9 25365.5 1787.66   3
  -6   4 -10 18448.9 1601.09   6
  -6   4 -10 17229.0 1563.06   3
  -6   4 -11 125.225 373.943   6
   6  -3 -13 2671.99 771.282   2
   6  -3 -12 11100.1 1346.82   2
  -6   3  11 48975.1 2251.36   1
  -6   3  11 44354.8 2115.50   6
   6  -3 -11 45650.9 2619.24   2
  -6   3  10 16783.9 1267.76   6
   6  -3 -10 18406.0 1591.29   2
  -6   3  10 19686.7 1377.66   1
  -6   3   9 158461. 4127.10   6
  -6   3   9 165110. 4049.23   1
   6  -3  -9 164513. 4691.49   2
  -6   3   8 84094.7 2851.37   6
  -6   3   8 91907.0 2770.48   1
   6  -3  -8 87235.3 3186.49   2
  -6   3   7 59479.9 2108.55   1
  -6   3   7 60284.3 2326.50   6
   6  -3  -7 58576.8 2442.60   2
   6  -3  -6 880.080 324.298   2
  -6   3   6 957.317 311.947   6
  -6   3   6 616.621 317.130   1
  -6   3   5 44040.2 1574.59   1
  -6   3   5 41780.3 1868.59   6
   6  -3  -5 41435.6 1779.18   2
  -6   3   4 15677.5 857.633   1
  -6   3   4 14605.8 1098.61   6
   6  -3  -4 15767.2 987.867   2
  -6   3   3 13632.9 758.133   1
  -6   3   3 13089.0 1048.60   6
  -6   3   3 13827.0 515.285   4
   6  -3  -3 15851.3 936.427   2
  -6   3   2 67109.0 1152.85   4
  -6   3   2 64771.5 1569.64   1
  -6   3   2 63646.6 2327.25   6
   6  -3  -2 66683.5 1739.32   2
  -6   3   1 354661. 6471.81   6
  -6   3   1 361916. 4754.96   1
   6  -3  -1 360582. 4870.75   2
  -6   3   0 286692. 5626.96   6
  -6   3  -1 30775.4 1611.77   6
   6  -3   1 27176.5 861.581   4
   6  -3   2 17934.9 790.581   4
  -6   3  -2 16863.9 1209.57   6
   6  -3   3 69608.0 1838.53   4
  -6   3  -3 65557.6 2487.82   6
  -6   3  -4 92169.0 3040.66   6
  -6   3  -5 270.753 213.010   3
  -6   3  -5 488.951 354.766   6
  -6   3  -6 26610.0 1652.64   6
  -6   3  -6 29072.5 1624.52   3
  -6   3  -7 75279.1 2934.05   6
  -6   3  -7 69982.0 2727.71   3
  -6   3  -8 134137. 4122.41   6
  -6   3  -8 130880. 4024.46   3
  -6   3  -9 20695.7 1612.69   6
  -6   3  -9 22038.9 1693.67   3
  -6   3 -10 2232.55 652.251   3
  -6   3 -10 1022.69 457.020   6
   6  -2 -13 2954.02 817.632   2
  -6   2  12 15571.7 1300.20   6
   6  -2 -12 15345.5 1572.61   2
  -6   2  11 88405.6 3145.19   6
   6  -2 -11 90643.5 3674.46   2
  -6   2  10 136733. 3930.96   6
   6  -2 -10 138355. 4421.08   2
  -6   2   9 44993.0 2112.10   6
  -6   2   8 17292.5 1275.49   6
  -6   2   7 115612. 2966.62   1
  -6   2   7 110316. 3303.39   6
  -6   2   6 105555. 2656.38   1
  -6   2   6 97159.6 3030.06   6
  -6   2   5 45956.9 2003.65   6
  -6   2   4 20478.3 1284.67   6
  -6   2   3 190103. 4361.12   6
  -6   2   3 199705. 3035.96   4
  -6   2   2 148740. 2442.00   4
  -6   2   2 143404. 3691.59   6
  -6   2   1 44923.8 1949.60   6
  -6   2   0 24020.4 1424.61   6
  -6   2  -1 157431. 3893.96   6
   6  -2   1 155124. 2835.24   4
  -6   2  -2 171949. 4167.62   6
   6  -2   2 174847. 3242.06   4
   6  -2   3 27448.2 1196.98   4
  -6   2  -3 25473.1 1490.52   6
  -6   2  -3 26080.2 1258.51   3
  -6   2  -4 2477.69 450.346   3
   6  -2   4 2698.70 439.645   4
  -6   2  -4 2825.02 534.264   6
  -6   2  -5 1851.33 478.806   3
   6  -2   5 1307.21 354.739   4
  -6   2  -5 1735.40 452.998   6
  -6   2  -6 15706.3 1261.61   6
  -6   2  -6 14527.6 1145.66   3
  -6   2  -7 2222.55 527.845   3
  -6   2  -7 3084.14 631.859   6
  -6   2  -8 16229.1 1376.05   6
  -6   2  -8 19458.0 1499.27   3
  -6   2  -9 21489.9 1595.54   6
  -6   2  -9 17986.3 1518.70   3
  -6   2 -10 3858.66 749.959   3
  -6   2 -10 3078.09 692.900   6
  -6   1  13 40505.4 2241.03   6
   6  -1 -13 38482.5 2575.36   2
  -6   1  12 45211.2 2323.81   6
  -6   1  11 2988.68 631.525   6
  -6   1  10 2944.06 596.339   6
  -6   1   9 99239.5 3277.59   6
  -6   1   8 79563.5 2854.99   6
  -6   1   7 6032.71 530.096   3
  -6   1   7 5042.53 726.669   6
  -6   1   6 1047.84 228.153   3
  -6   1   6 1395.89 439.424   6
  -6   1   5 101312. 2041.60   3
  -6   1   5 98448.2 3029.29   6
  -6   1   4 38451.4 1812.26   6
  -6   1   3 3413.41 353.985   4
   6  -1  -3 4512.46 474.690   1
  -6   1   3 3244.94 535.350   6
  -6   1   2 112394. 2252.02   4
  -6   1   2 105513. 3091.58   6
   6  -1  -2 108686. 2305.80   1
   6  -1  -1 291060. 4181.18   1
  -6   1   1 288749. 5674.96   6
  -6   1   0 132908. 3550.54   6
  -6   1  -1 82313.3 2710.72   6
   6  -1   1 87288.5 2163.97   4
  -6   1  -1 84166.2 2031.99   3
   6  -1   2 311.623 91.1043   2
  -6   1  -2 495.111 218.377   3
   6  -1   2 708.935 290.639   4
  -6   1  -2 484.031 342.195   6
  -6   1  -3 2315.65 424.383   3
   6  -1   3 1996.73 408.215   4
  -6   1  -3 1563.56 430.371   6
  -6   1  -4 2198.14 397.820   3
   6  -1   4 2425.25 414.959   4
  -6   1  -4 2541.29 484.528   6
  -6   1  -5 454.621 243.830   3
   6  -1   5 127.361 226.502   4
  -6   1  -5 565.861 334.553   6
   6  -1   6 39891.7 1881.39   4
  -6   1  -6 41534.6 2043.71   6
  -6   1  -6 40679.8 1954.45   3
   6  -1   7 60421.4 2436.63   4
  -6   1  -7 65242.6 2644.83   6
  -6   1  -7 61993.5 2561.72   3
  -6   1  -8 10101.4 1083.59   6
  -6   1  -8 9023.70 1031.54   3
   6  -1   8 7714.99 928.735   4
  -6   1  -9 527.007 374.127   3
   6  -1   9 332.038 352.405   4
  -6   1  -9-46.3664 306.218   6
  -6   1 -10 2691.55 661.800   3
   6  -1  10 3229.94 712.639   4
   6  -1  11 1153.89 498.784   4
  -6   0  14 32347.6 2121.15   6
  -6   0  13 13636.3 1353.42   6
  -6   0  12 6298.95 893.415   6
  -6   0  11 71584.9 2941.48   6
  -6   0  10 33624.9 1942.83   6
  -6   0   9 4749.88 748.670   6
  -6   0   8 39614.4 2016.25   6
  -6   0   7 121577. 3592.52   6
  -6   0   7 119589. 2436.11   3
  -6   0   6 169240. 4215.42   6
  -6   0   6 162230. 2718.80   3
  -6   0   5 62356.6 2374.11   6
  -6   0   5 58409.2 1212.95   3
  -6   0   4 473.494 86.7884   3
  -6   0   4 624.400 336.068   6
  -6   0   3 37731.9 692.858   3
  -6   0   3 35417.1 1744.75   6
   6   0  -2 23650.3 1031.38   1
  -6   0   2 21981.6 1374.22   6
  -6   0   2 23027.8 597.430   3
   6   0  -1 1958.84 279.216   1
  -6   0   1 1809.08 211.650   3
  -6   0   1 1813.03 440.688   6
   6   0   0 77463.3 1608.77   1
  -6   0   0 75487.3 2582.23   6
  -6   0   0 79119.6 1727.78   3
  -6   0  -1 9349.05 899.375   6
   6   0   1 10194.7 770.313   4
   6   0   1 10204.8 411.590   1
  -6   0  -1 10514.4 657.630   3
  -6   0  -2 3725.96 450.679   3
   6   0   2 4568.90 550.355   4
  -6   0  -2 4070.60 641.774   6
  -6   0  -3 58714.6 2335.36   6
   6   0   3 61933.8 2126.40   4
  -6   0  -3 62746.9 2018.70   3
  -6   0  -4 82.4905 202.610   3
   6   0   4 332.479 331.368   4
  -6   0  -4 396.140 342.271   6
  -6   0  -5 9997.62 906.710   3
   6   0   5 9893.09 922.312   4
  -6   0  -5 10448.0 992.603   6
  -6   0  -6 3182.07 575.999   3
   6   0   6 1843.04 503.570   4
  -6   0  -6 2063.10 479.282   6
  -6   0  -7 11788.2 1125.86   3
  -6   0  -7 12048.9 1111.89   6
   6   0   7 13017.9 1196.43   4
  -6   0  -8 6659.85 924.723   3
   6   0   8 5485.35 823.490   4
  -6   0  -8 4511.12 707.994   6
  -6   0  -9 484.116 451.936   3
   6   0   9 1184.10 485.802   4
  -6   0 -10 1109.09 539.489   3
   6   0  10 571.490 445.684   4
  -6  -1  15 2223.04 651.888   6
  -6  -1  14 2171.41 613.605   6
  -6  -1  13 20311.8 1674.47   6
  -6  -1  12 66936.3 2984.01   6
  -6  -1  11 499.144 498.451   6
  -6  -1  10 31811.4 1939.47   6
  -6  -1   9 15292.9 1290.72   6
  -6  -1   8 13476.3 1210.80   6
  -6  -1   7 1488.63 436.008   6
  -6  -1   6 5658.71 741.850   6
  -6  -1   5 16441.6 1232.07   6
  -6  -1   4 78417.9 2701.67   6
  -6  -1   3 5925.89 739.903   6
  -6  -1   2 23443.3 1419.46   6
  -6  -1   1 15027.0 1133.44   6
   6   1  -1 15377.8 831.983   1
  -6  -1   0 13913.5 614.081   3
  -6  -1   0 13228.5 1056.17   6
  -6  -1  -1 3303.85 367.646   3
   6   1   1 3459.78 508.204   4
  -6  -1  -1 3471.74 564.688   6
  -6  -1  -2 53462.5 1699.19   3
  -6  -1  -2 56696.2 2236.27   6
   6   1   2 56461.9 2080.40   4
  -6  -1  -3 1629.80 351.526   3
   6   1   3 614.423 337.082   4
  -6  -1  -3 1280.77 383.252   6
  -6  -1  -4 15580.3 1066.20   3
  -6  -1  -4 15378.9 1200.10   6
   6   1   4 15406.9 1156.63   4
  -6  -1  -5 5897.63 724.926   3
   6   1   5 4774.24 707.657   4
  -6  -1  -5 5337.19 703.735   6
  -6  -1  -6 512.664 275.657   3
   6   1   6 605.274 417.970   4
  -6  -1  -6 206.299 284.033   6
  -6  -1  -7 22137.4 1549.09   3
  -6  -1  -7 19631.0 1389.85   6
   6   1   7 19271.7 1500.68   4
  -6  -1  -8 17859.2 1487.42   3
   6   1   8 15774.7 1407.73   4
  -6  -1  -9-20.9659 352.758   3
   6   1   9 267.956 332.931   4
  -6  -1 -10 7208.96 1073.91   3
  -6  -2  14 31218.8 2192.57   6
  -6  -2  13 11250.2 1292.90   6
  -6  -2  12 10252.4 1216.21   6
  -6  -2  11 23546.4 1738.90   6
  -6  -2  10 2452.50 602.288   6
  -6  -2   9 5435.95 794.215   6
  -6  -2   8 3350.59 615.432   6
  -6  -2   7 3130.83 524.227   6
   6   2  -7 2891.83 604.887   7
   6   2  -6 7238.60 874.826   7
  -6  -2   6 7690.25 878.906   6
  -6  -2   5 35145.6 1836.93   6
   6   2  -5 34000.8 1818.18   7
   6   2  -4 1682.26 409.520   7
  -6  -2   4 2062.76 523.987   6
  -6  -2   3 20827.9 1369.22   6
  -6  -2   2 61936.0 2381.13   6
  -6  -2   1 62367.5 2385.19   6
  -6  -2   0 6577.90 765.123   6
   6   2   1-11.3210 272.019   4
  -6  -2  -1 273.349 254.666   6
   6   2   2 1866.86 461.289   4
  -6  -2  -2 1873.11 474.246   6
  -6  -2  -3 20547.5 1125.00   3
  -6  -2  -3 19275.9 1309.95   6
   6   2   3 21543.1 1401.83   4
  -6  -2  -4 31229.6 1530.29   3
  -6  -2  -4 34294.8 1767.40   6
   6   2   4 32445.7 1794.42   4
  -6  -2  -5 15110.6 1153.31   3
  -6  -2  -5 14207.0 1146.85   6
   6   2   5 16652.8 1311.23   4
  -6  -2  -6 50525.0 2244.11   3
  -6  -2  -6 48536.4 2160.51   6
   6   2   6 46198.4 2308.82   4
  -6  -2  -7 17367.1 1414.96   3
   6   2   7 19543.2 1576.39   4
  -6  -2  -8 100.827 338.426   3
   6   2   8 226.932 372.997   4
  -6  -2  -9 10797.9 1240.89   3
   6   2   9 14195.4 1479.71   4
  -6  -3  13 27811.0 2062.08   6
  -6  -3  12 23117.3 1818.80   6
  -6  -3  11 4710.48 853.082   6
  -6  -3  10-372.270 474.539   6
   6   3 -10 238.814 443.719   7
  -6  -3   9 30017.0 1908.29   6
   6   3  -9 31214.5 1958.03   7
  -6  -3   8 28301.2 1806.98   6
   6   3  -8 26503.8 1782.37   7
  -6  -3   7 3327.67 641.710   6
   6   3  -7 1858.64 577.202   7
  -6  -3   6 1824.80 477.423   6
   6   3  -6 1270.29 472.415   7
   6   3  -5 3323.09 615.946   7
  -6  -3   5 2469.20 528.920   6
  -6  -3   4 23319.1 1526.65   6
   6   3  -4 26525.9 1609.76   7
   6   3  -3 553.104 365.974   7
  -6  -3   3 200.247 278.737   6
  -6  -3   2 11138.8 1032.69   6
   6   3  -2 10939.7 980.682   7
  -6  -3   1 126347. 3591.99   6
   6   3  -1 125648. 3459.44   7
  -6  -3   0 15570.7 1208.94   6
   6   3   1 171.563 300.379   4
  -6  -3  -1 109.695 245.868   6
  -6  -3  -2 11516.5 1032.51   6
   6   3   2 10202.5 1018.52   4
  -6  -3  -3 55374.8 2265.39   6
   6   3   3 50347.3 2301.41   4
  -6  -3  -4 10156.9 955.609   6
   6   3   4 10646.7 1106.94   4
   6   3   5 2070.38 594.780   4
  -6  -3  -5 1069.68 314.085   6
   6   3   6 7501.74 972.374   4
   6   3   7 31764.6 2080.35   4
   6   3   8 31271.2 2135.82   4
  -6  -4  12 647.387 456.740   6
   6   4 -12 28.1527 456.432   7
  -6  -4  11 393.434 377.783   6
   6   4 -11-768.776 603.459   7
  -6  -4  10 10771.6 1229.42   6
   6   4 -10 10126.3 1163.61   7
  -6  -4   9 345.173 389.675   6
   6   4  -9 412.710 418.546   7
  -6  -4   8 8939.61 1087.45   6
   6   4  -8 10932.1 1196.31   7
  -6  -4   7 13243.6 1250.08   6
   6   4  -7 14259.2 1307.70   7
  -6  -4   6 7412.99 945.878   6
   6   4  -6 8681.06 1014.97   7
  -6  -4   5 793.828 403.313   6
   6   4  -5 300.831 398.320   7
  -6  -4   4 23274.3 1545.39   6
   6   4  -4 23472.0 1547.56   7
  -6  -4   3 47339.4 2219.22   6
   6   4  -3 51445.9 2258.42   7
   6   4  -2 8624.13 924.423   7
  -6  -4   2 8178.11 928.866   6
   6   4  -1 3153.28 578.973   7
  -6  -4   1 2874.25 550.724   6
  -6  -4   0 30624.2 1718.49   6
   6   4   0 26828.0 1553.34   7
  -6  -4  -1 100914. 3204.76   6
  -6  -4  -2 29751.6 1670.56   6
   6   4   2 27801.8 1763.50   4
   6   4   3 498.522 354.103   4
  -6  -4  -3 213.365 274.684   6
  -6  -4  -4 25702.2 1538.38   6
   6   4   4 22455.9 1671.12   4
   6   4   5 30605.3 1981.46   4
   6   4   6 17979.3 1588.08   4
   6   4   7 519.529 448.864   4
   6   5 -13-139.001 570.668   7
   6   5 -12-105.144 522.193   7
  -6  -5  11 3024.41 795.055   6
   6   5 -11 5552.95 989.634   7
  -6  -5  10 21709.7 1770.90   6
   6   5 -10 22817.1 1824.04   7
  -6  -5   9 30896.8 2053.69   6
   6   5  -9 33184.4 2140.15   7
  -6  -5   8 25755.0 1837.12   6
   6   5  -8 28127.4 1948.66   7
  -6  -5   7 1467.01 529.789   6
   6   5  -7 1946.18 596.957   7
  -6  -5   6 5628.53 882.694   6
   6   5  -6 4686.72 812.237   7
  -6  -5   5 45956.4 2327.02   6
   6   5  -5 48706.4 2381.38   7
  -6  -5   4 10744.3 1126.80   6
   6   5  -4 13299.8 1225.43   7
  -6  -5   3 17450.1 1384.65   6
   6   5  -3 16985.0 1334.72   7
  -6  -5   2 19233.7 1446.09   6
   6   5  -2 18438.8 1377.09   7
  -6  -5   1 67540.6 2698.15   6
   6   5  -1 73647.3 2695.02   7
  -6  -5   0 61380.6 2543.36   6
   6   5   0 63943.6 2481.17   7
   6   5   1 1213.38 425.835   7
  -6  -5  -1 892.840 315.090   6
  -6  -5  -2 31504.6 1756.42   6
   6   5   2 32474.7 2011.82   4
  -6  -5  -3 18714.5 1341.82   6
   6   5   3 19488.8 1593.46   4
   6   5   4 7430.87 1009.65   4
   6   5   5 2483.46 706.360   4
   6   6 -10 231.507 454.551   7
  -6  -6   9 10544.0 1264.28   6
   6   6  -9 9576.61 1223.61   7
  -6  -6   8 54731.2 2791.78   6
   6   6  -8 59278.0 2902.30   7
  -6  -6   7 85855.4 3401.34   6
   6   6  -7 80986.0 3373.53   7
  -6  -6   6 53690.8 2639.29   6
   6   6  -6 59835.0 2784.28   7
  -6  -6   5 467.006 425.510   6
   6   6  -5 1056.74 534.994   7
  -6  -6   4 12562.1 1249.27   6
   6   6  -4 11627.3 1187.20   7
  -6  -6   3 26626.0 1768.26   6
   6   6  -3 28667.3 1799.20   7
  -6  -6   2 12287.7 1208.82   6
   6   6  -2 14007.9 1247.63   7
  -6  -6   1 20624.9 1521.49   6
   6   6  -1 17652.8 1372.51   7
  -6  -6   0 83137.4 3081.77   6
   6   6   0 81048.8 2925.81   7
  -6  -6  -1 89061.5 3122.52   6
   6   6   1 85640.5 2961.78   7
   6   6   2 20263.0 1391.17   7
   6   6   3-73.0411 405.685   4
   6   6   4 15509.9 1557.47   4
  -6  -7   8 24677.3 1914.67   6
   6   7  -8 23210.1 1881.02   7
  -6  -7   7 1536.23 546.171   6
   6   7  -7 1593.05 623.851   7
   6   7  -6 11558.8 1282.15   7
  -6  -7   6 11033.8 1244.95   6
  -6  -7   5 21285.8 1675.57   6
   6   7  -5 22365.7 1715.04   7
  -6  -7   4 31378.0 2023.67   6
   6   7  -4 29249.4 1943.28   7
   6   7  -3 1001.76 504.513   7
  -6  -7   3 663.992 499.994   6
  -6  -7   2 41777.9 2291.30   6
   6   7  -2 45156.7 2296.65   7
  -6  -7   1 29784.0 1872.63   6
   6   7  -1 31024.1 1873.73   7
   6   7   0 548.818 454.343   7
  -6  -7   0 255.701 373.624   6
   6   7   1 5316.17 798.925   7
   6   7   2 18934.0 1401.24   7
  -6  -8   6 7990.23 1094.83   6
  -6  -8   5 1890.81 567.513   6
  -6  -8   4 27662.5 1961.12   6
  -6  -8   3 38111.5 2312.83   6
   6   8  -3 37889.8 2262.01   7
   6   8  -2 1048.37 574.570   7
  -6  -8   2 1259.22 542.430   6
  -6  -8   1 19591.2 1583.70   6
   6   8  -1 17405.1 1491.55   7
   6   8   0 25711.8 1748.65   7
   6   8   1 19984.9 1530.23   7
   6   8   2 6199.40 839.078   7
  -6  -9   3 665.262 453.684   6
  -7  13   7 103.430 437.910   7
  -7  13   6 17013.0 1614.85   7
  -7  13   5 16445.2 1584.39   7
  -7  13   4 24.8929 431.469   7
  -7  13   3 942.669 532.370   7
  -7  13   2 2230.22 695.756   7
   7 -13  -1 30590.5 2098.80   5
  -7  13   1 30374.0 2190.85   7
  -7  13   0 15274.7 1580.62   7
   7 -12  -6 61.2391 405.659   5
   7 -12  -5 2678.09 697.037   5
   7 -12  -4 2848.69 723.014   5
   7 -12  -3 476.718 489.997   5
   7 -12  -2 938.175 479.080   5
  -7  12   2 625.419 329.126   6
   7 -12  -1 296.793 454.806   5
  -7  12   1 408.747 437.925   6
   7 -12   0 2157.87 682.343   5
  -7  12   0 1602.70 575.201   6
   7 -12   1 2398.80 713.773   5
  -7  12  -1 3892.32 808.242   6
   7 -12   2-213.066 315.976   5
  -7  12  -2 473.381 498.203   6
  -7  12  -3 97.5315 442.524   6
  -7  12  -4 2555.86 698.050   7
  -7  12  -4 1289.01 650.686   6
  -7  12  -5 10513.2 1328.82   7
   7 -11  -9 10755.3 1207.73   5
   7 -11  -8 1851.29 567.338   5
   7 -11  -7 10231.7 1173.75   5
   7 -11  -6 7684.94 1028.63   5
   7 -11  -5 1644.60 623.014   5
   7 -11  -4 4654.95 870.292   5
   7 -11  -3 2438.80 620.977   5
  -7  11   3 3106.21 611.998   6
   7 -11  -2 16841.9 1428.28   5
  -7  11   2 17330.5 1348.46   6
   7 -11  -1 5105.82 826.462   5
  -7  11   1 6551.40 899.337   6
   7 -11   0 6108.56 882.253   5
  -7  11   0 6032.58 872.510   6
   7 -11   1 5009.19 813.998   5
  -7  11  -1 5419.66 900.130   6
   7 -11   2 796.328 447.082   5
  -7  11  -2 1612.51 585.269   6
   7 -11   3 14500.5 1294.59   5
  -7  11  -3 15288.7 1521.32   6
   7 -11   4 2408.18 590.842   5
  -7  11  -4 2842.66 807.391   6
  -7  11  -5 3960.09 882.719   6
  -7  11  -6 23083.3 1868.23   7
  -7  11  -6 27128.2 2118.03   6
  -7  11  -7-279.698 509.691   7
  -7  11  -8 2067.23 660.032   7
   7 -10 -10 5791.86 877.496   5
   7 -10  -9-397.093 430.802   5
  -7  10   8 3541.44 697.541   1
   7 -10  -8 5284.28 822.359   5
   7 -10  -7-197.572 353.006   5
   7 -10  -6 1106.93 464.625   5
   7 -10  -5 3034.70 594.443   5
  -7  10   5 4359.05 622.511   6
   7 -10  -4 28945.4 1798.25   5
  -7  10   4 29719.8 1621.34   6
   7 -10  -3 44167.5 2221.48   5
  -7  10   3 40909.9 1974.50   6
   7 -10  -2 258.392 344.604   5
  -7  10   2 504.644 377.565   6
   7 -10  -1 10455.6 1074.77   5
  -7  10   1 11276.3 1119.12   6
   7 -10   0 264.316 324.443   5
  -7  10   0-89.0518 278.880   6
   7 -10   1 270.734 402.548   5
  -7  10  -1 514.783 413.859   6
   7 -10   2 14377.6 1236.80   5
  -7  10  -2 15601.3 1420.31   6
   7 -10   3 6482.85 846.692   5
  -7  10  -3 8293.59 1085.18   6
   7 -10   4 108076. 3467.84   5
  -7  10  -4 113559. 4064.72   6
   7 -10   5 36065.2 1927.17   5
  -7  10  -5 37388.4 2370.87   6
   7 -10   6 476.341 351.365   5
  -7  10  -6 341.234 511.866   6
  -7  10  -7 4708.21 855.783   7
  -7  10  -7 4079.65 919.908   6
  -7  10  -8 10404.1 1225.76   7
   7  -9 -10 13691.8 1232.05   5
   7  -9  -9 3772.17 661.558   5
  -7   9   9 4748.20 815.690   1
   7  -9  -8 10077.4 1074.92   5
  -7   9   8 9300.53 1047.39   1
   7  -9  -7 11227.5 1117.03   5
  -7   9   7 15289.1 1275.72   1
   7  -9  -6-150.589 375.422   5
  -7   9   6 504.939 245.152   6
   7  -9  -5 36741.3 1964.77   5
  -7   9   5 40521.1 1843.51   6
   7  -9  -4-17.8780 323.938   5
  -7   9   4-221.212 347.731   6
   7  -9  -3 84314.5 2982.18   5
  -7   9   3 85927.4 2904.79   6
   7  -9  -2 29734.9 1721.81   5
  -7   9   2 34013.2 1833.91   6
   7  -9  -1 24194.3 1536.68   5
  -7   9   1 22619.3 1540.51   6
   7  -9   0 8028.41 911.562   5
  -7   9   0 7460.60 902.757   6
   7  -9   1 186.495 282.205   5
  -7   9  -1 848.935 452.353   6
   7  -9   2 14978.8 1237.71   5
  -7   9  -2 16452.5 1415.57   6
   7  -9   3 78425.9 2778.98   5
  -7   9  -3 78752.3 3212.55   6
   7  -9   4 1685.73 475.783   5
  -7   9  -4 2788.66 788.359   6
   7  -9   5 52208.0 2202.60   5
  -7   9  -5 51933.8 2713.19   6
   7  -9   6 52479.9 2204.73   5
  -7   9  -6 50690.5 2763.67   6
  -7   9  -7 35316.4 2364.00   6
  -7   9  -8 1352.34 553.288   7
  -7   9  -8 1280.32 645.995   6
   7  -8 -11 3470.84 673.060   5
   7  -8 -10 661.533 352.756   5
  -7   8  10-174.400 397.714   1
   7  -8  -9 10959.5 1056.87   5
  -7   8   9 11539.0 1168.20   1
  -7   8   8 9175.20 1025.52   1
  -7   8   7 28162.1 1498.26   6
  -7   8   7 29972.1 1720.59   1
  -7   8   6 46026.0 1962.14   6
  -7   8   6 47445.6 2098.59   1
  -7   8   5 24193.6 1446.24   6
  -7   8   4 91819.0 2973.39   6
  -7   8   3 2255.95 516.739   6
  -7   8   2 11016.5 1047.69   6
  -7   8   1 42636.7 2085.90   6
  -7   8   0 134977. 3955.34   6
  -7   8  -1 114659. 3717.42   6
   7  -8   2 10151.0 956.336   5
  -7   8  -2 10125.7 1088.53   6
   7  -8   3 6561.94 749.665   5
  -7   8  -3 8170.23 1022.09   6
   7  -8   4 75961.8 2593.88   5
  -7   8  -4 78943.6 3192.24   6
   7  -8   5 50692.1 2087.91   5
  -7   8  -5 52245.6 2644.88   6
   7  -8   6 1411.83 409.460   5
  -7   8  -6 2257.28 662.725   6
  -7   8  -7 13119.9 1412.57   6
  -7   8  -8 27893.5 2126.39   6
  -7   7  11 22193.8 1686.75   1
  -7   7  10 33463.6 1986.50   1
  -7   7   9 40440.4 2098.43   1
  -7   7   8 30127.3 1553.35   6
  -7   7   8 32660.3 1797.89   1
  -7   7   7 3193.06 549.835   1
  -7   7   7 4026.56 531.139   4
  -7   7   7 2476.20 478.803   6
  -7   7   6 62494.1 1754.43   4
  -7   7   6 62219.8 2365.03   6
  -7   7   6 61915.4 2327.79   1
  -7   7   5 13870.0 1112.50   6
  -7   7   5 16327.7 674.055   4
  -7   7   5 16970.2 1138.44   1
  -7   7   4 2503.17 522.615   6
  -7   7   3 129514. 3672.13   6
  -7   7   2 196863. 4770.01   6
  -7   7   1 131666. 3806.48   6
  -7   7   0 46579.2 2217.56   6
  -7   7  -1 23119.4 1578.05   6
  -7   7  -2 39193.5 2090.00   6
  -7   7  -3 38291.0 2111.28   6
   7  -7   4 749.588 292.088   5
  -7   7  -4 658.987 453.498   6
   7  -7   5 73272.2 2412.53   5
  -7   7  -5 73711.0 3110.73   6
   7  -7   6 59097.4 2138.64   5
  -7   7  -6 61906.6 2895.71   6
  -7   7  -7 27924.7 2009.00   6
  -7   7  -8 1451.28 654.920   6
  -7   7  -9 9547.63 1280.50   6
  -7   6  12 18596.1 1562.35   1
   7  -6 -11 688.343 513.551   2
  -7   6  11 379.836 404.370   1
  -7   6  10 3080.15 623.636   1
   7  -6 -10 4094.40 881.564   2
  -7   6   9 28359.6 1695.65   1
   7  -6  -9 27018.3 1962.62   2
  -7   6   9 23763.4 1454.74   6
   7  -6  -8 222835. 5712.60   2
  -7   6   8 213680. 4859.21   6
  -7   6   8 225368. 5040.96   1
  -7   6   7 113466. 3395.95   6
  -7   6   7 127554. 3436.69   1
  -7   6   6 6366.69 707.769   1
  -7   6   6 5048.65 697.141   6
  -7   6   5 3528.47 543.114   1
  -7   6   5 3129.69 575.781   6
  -7   6   4 61656.8 2454.04   6
  -7   6   4 67363.3 2121.92   1
  -7   6   3 34144.4 1811.64   6
  -7   6   3 39045.7 1498.88   1
  -7   6   2 3700.76 442.235   1
  -7   6   2 4436.99 693.430   6
  -7   6   1 104155. 3326.79   6
  -7   6   0 123501. 3691.94   6
  -7   6  -1 98272.6 3297.25   6
  -7   6  -2 19577.3 1480.49   6
  -7   6  -3 26951.9 1740.17   6
  -7   6  -4 15359.2 1348.81   6
  -7   6  -5 2120.27 542.204   6
   7  -6   6 7532.10 703.851   5
  -7   6  -6 7991.44 1061.70   6
  -7   6  -7 33139.7 2131.45   6
  -7   6  -8 21830.5 1787.87   6
  -7   6  -8 21153.5 1629.60   3
  -7   6  -9 16698.1 1613.86   6
  -7   6  -9 17458.1 1538.63   3
  -7   6 -10-143.693 377.532   6
   7  -5 -12 463.680 574.563   2
  -7   5  12 1038.24 436.361   1
  -7   5  11 16248.2 1373.97   1
   7  -5 -11 16718.7 1678.93   2
  -7   5  10 61544.3 2566.56   1
  -7   5  10 59675.6 2450.28   6
   7  -5 -10 61561.3 3053.97   2
  -7   5   9 65415.7 2547.59   1
  -7   5   9 59394.6 2445.57   6
   7  -5  -9 64381.8 2988.95   2
  -7   5   8 1081.46 370.529   1
   7  -5  -8 1098.38 453.363   2
  -7   5   8 82.8876 271.501   6
  -7   5   7 41792.8 1845.29   1
  -7   5   7 37263.3 1910.46   6
   7  -5  -7 40147.8 2105.65   2
  -7   5   6 131766. 3736.57   6
   7  -5  -6 127883. 3713.78   2
  -7   5   6 127852. 3261.50   1
  -7   5   5 41496.0 2032.65   6
  -7   5   5 36769.8 1573.62   1
   7  -5  -5 36160.4 1758.07   2
   7  -5  -4 9877.35 832.289   2
  -7   5   4 8019.02 285.038   4
  -7   5   4 8294.22 911.707   6
  -7   5   4 9061.07 724.071   1
  -7   5   3 51363.1 2253.04   6
  -7   5   3 52095.7 1670.66   1
  -7   5   2 84203.0 2928.71   6
  -7   5   2 91264.7 2135.99   1
  -7   5   1 34176.7 1835.61   6
  -7   5   1 30604.4 1078.22   1
  -7   5   0 3285.22 309.152   1
  -7   5   0 3255.36 621.870   6
  -7   5  -1 85676.4 3041.65   6
  -7   5  -1 90804.9 1615.06   1
  -7   5  -2 174679. 4626.16   6
   7  -5   2 181605. 2643.63   4
   7  -5   3 26555.6 970.301   4
  -7   5  -3 28329.0 1782.26   6
  -7   5  -4-76.0775 366.889   6
  -7   5  -5 10759.2 1130.39   6
  -7   5  -6 2589.82 555.270   6
  -7   5  -7 6534.62 874.138   3
  -7   5  -7 7614.00 1017.41   6
  -7   5  -8 11327.0 1274.80   6
  -7   5  -8 10327.8 1157.40   3
  -7   5  -9 6117.34 947.231   3
  -7   5  -9 4914.52 911.797   6
  -7   5 -10 14715.2 1528.90   6
   7  -4 -12 18551.7 1818.99   2
  -7   4  12 19754.5 1531.37   1
  -7   4  11 26229.4 1690.68   6
  -7   4  11 26920.8 1713.10   1
   7  -4 -11 30138.4 2213.01   2
   7  -4 -10 1457.56 556.207   2
  -7   4  10 850.696 347.453   1
  -7   4  10 1409.39 440.652   6
  -7   4   9 26557.3 1664.42   6
  -7   4   9 29534.6 1646.78   1
   7  -4  -9 26023.4 1878.62   2
  -7   4   8 139874. 3646.08   1
  -7   4   8 139480. 4002.11   6
   7  -4  -8 139936. 4257.53   2
  -7   4   7 183686. 4088.92   1
  -7   4   7 181796. 4644.67   6
   7  -4  -7 189041. 4786.48   2
   7  -4  -6 1147.10 387.625   2
  -7   4   6 846.004 303.543   1
  -7   4   6 1438.22 441.930   6
  -7   4   5 26934.0 1271.90   1
  -7   4   5 24961.2 1570.82   6
   7  -4  -5 24646.3 1419.95   2
  -7   4   4 11083.9 775.145   1
  -7   4   4 10371.4 1019.13   6
  -7   4   4 11011.2 444.135   4
   7  -4  -4 10991.0 865.984   2
  -7   4   3 10740.4 695.516   1
  -7   4   3 10336.7 1006.49   6
   7  -4  -3 11936.6 804.108   2
   7  -4  -2 497.653 175.629   2
  -7   4   2 453.743 178.991   1
  -7   4   2 753.983 400.553   6
  -7   4   1 3375.20 314.641   1
  -7   4   1 2394.30 521.533   6
  -7   4   0 239310. 5433.09   6
  -7   4   0 244724. 3305.33   1
  -7   4  -1 65099.2 2609.82   6
   7  -4   2 275.478 135.556   4
  -7   4  -2 419.298 314.022   6
   7  -4   3 1060.25 244.988   4
  -7   4  -3 788.959 404.302   6
   7  -4   4 1810.94 344.766   4
  -7   4  -4 1377.06 461.077   6
   7  -4   5 26071.6 1258.45   4
  -7   4  -5 27301.9 1787.68   6
  -7   4  -6 255.781 271.271   3
  -7   4  -6-985.678 556.261   6
  -7   4  -7 124.861 323.828   3
  -7   4  -7-48.0255 386.921   6
  -7   4  -8 7862.73 999.335   3
  -7   4  -8 7135.55 1014.69   6
  -7   4  -9 3230.67 699.694   3
  -7   4  -9 2909.33 727.961   6
  -7   4 -10 3250.76 732.158   6
   7  -3 -13 13119.1 1539.03   2
   7  -3 -12-426.836 549.322   2
  -7   3  12 346.717 377.764   6
   7  -3 -11 120.183 449.530   2
  -7   3  11 247.141 285.892   6
   7  -3 -10-312.946 519.285   2
  -7   3  10 177.644 331.275   6
  -7   3   9 22625.9 1585.30   6
   7  -3  -9 20443.4 1640.48   2
  -7   3   9 21010.8 1354.62   1
   7  -3  -8 2410.55 549.967   2
  -7   3   8 2545.53 521.155   1
  -7   3   8 2361.18 541.389   6
  -7   3   7 164520. 4424.72   6
   7  -3  -7 171176. 4484.35   2
  -7   3   7 169863. 3821.40   1
  -7   3   6 106978. 3416.75   6
   7  -3  -6 102576. 3213.79   2
  -7   3   6 108330. 2789.25   1
   7  -3  -5 880.463 445.929   2
  -7   3   5 943.380 281.169   1
  -7   3   5 1077.31 273.329   6
  -7   3   4 12949.1 1134.36   6
  -7   3   4 12917.6 597.212   4
   7  -3  -4 11760.2 882.661   2
  -7   3   4 13609.4 809.167   1
   7  -3  -3 241.077 176.589   2
  -7   3   3 391.157 105.964   4
  -7   3   3 204.244 271.585   6
   7  -3  -2 6928.02 543.915   2
  -7   3   2 6723.31 816.848   6
  -7   3   1 35176.0 1853.26   6
   7  -3  -1 34975.5 1044.91   2
  -7   3   0 1744.64 519.920   6
  -7   3  -1 55612.2 2375.24   6
   7  -3   1 51479.5 1382.91   4
  -7   3  -2 52424.6 2336.15   6
   7  -3   2 54197.4 1567.73   4
   7  -3   3 6276.04 560.950   4
  -7   3  -3 7544.53 888.078   6
  -7   3  -4 1560.15 419.643   3
   7  -3   4 944.443 279.791   4
  -7   3  -4 1336.66 464.211   6
   7  -3   5 43477.9 1740.30   4
  -7   3  -5 41052.5 2175.21   6
  -7   3  -5 40947.8 1895.43   3
   7  -3   6 10757.7 916.379   4
  -7   3  -6 10178.8 1115.67   6
  -7   3  -6 10379.2 1016.71   3
  -7   3  -7 533.082 262.042   3
   7  -3   7 437.490 267.995   4
  -7   3  -7 641.384 432.924   6
  -7   3  -8-354.686 344.816   3
   7  -3   8-84.5703 314.543   4
  -7   3  -8-129.107 448.838   6
  -7   3  -9 180.121 386.378   3
  -7   3  -9 87.6143 356.069   6
  -7   3 -10-328.098 491.086   6
  -7   2  13 37337.3 2222.08   6
   7  -2 -13 35189.9 2559.13   2
   7  -2 -12 3066.75 806.885   2
  -7   2  12 2246.32 577.000   6
   7  -2 -11 10726.0 1322.74   2
  -7   2  11 10310.9 1148.93   6
  -7   2  10 21118.9 1571.99   6
  -7   2   9 9695.16 1059.98   6
  -7   2   8 65320.7 2725.05   6
  -7   2   7 27890.6 1717.29   6
  -7   2   6 28487.0 1159.75   3
  -7   2   6 29724.1 1745.54   6
  -7   2   5-191.653 384.327   6
  -7   2   4 27130.7 1637.25   6
  -7   2   4 27563.9 1014.79   4
  -7   2   3 19508.5 813.218   4
  -7   2   3 18874.0 1357.11   6
  -7   2   2 434.985 142.742   4
  -7   2   2 183.420 305.946   6
  -7   2   1 13045.4 1135.78   6
  -7   2   0 1000.76 414.462   6
   7  -2   1 3865.31 426.057   4
  -7   2  -1 4930.19 705.874   6
  -7   2  -2 25689.6 1609.80   6
   7  -2   2 26359.8 1170.31   4
  -7   2  -3 3161.07 468.399   3
   7  -2   3 3588.46 476.014   4
  -7   2  -3 2470.38 568.046   6
  -7   2  -4 35408.3 1953.46   6
   7  -2   4 35920.5 1559.97   4
  -7   2  -4 31797.5 1570.40   3
  -7   2  -5 588.896 324.130   3
   7  -2   5 1944.27 453.327   4
  -7   2  -5 1707.41 518.578   6
   7  -2   6 7155.81 804.423   4
  -7   2  -6 8342.54 1020.76   6
  -7   2  -6 8700.97 929.602   3
  -7   2  -7 14683.9 1333.45   6
   7  -2   7 16048.9 1239.85   4
  -7   2  -7 14976.5 1285.11   3
  -7   2  -8 10925.5 1189.20   6
  -7   2  -8 8799.50 1043.56   3
   7  -2   8 9016.76 997.452   4
  -7   2  -9 2488.12 635.187   3
  -7   2  -9 1939.45 613.541   6
   7  -1 -13-220.541 632.905   2
  -7   1  13 603.085 400.363   6
  -7   1  12 4029.58 781.522   6
  -7   1  11 1314.54 484.899   6
  -7   1  10 1389.23 483.436   6
  -7   1   9-104.906 307.085   6
  -7   1   8 2593.35 613.540   6
  -7   1   7 10415.4 1092.74   6
  -7   1   6 1800.25 263.624   3
  -7   1   6 1133.77 401.620   6
  -7   1   5 1996.20 242.969   3
  -7   1   5 2727.53 577.055   6
  -7   1   4 803.817 355.309   6
  -7   1   3 33412.4 1227.84   4
  -7   1   3 34816.2 1864.99   6
  -7   1   2 12758.1 750.108   4
   7  -1  -2 13002.6 730.412   1
  -7   1   2 11793.3 1075.77   6
  -7   1   1 294.153 310.309   6
  -7   1   0 366.138 169.957   3
  -7   1   0 214.894 301.738   6
  -7   1  -1 30121.6 1722.89   6
   7  -1   1 31450.2 1344.54   4
  -7   1  -1 30044.7 1204.05   3
  -7   1  -2 16277.2 1272.66   6
   7  -1   2 17852.7 1056.84   4
  -7   1  -2 18080.4 1010.83   3
  -7   1  -3 3960.48 526.698   3
   7  -1   3 3787.30 528.710   4
  -7   1  -3 3577.09 657.180   6
  -7   1  -4 551.495 311.001   3
   7  -1   4-105.384 252.233   4
  -7   1  -4 386.737 279.631   6
  -7   1  -5 60424.5 2615.22   6
   7  -1   5 58656.4 2261.45   4
  -7   1  -5 59303.7 2293.91   3
  -7   1  -6 62965.8 2737.35   6
   7  -1   6 64137.4 2501.27   4
  -7   1  -6 58638.0 2458.72   3
  -7   1  -7 10260.9 1080.94   3
   7  -1   7 8650.89 963.756   4
  -7   1  -7 10115.8 1105.52   6
  -7   1  -8 5038.05 836.249   3
   7  -1   8 3457.20 711.050   4
  -7   1  -8 3330.19 684.535   6
  -7   1  -9 6456.58 996.175   3
   7  -1   9 6526.10 943.071   4
  -7   0  14 4947.81 912.974   6
  -7   0  13 2632.75 664.466   6
  -7   0  12 11332.1 1279.26   6
  -7   0  11 9555.30 1158.76   6
  -7   0  10 16519.6 1441.94   6
  -7   0   9 11632.0 1224.71   6
  -7   0   8 41765.4 2216.23   6
  -7   0   7 13819.4 1260.16   6
  -7   0   6 2882.10 597.257   6
  -7   0   5 377.787 379.214   6
  -7   0   4 56116.3 2429.26   6
  -7   0   3 7390.50 889.993   6
  -7   0   2 28258.9 1679.86   6
   7   0  -2 26461.1 1140.89   1
  -7   0   2 26963.4 633.169   3
  -7   0   1 20044.5 1411.96   6
   7   0  -1 20905.7 890.868   1
  -7   0   1 20250.1 713.243   3
  -7   0   0 94843.7 3170.35   6
   7   0   0 93759.2 1824.24   1
  -7   0   0 97440.6 2036.73   3
  -7   0  -1 15551.9 1257.22   6
   7   0   1 16431.4 1080.39   4
  -7   0  -1 16174.5 852.801   3
   7   0   2 6418.70 698.920   4
  -7   0  -2 4974.90 719.079   6
  -7   0  -2 5380.28 545.950   3
  -7   0  -3 11802.5 876.870   3
  -7   0  -3 10423.0 1057.71   6
   7   0   3 11962.9 982.055   4
  -7   0  -4 27442.9 1452.25   3
  -7   0  -4 22990.5 1567.85   6
   7   0   4 25324.8 1480.28   4
  -7   0  -5 3299.46 584.847   3
   7   0   5 3544.78 630.174   4
  -7   0  -5 2365.88 568.534   6
  -7   0  -6 31604.6 1774.23   3
  -7   0  -6 29414.1 1830.97   6
   7   0   6 28157.5 1724.78   4
  -7   0  -7 68373.8 2778.96   3
  -7   0  -7 63500.3 2752.40   6
   7   0   7 61678.5 2677.08   4
  -7   0  -8 17650.2 1485.75   3
   7   0   8 22059.0 1665.75   4
  -7   0  -9 4029.92 806.089   3
   7   0   9 5653.09 917.392   4
  -7  -1  14-7.22551 425.879   6
  -7  -1  13 601.846 462.331   6
  -7  -1  12-227.596 394.577   6
  -7  -1  11 3333.84 713.958   6
  -7  -1  10 2404.86 631.934   6
  -7  -1   9 513.844 365.703   6
  -7  -1   8 14781.6 1363.90   6
  -7  -1   7 57341.2 2590.48   6
  -7  -1   6 58113.9 2571.53   6
  -7  -1   5 15537.8 1296.42   6
  -7  -1   4 6447.87 845.644   6
  -7  -1   3 29520.0 1770.45   6
  -7  -1   2 57686.9 2473.34   6
   7   1  -1 1282.30 278.256   1
  -7  -1   1 1286.69 479.085   6
  -7  -1   0 50755.9 1255.59   3
  -7  -1   0 50873.2 2308.79   6
  -7  -1  -1 103387. 2277.46   3
  -7  -1  -1 107185. 3423.95   6
   7   1   1 108435. 3083.07   4
  -7  -1  -2 158045. 3258.69   3
  -7  -1  -2 154093. 4226.08   6
   7   1   2 151057. 3857.84   4
  -7  -1  -3 25965.2 1297.39   3
  -7  -1  -3 28754.8 1720.09   6
   7   1   3 24652.2 1504.47   4
  -7  -1  -4 12592.1 981.525   3
  -7  -1  -4 11267.0 1101.67   6
   7   1   4 14333.8 1172.79   4
  -7  -1  -5 59633.5 2327.19   3
  -7  -1  -5 57593.0 2537.51   6
   7   1   5 57638.5 2493.03   4
  -7  -1  -6 23442.1 1537.18   3
  -7  -1  -6 20960.3 1547.04   6
   7   1   6 22194.6 1602.65   4
  -7  -1  -7 2178.69 556.704   3
   7   1   7 1743.95 559.398   4
  -7  -1  -8 6310.19 947.695   3
   7   1   8 4012.56 787.351   4
  -7  -2  13 6816.67 1069.50   6
  -7  -2  12 5221.31 936.190   6
  -7  -2  11 490.196 475.988   6
  -7  -2  10 17992.8 1588.64   6
  -7  -2   9 56983.2 2765.73   6
  -7  -2   8 64076.7 2873.99   6
  -7  -2   7 60489.2 2718.51   6
  -7  -2   6 16263.7 1384.88   6
  -7  -2   5 74793.9 2945.81   6
  -7  -2   4 35173.4 1972.11   6
  -7  -2   3 15103.1 1300.08   6
  -7  -2   2 30250.6 1791.70   6
  -7  -2   1 47682.0 2266.17   6
  -7  -2   0 43576.8 2140.67   6
  -7  -2  -1 23937.1 1573.20   6
  -7  -2  -2 19345.9 1421.38   6
   7   2   2 18418.8 1387.28   4
  -7  -2  -3 111901. 3591.42   6
   7   2   3 111357. 3501.93   4
  -7  -2  -4 36164.2 1990.41   6
   7   2   4 34499.6 1967.15   4
   7   2   5 494.190 307.116   4
  -7  -2  -5 392.602 334.146   6
   7   2   6 3672.62 758.308   4
   7   2   7 18758.8 1607.53   4
   7   2   8 21562.3 1772.61   4
  -7  -3  12 2199.41 667.523   6
  -7  -3  11 14363.7 1517.67   6
  -7  -3  10 1449.74 555.792   6
  -7  -3   9 845.879 477.892   6
  -7  -3   8 16042.4 1468.10   6
  -7  -3   7 156631. 4663.77   6
  -7  -3   6 107468. 3729.94   6
   7   3  -6 113598. 3816.78   7
  -7  -3   5 12206.1 1191.25   6
  -7  -3   4 33092.6 1953.02   6
  -7  -3   3 33448.9 1951.45   6
  -7  -3   2 3892.02 698.597   6
  -7  -3   1 708.513 355.731   6
  -7  -3   0 46099.9 2262.56   6
  -7  -3  -1 171673. 4612.15   6
  -7  -3  -2 134582. 3976.56   6
   7   3   2 136663. 4048.33   4
   7   3   3 5422.15 848.961   4
  -7  -3  -3 4225.50 695.805   6
   7   3   4 7411.86 985.734   4
  -7  -3  -4 7775.50 920.248   6
   7   3   5 5189.73 853.404   4
   7   3   6 2906.44 717.594   4
   7   3   7 2865.29 696.484   4
  -7  -4  10 2022.00 664.351   6
  -7  -4   9 30244.4 2099.47   6
   7   4  -9 32439.2 2172.59   7
  -7  -4   8 48603.2 2588.07   6
   7   4  -8 44799.5 2524.99   7
   7   4  -7 4904.60 872.700   7
  -7  -4   7 5369.61 893.375   6
  -7  -4   6 58634.8 2762.77   6
   7   4  -6 58678.0 2760.51   7
  -7  -4   5 165534. 4760.70   6
   7   4  -5 172441. 4805.58   7
  -7  -4   4 30947.2 1934.24   6
   7   4  -4 33517.8 1968.77   7
   7   4  -3 6236.57 863.099   7
  -7  -4   3 5419.58 843.137   6
   7   4  -2 518.616 337.005   7
  -7  -4   2 253.248 353.580   6
  -7  -4   1 26006.9 1746.53   6
  -7  -4   0 32727.2 1938.04   6
  -7  -4  -1 735.203 405.500   6
  -7  -4  -2 41000.5 2135.91   6
  -7  -4  -3 36945.0 2025.82   6
   7   4   3 34891.4 2140.71   4
   7   4   4 21848.0 1718.29   4
   7   4   5 205.020 411.351   4
   7   5 -10 25445.1 2015.53   7
  -7  -5   9 803.141 548.392   6
   7   5  -9 1020.39 581.166   7
  -7  -5   8 15157.7 1491.61   6
   7   5  -8 13748.6 1442.21   7
  -7  -5   7 87641.7 3559.44   6
   7   5  -7 85472.9 3514.49   7
  -7  -5   6 52797.2 2680.90   6
   7   5  -6 54357.8 2710.50   7
   7   5  -5 725.139 555.691   7
  -7  -5   5 385.616 442.684   6
   7   5  -4 1661.96 494.965   7
  -7  -5   4 2132.22 528.429   6
   7   5  -3 8858.57 1037.25   7
  -7  -5   3 8944.66 1100.44   6
   7   5  -2 6772.60 892.996   7
  -7  -5   2 7689.18 1020.07   6
   7   5  -1 28.9026 395.862   7
  -7  -5   1 194.389 343.760   6
  -7  -5   0 22635.2 1626.84   6
  -7  -5  -1 21330.0 1593.03   6
  -7  -5  -2 5375.48 818.407   6
   7   5   3-314.887 448.287   4
   7   5   4 7815.92 1105.81   4
   7   6  -7 5276.94 925.769   7
  -7  -6   7 6186.78 997.310   6
  -7  -6   6 13549.3 1386.66   6
   7   6  -6 14547.1 1472.18   7
  -7  -6   5 36799.1 2284.03   6
   7   6  -5 33968.5 2147.75   7
  -7  -6   4 22198.3 1761.08   6
   7   6  -4 25781.9 1850.14   7
   7   6  -3 2044.55 619.911   7
  -7  -6   3 1980.14 588.899   6
   7   6  -2 996.266 435.632   7
  -7  -6   2 790.824 395.448   6
   7   6  -1 169.028 377.144   7
  -7  -6   1 305.604 327.647   6
  -7  -6   0 1160.70 507.978   6
  -7  -6  -1 2800.90 669.344   6
  -7  -7   5 1820.16 665.867   6
  -7  -7   4 8989.92 1166.32   6
  -7  -7   3 3735.46 817.770   6
  -7  -7   2-132.191 409.544   6
   7   7  -1 835.855 421.032   7
  -7  -7   1-58.4266 431.606   6
   7   7   0 248.763 389.575   7
  -8  13   1 1599.27 619.219   6
  -8  13   0 18474.8 1684.85   6
  -8  13  -1 32991.3 2250.25   6
  -8  13  -2 2170.18 694.366   6
   8 -12  -4 5504.89 901.004   5
   8 -12  -3 28.1697 378.618   5
  -8  12   3 212.764 305.673   6
   8 -12  -2 34830.2 2190.76   5
  -8  12   2 38178.3 2158.10   6
   8 -12  -1 34049.6 2158.64   5
  -8  12   1 37969.2 2229.04   6
   8 -12   0 14598.5 1419.20   5
  -8  12   0 16242.6 1533.02   6
   8 -12   1 281.308 404.951   5
  -8  12  -1 155.768 417.273   6
   8 -12   2 28590.2 1961.05   5
  -8  12  -2 28972.0 2115.30   6
   8 -12   3 15879.5 1472.84   5
  -8  12  -3 16757.8 1685.06   6
   8 -12   4 8473.55 1073.47   5
   8 -11  -8 17388.9 1539.78   5
   8 -11  -7 32509.2 2084.37   5
   8 -11  -6 6737.92 970.959   5
   8 -11  -5 377.413 422.150   5
   8 -11  -4 6418.79 908.643   5
  -8  11   4 7448.61 913.587   6
   8 -11  -3 44354.0 2379.34   5
  -8  11   3 41667.5 2196.05   6
   8 -11  -2 9726.27 1140.03   5
  -8  11   2 11989.8 1204.99   6
   8 -11  -1 12386.9 1262.38   5
  -8  11   1 12391.7 1284.84   6
   8 -11   0 38738.3 2204.85   5
  -8  11   0 42347.8 2378.23   6
   8 -11   1 48185.2 2451.00   5
  -8  11  -1 52443.1 2723.05   6
   8 -11   2 26872.0 1809.38   5
  -8  11  -2 27931.6 2037.68   6
   8 -11   3 723.039 425.004   5
  -8  11  -3 2165.36 658.495   6
   8 -11   4 12276.0 1230.43   5
  -8  11  -4 16088.6 1651.20   6
   8 -11   5 11554.5 1186.92   5
   8 -10 -10 43889.5 2395.15   5
   8 -10  -9 40026.0 2284.89   5
   8 -10  -8 12490.7 1279.37   5
  -8  10   8 12610.4 1289.12   1
  -8  10   7 275.232 376.571   1
   8 -10  -7-91.6923 371.403   5
   8 -10  -6 7713.55 998.644   5
   8 -10  -5 25900.1 1763.08   5
  -8  10   5 26650.4 1639.96   6
   8 -10  -4 3594.73 689.010   5
  -8  10   4 4325.91 701.645   6
   8 -10  -3 6862.80 929.767   5
  -8  10   3 8392.91 1002.16   6
   8 -10  -2 80467.6 3126.95   5
  -8  10   2 81709.7 3176.12   6
   8 -10  -1 93491.3 3384.99   5
  -8  10   1 96338.3 3549.65   6
   8 -10   0 5033.08 826.476   5
  -8  10   0 4993.96 895.329   6
   8 -10   1 5551.96 828.610   5
  -8  10  -1 5487.41 931.676   6
   8 -10   2 39864.8 2120.88   5
  -8  10  -2 43695.0 2492.08   6
   8 -10   3 35684.8 1979.42   5
  -8  10  -3 35410.5 2276.86   6
   8 -10   4 13305.5 1207.53   5
  -8  10  -4 12404.6 1407.94   6
   8 -10   5 1376.50 436.006   5
  -8  10  -5 1417.32 666.676   6
   8 -10   6 32363.7 1853.53   5
  -8  10  -8-383.778 534.777   7
   8  -9 -11 31753.5 1987.38   5
   8  -9 -10 6382.07 920.245   5
   8  -9  -9 31444.7 1932.67   5
  -8   9   9 29900.5 1949.21   1
   8  -9  -8 49259.9 2428.83   5
  -8   9   8 55802.4 2575.41   1
  -8   9   7 34649.5 1956.24   1
  -8   9   6 32917.3 1816.50   6
  -8   9   6 37419.4 1936.88   1
  -8   9   5 3166.75 632.140   6
  -8   9   4 23733.0 1610.01   6
  -8   9   3 58562.0 2596.60   6
  -8   9   2 8707.63 1032.06   6
  -8   9   1 32254.2 1994.48   6
  -8   9   0 87855.5 3399.40   6
   8  -9   1 27401.1 1690.26   5
  -8   9  -1 24688.2 1823.19   6
   8  -9   2 7944.18 918.117   5
  -8   9  -2 7293.49 1000.39   6
   8  -9   3 18436.3 1366.47   5
  -8   9  -3 19721.6 1689.82   6
   8  -9   4 2319.86 536.164   5
  -8   9  -4 2516.19 716.308   6
   8  -9   5 23411.1 1512.00   5
  -8   9  -5 23131.6 1880.83   6
   8  -9   6 194.409 292.572   5
  -8   9  -6 188.750 532.930   6
   8  -8 -11 3462.86 652.483   5
  -8   8  10 71966.6 3073.10   1
  -8   8   9 25645.5 1729.19   1
  -8   8   8 383.571 315.465   1
  -8   8   7 8450.92 946.570   1
  -8   8   7 7458.39 866.877   6
  -8   8   6 8846.42 917.308   1
  -8   8   6 6960.58 870.862   6
  -8   8   5 42845.8 2151.70   6
  -8   8   5 44101.1 1975.07   1
  -8   8   4 51866.0 2429.30   6
  -8   8   4 55948.2 2118.38   1
  -8   8   3 11544.1 1169.53   6
  -8   8   2 96749.5 3448.26   6
  -8   8   1 24653.9 1734.89   6
  -8   8   0 18750.2 1534.21   6
  -8   8  -1 10741.2 1173.63   6
  -8   8  -2 812.417 370.968   6
  -8   8  -3 39125.6 2312.10   6
   8  -8   4 25740.4 1533.26   5
  -8   8  -4 27547.0 1974.81   6
   8  -8   5 136.758 347.622   5
  -8   8  -5 855.633 562.000   6
   8  -8   6 7185.76 795.641   5
  -8   8  -6 5380.54 930.989   6
  -8   8  -7 443.666 467.929   6
  -8   7  11 45675.6 2444.05   1
  -8   7  10-54.2939 343.046   1
  -8   7   9 33984.3 1946.30   1
  -8   7   8 23953.3 1587.28   6
  -8   7   8 26118.6 1632.76   1
  -8   7   7 8372.14 945.202   6
  -8   7   7 9081.94 940.854   1
  -8   7   6 21760.6 1543.24   6
  -8   7   6 21499.9 1377.88   1
  -8   7   5 2684.95 501.755   1
  -8   7   5 2366.38 558.479   6
  -8   7   4 30424.0 1850.76   6
  -8   7   4 30575.8 1490.84   1
  -8   7   3 86221.4 3246.98   6
  -8   7   3 97797.5 2627.81   1
  -8   7   2 54.8388 216.449   1
  -8   7   2 1877.56 610.738   6
  -8   7   1 53361.4 2565.85   6
  -8   7   1 59123.1 1775.87   1
  -8   7   0 389.248 380.076   6
  -8   7  -1 1348.48 564.390   6
  -8   7  -2 21062.5 1650.11   6
  -8   7  -3 4943.28 847.686   6
  -8   7  -4 235.035 365.540   6
   8  -7   5 2772.43 521.355   5
  -8   7  -5 4135.81 819.661   6
   8  -7   6-316.501 267.832   5
  -8   7  -6-45.6627 439.697   6
  -8   7  -7 916.163 480.482   6
  -8   7  -8 618.354 557.825   6
  -8   6  11 4225.56 750.731   1
   8  -6 -11 4387.76 925.459   2
   8  -6 -10 30080.4 2220.69   2
  -8   6  10 28772.9 1786.80   1
   8  -6  -9 672.366 501.918   2
  -8   6   9 356.025 319.200   1
  -8   6   9 1215.92 462.328   6
  -8   6   8 3253.09 605.826   1
   8  -6  -8 3832.90 767.361   2
  -8   6   8 3197.57 625.151   6
  -8   6   7 1839.19 471.753   1
   8  -6  -7 1130.34 441.903   2
  -8   6   7 1831.76 536.369   6
  -8   6   6 8703.19 990.609   6
  -8   6   6 8984.72 855.210   1
  -8   6   5 41494.7 2176.95   6
  -8   6   5 43256.3 1783.53   1
  -8   6   4 12443.3 1178.69   6
  -8   6   4 12527.9 908.644   1
  -8   6   3 65.5744 222.850   1
  -8   6   3-295.273 442.136   6
  -8   6   2 1101.19 263.560   1
  -8   6   2 101.095 359.734   6
  -8   6   1 13533.3 1273.99   6
  -8   6   1 14253.2 761.488   1
  -8   6   0 22059.9 1633.38   6
  -8   6  -1 5228.37 847.522   6
  -8   6  -2 106.232 368.014   6
  -8   6  -3 3279.56 738.332   6
  -8   6  -4 6184.74 921.076   6
  -8   6  -5 3390.64 731.664   6
  -8   6  -6 10854.6 1294.92   6
  -8   6  -7 15387.6 1536.68   6
  -8   6  -7 16757.1 1423.83   3
  -8   6  -8 6379.87 957.124   3
  -8   6  -8 6617.41 1046.00   6
  -8   5  12 28180.2 1880.25   1
   8  -5 -12 29164.0 2371.52   2
  -8   5  11 12912.2 1230.08   1
   8  -5 -11 15164.2 1646.72   2
   8  -5 -10 250.532 363.960   2
  -8   5  10 510.295 358.215   1
  -8   5  10-82.3530 251.302   6
  -8   5   9 26.0752 278.384   1
   8  -5  -9-439.322 401.711   2
  -8   5   9 25.2831 258.835   6
  -8   5   8 572.837 364.848   1
   8  -5  -8-3.79448 375.716   2
  -8   5   8 890.314 428.411   6
   8  -5  -7 4189.78 749.410   2
  -8   5   7 4642.59 662.606   1
  -8   5   7 3365.25 665.944   6
   8  -5  -6 1881.20 548.858   2
  -8   5   6 1560.01 401.105   1
  -8   5   6 795.521 410.911   6
  -8   5   5 8620.98 765.329   1
  -8   5   5 7589.05 959.615   6
   8  -5  -5 8852.32 886.406   2
   8  -5  -4 17193.5 1122.01   2
  -8   5   4 15767.4 968.006   1
  -8   5   4 17915.0 1434.31   6
  -8   5   3 6256.77 571.424   1
  -8   5   3 6118.11 842.745   6
  -8   5   2 14816.7 786.605   1
  -8   5   2 12436.7 1177.25   6
  -8   5   1 5537.63 425.355   1
  -8   5   1 5516.86 813.328   6
  -8   5   0 2279.39 566.132   6
  -8   5  -1 32355.4 2000.25   6
  -8   5  -2 929.286 420.903   6
  -8   5  -3 16348.2 1444.87   6
  -8   5  -4 9806.56 1175.02   6
  -8   5  -5 3567.80 801.467   6
  -8   5  -6 472.565 346.364   3
  -8   5  -6 58.2738 395.396   6
  -8   5  -7 13272.7 1424.51   6
  -8   5  -7 11795.4 1206.65   3
  -8   5  -8 42081.3 2564.44   6
  -8   5  -8 42403.6 2358.62   3
  -8   5  -9 19782.9 1824.64   6
   8  -4 -12-224.736 495.075   2
   8  -4 -11 44.2580 471.936   2
  -8   4  11 694.674 466.807   6
   8  -4 -10 7813.36 1124.43   2
  -8   4  10 7307.12 873.961   1
  -8   4  10 6021.49 870.337   6
  -8   4   9 1232.30 422.540   1
   8  -4  -9 362.748 375.544   2
  -8   4   9 11.1235 325.268   6
   8  -4  -8 1364.05 425.262   2
  -8   4   8 1422.19 422.425   1
  -8   4   8 1253.79 454.910   6
  -8   4   7 4054.63 560.308   1
   8  -4  -7 3267.90 629.208   2
  -8   4   7 3084.33 657.804   6
  -8   4   6 21906.4 1628.84   6
  -8   4   6 24236.7 1294.67   1
   8  -4  -6 22842.3 1508.69   2
  -8   4   5 15945.8 1348.52   6
  -8   4   5 16924.3 1010.42   1
   8  -4  -5 15826.2 1169.97   2
  -8   4   4 1741.24 345.150   1
   8  -4  -4 1173.75 345.736   2
  -8   4   4 1504.07 490.149   6
   8  -4  -3 3338.83 440.331   2
  -8   4   3 2984.86 392.397   1
  -8   4   3 2846.82 576.032   6
  -8   4   2 35773.8 2016.37   6
   8  -4  -2 28628.6 1120.78   2
  -8   4   1 23632.2 1656.40   6
  -8   4   0 269.284 341.112   6
  -8   4  -1 21112.8 1572.13   6
  -8   4  -2 47080.1 2387.34   6
  -8   4  -3 22746.3 1681.70   6
  -8   4  -4 380.097 445.471   6
  -8   4  -5 18988.6 1598.16   6
  -8   4  -5 22451.3 1476.29   3
  -8   4  -6 42056.9 2441.15   6
  -8   4  -6 43616.7 2163.78   3
  -8   4  -7 37439.3 2325.55   6
  -8   4  -7 37117.8 2087.22   3
  -8   4  -8 1507.60 554.726   3
  -8   4  -8 2795.63 809.115   6
  -8   4  -9 18999.3 1745.55   6
   8  -3 -12 294.765 497.458   2
  -8   3  12-89.4243 352.641   6
   8  -3 -11 1255.69 587.236   2
  -8   3  11 1654.40 574.532   6
   8  -3 -10 25.1046 434.580   2
  -8   3  10 1057.55 426.038   6
  -8   3   9 36411.6 2174.24   6
   8  -3  -9 38108.0 2333.15   2
  -8   3   8 21723.7 1637.01   6
   8  -3  -8 22797.8 1714.02   2
  -8   3   7 27468.5 1829.42   6
   8  -3  -7 25907.5 1710.67   2
  -8   3   6 24831.9 1717.60   6
   8  -3  -6 25654.0 1596.21   2
  -8   3   5 12456.0 1225.29   6
   8  -3  -5 11755.1 1014.63   2
   8  -3  -4 673.495 307.898   2
  -8   3   4 360.713 341.737   6
   8  -3  -3 3683.79 494.059   2
  -8   3   3 3905.73 684.337   6
   8  -3  -2 150.687 174.460   2
  -8   3   2-322.700 433.395   6
  -8   3   1 186191. 4919.87   6
  -8   3   0 192121. 5019.53   6
  -8   3  -1 50513.1 2439.23   6
  -8   3  -2 4451.16 780.295   6
  -8   3  -3 5467.85 655.882   3
  -8   3  -3 4613.15 787.240   6
  -8   3  -4 24828.0 1757.36   6
  -8   3  -4 28834.2 1549.51   3
  -8   3  -5 35164.4 2149.65   6
  -8   3  -5 30812.7 1706.59   3
  -8   3  -6 180.281 286.469   3
  -8   3  -6 561.536 460.783   6
  -8   3  -7 29714.3 2072.40   6
  -8   3  -7 33773.0 1983.99   3
  -8   3  -8 49863.0 2719.54   6
  -8   3  -8 46769.9 2454.32   3
  -8   3  -9 15834.5 1580.67   6
  -8   2  13 10702.9 1286.82   6
   8  -2 -12 7560.81 1239.01   2
  -8   2  12 7650.83 1089.59   6
   8  -2 -11 95.6411 428.952   2
  -8   2  11 254.305 300.567   6
  -8   2  10 22179.0 1751.62   6
  -8   2   9 4488.61 795.473   6
  -8   2   8 30838.6 2027.32   6
  -8   2   7 100747. 3660.75   6
  -8   2   6 78232.4 3122.27   6
  -8   2   5 65823.0 2829.20   6
  -8   2   4 45745.8 2315.92   6
  -8   2   3 6153.84 834.211   6
  -8   2   2 96590.9 3415.44   6
  -8   2   1 36809.6 2046.51   6
  -8   2   0 27380.6 1778.88   6
  -8   2  -1 89834.3 3318.42   6
  -8   2  -1 97813.6 2457.29   3
  -8   2  -2 42363.5 2255.07   6
   8  -2   2 42308.2 1610.20   4
  -8   2  -2 41986.9 1654.74   3
  -8   2  -3 18598.0 1492.32   6
   8  -2   3 16002.5 1029.37   4
  -8   2  -3 18319.0 1146.88   3
  -8   2  -4 2242.23 472.042   3
  -8   2  -4 2595.87 624.490   6
  -8   2  -5 24168.8 1790.56   6
  -8   2  -5 27898.3 1594.82   3
  -8   2  -6 82480.8 3368.62   6
  -8   2  -6 82094.3 2970.43   3
  -8   2  -7 6221.85 888.452   3
  -8   2  -7 7203.36 1006.94   6
  -8   2  -8 11138.9 1205.66   3
  -8   2  -8 11189.6 1259.39   6
  -8   1  14 146.122 370.910   6
  -8   1  13 283.792 396.312   6
  -8   1  12 10168.2 1248.83   6
  -8   1  11 17583.8 1610.97   6
  -8   1  10 2986.03 741.178   6
  -8   1   9 118091. 4156.40   6
  -8   1   8 133635. 4359.44   6
  -8   1   7 659.371 425.668   6
  -8   1   6-533.513 448.252   6
  -8   1   5 11837.3 1213.30   6
  -8   1   4 169180. 4751.86   6
  -8   1   3 84359.8 3190.15   6
  -8   1   2 1559.75 208.497   3
  -8   1   2 1599.10 502.739   6
  -8   1   1 118253. 3832.37   6
  -8   1   1 120009. 2315.25   3
  -8   1   0 116775. 3855.91   6
  -8   1   0 125488. 2574.16   3
  -8   1  -1 9924.45 1079.91   6
  -8   1  -1 9774.00 701.375   3
  -8   1  -2 2326.73 400.216   3
   8  -1   2 2298.27 448.456   4
  -8   1  -2 1436.64 467.819   6
  -8   1  -3 20972.5 1587.63   6
   8  -1   3 22470.6 1317.24   4
  -8   1  -3 23012.3 1267.72   3
  -8   1  -4 64205.1 2838.02   6
   8  -1   4 64131.8 2378.59   4
  -8   1  -4 64999.0 2340.39   3
  -8   1  -5 51145.5 2184.79   3
  -8   1  -5 51299.8 2568.47   6
  -8   1  -6 325.515 340.742   3
  -8   1  -6 8.55428 385.109   6
  -8   1  -7 26052.0 1740.45   3
  -8   1  -7 27017.5 1909.20   6
  -8   1  -8 13892.5 1363.23   3
  -8   0  13 34578.6 2390.75   6
  -8   0  12 12107.8 1403.22   6
  -8   0  11 14071.0 1501.30   6
  -8   0  10 82033.2 3507.71   6
  -8   0   9 4195.20 844.750   6
  -8   0   8 41931.2 2394.75   6
  -8   0   7 41278.0 2326.14   6
  -8   0   6 103795. 3705.74   6
  -8   0   5 111166. 3834.71   6
  -8   0   4 21799.7 1619.58   6
  -8   0   3 12235.0 1224.17   6
  -8   0   2 32416.4 1962.67   6
  -8   0   1 2236.24 533.319   6
  -8   0   0 63992.3 2784.34   6
  -8   0  -1 97993.6 3483.33   6
  -8   0  -2 65559.2 2841.11   6
   8   0   2 71369.5 2493.24   4
  -8   0  -3 29134.5 1885.52   6
   8   0   3 27779.2 1573.57   4
   8   0   4 347.538 347.781   4
  -8   0  -4 789.640 446.286   6
   8   0   5 10879.0 1068.15   4
  -8   0  -5 9202.77 1077.66   6
  -8   0  -6 19744.9 1604.58   6
  -8  -1  12 70113.2 3432.21   6
  -8  -1  11 26452.0 2040.51   6
  -8  -1  10 5570.75 952.963   6
  -8  -1   9 29831.8 2067.78   6
  -8  -1   8 33048.8 2149.90   6
  -8  -1   7 4944.75 879.015   6
  -8  -1   6 23473.7 1736.70   6
  -8  -1   5 78455.4 3190.75   6
  -8  -1   4 134280. 4230.75   6
  -8  -1   3 51273.5 2512.22   6
  -8  -1   2 6216.16 893.412   6
  -8  -1   1 40834.3 2220.00   6
  -8  -1   0 28418.0 1834.79   6
  -8  -1  -1 5674.14 863.998   6
   8   1   2 1678.69 448.724   4
  -8  -1  -2 2187.14 578.829   6
  -8  -1  -3 14060.7 1314.20   6
   8   1   3 12860.1 1137.93   4
  -8  -1  -4 19464.0 1546.96   6
   8   1   4 19797.6 1461.97   4
  -8  -1  -5 11235.6 1189.18   6
   8   1   5 11422.8 1157.09   4
   8   1   6-454.062 407.249   4
  -8  -2  11 14416.5 1569.09   6
  -8  -2  10 6794.23 1072.98   6
  -8  -2   9 12704.1 1387.80   6
  -8  -2   8 12626.4 1375.30   6
  -8  -2   7 48276.6 2588.64   6
  -8  -2   6 34361.0 2164.48   6
  -8  -2   5 24003.7 1756.49   6
  -8  -2   4-324.138 429.772   6
  -8  -2   3 12643.5 1236.86   6
  -8  -2   2 14602.2 1343.81   6
  -8  -2   1 551.074 464.272   6
  -8  -2   0 4836.10 812.438   6
  -8  -2  -1 4645.30 810.641   6
  -8  -2  -2 3065.10 669.286   6
   8   2   3-91.7243 378.754   4
  -8  -2  -3 868.739 387.365   6
   8   2   4 877.087 390.308   4
  -8  -2  -4 662.467 357.613   6
   8   2   5 3965.44 770.257   4
   8   2   6 979.705 469.383   4
  -8  -3  10 3131.86 837.933   6
  -8  -3   9 13696.5 1488.34   6
  -8  -3   8 10167.6 1255.45   6
  -8  -3   7 1521.22 471.484   6
  -8  -3   6 6249.75 971.313   6
  -8  -3   5 24472.2 1832.53   6
  -8  -3   4 21219.2 1685.34   6
  -8  -3   3 8840.73 1094.96   6
  -8  -3   2 392.646 373.057   6
  -8  -3   1-244.174 420.006   6
  -8  -3   0 7556.46 1006.79   6
  -8  -3  -1 7838.06 1014.75   6
  -8  -3  -2 671.798 418.345   6
   8   3   3 4977.78 836.836   4
  -8  -3  -3 4904.67 814.160   6
   8   3   4 779.815 464.527   4
   8   3   5 298.413 383.063   4
  -8  -4   8 2650.36 747.823   6
  -8  -4   7 168.216 448.199   6
  -8  -4   6-158.401 329.773   6
  -8  -4   5-341.313 480.626   6
  -8  -4   4 3302.49 724.634   6
  -8  -4   3 3036.13 746.085   6
  -8  -4   2 340.257 361.648   6
  -8  -4   1 765.539 491.135   6
  -8  -4   0-428.643 442.340   6
  -8  -4  -1 6478.74 950.930   6
  -8  -4  -2 3163.31 690.853   6
   8   4   4 962.903 565.525   4
  -8  -5   6 3209.11 800.129   6
  -8  -5   5 1602.52 617.625   6
  -8  -5   4 604.995 522.691   6
  -8  -5   3 5604.74 921.716   6
  -8  -5   2-213.584 413.995   6
  -8  -5   1 18323.9 1609.11   6
  -8  -5   0 6733.66 993.716   6
  -8  -5  -1 525.359 465.524   6
  -8  -6   3 8243.52 1155.30   6
  -8  -6   2 10306.4 1296.20   6
  -8  -6   1 452.173 442.452   6
  -8  -6   0 10801.1 1265.46   6
  -9  13   2 1322.32 535.207   6
  -9  13   1 5097.31 952.988   6
  -9  13   0 32921.4 2319.16   6
  -9  12   3 1339.88 494.324   6
  -9  12   2 88.1400 372.091   6
  -9  12   1 207.197 370.184   6
  -9  12   0 13507.7 1466.71   6
   9 -12   1 71163.9 3202.23   5
  -9  12  -1 79009.0 3639.77   6
   9 -12   2 39775.6 2369.03   5
  -9  11   7 640.726 469.309   1
  -9  11   6 26750.9 1820.85   1
   9 -11  -5 19218.6 1648.82   5
   9 -11  -4 456.771 431.179   5
  -9  11   4 480.771 337.721   6
   9 -11  -3 1170.35 482.927   5
  -9  11   3 1853.11 578.117   6
   9 -11  -2 1904.65 606.840   5
  -9  11   2 1232.14 506.740   6
   9 -11  -1 2021.80 625.162   5
  -9  11   1 1363.28 558.680   6
   9 -11   0 5285.06 888.267   5
  -9  11   0 5776.65 958.644   6
   9 -11   1 1647.23 530.475   5
  -9  11  -1 1688.85 646.996   6
   9 -11   2 11874.3 1276.99   5
  -9  11  -2 12289.5 1414.14   6
   9 -11   3 6178.13 895.380   5
  -9  11  -3 4440.31 910.525   6
   9 -11   4 904.263 417.993   5
   9 -11   5 403.880 317.923   5
   9 -10  -8 17397.9 1543.54   5
  -9  10   8 19311.8 1576.34   1
   9 -10  -7 9961.72 1177.72   5
  -9  10   7 10441.6 1137.78   1
  -9  10   6 1559.77 497.919   1
   9 -10  -6 306.011 388.009   5
  -9  10   5 1816.70 519.385   1
  -9  10   5 1674.14 519.696   6
  -9  10   4 9599.04 960.134   1
  -9  10   4 8754.47 1062.24   6
  -9  10   3 3825.09 776.076   6
   9 -10  -2 1865.91 581.785   5
  -9  10   2 3091.33 659.226   6
   9 -10  -1 271.255 469.789   5
  -9  10   1 288.157 393.455   6
   9 -10   0 3792.97 715.474   5
  -9  10   0 3891.65 788.693   6
   9 -10   1 4176.52 711.077   5
  -9  10  -1 4719.99 898.891   6
   9 -10   2 2541.43 572.957   5
  -9  10  -2 3782.39 858.411   6
   9 -10   3 3262.17 646.913   5
  -9  10  -3 4676.16 939.253   6
   9 -10   4 3230.78 669.622   5
  -9  10  -4 4061.02 946.963   6
   9 -10   5 5446.91 824.893   5
   9  -9 -10-635.404 559.348   5
  -9   9   9 1454.77 559.648   1
  -9   9   8 72.3016 337.940   1
  -9   9   7 7047.65 907.026   1
  -9   9   6 2909.24 613.372   1
  -9   9   6 3087.49 668.966   6
  -9   9   5 2519.13 553.912   1
  -9   9   5 1829.22 537.739   6
  -9   9   4 13374.9 1341.12   6
  -9   9   4 14868.0 1143.94   1
  -9   9   3 8901.75 841.934   1
  -9   9   3 8023.87 1054.75   6
  -9   9   2 11266.8 1271.07   6
  -9   9   1 19541.2 1679.74   6
  -9   9   0 5491.37 894.788   6
  -9   9  -1 219.823 443.972   6
  -9   9  -2 230.645 403.469   6
   9  -9   3 4717.34 706.011   5
  -9   9  -3 4228.99 903.583   6
   9  -9   4 3572.21 637.654   5
  -9   9  -4 2911.74 783.713   6
   9  -9   5 5792.91 784.147   5
  -9   9  -5 4450.19 924.317   6
  -9   8  10 2005.19 589.080   1
  -9   8   9 2047.93 544.231   1
  -9   8   8 1238.21 500.441   1
  -9   8   7 258.039 306.515   6
  -9   8   7 1143.95 431.303   1
  -9   8   6 14402.1 1362.04   6
  -9   8   6 15546.7 1206.23   1
  -9   8   5-227.486 332.015   1
  -9   8   5 453.858 398.413   6
  -9   8   4 15940.5 1476.08   6
  -9   8   4 14979.6 1084.85   1
  -9   8   3 1043.29 339.959   1
  -9   8   3 1367.91 534.053   6
  -9   8   2 1746.86 619.268   6
  -9   8   1 1293.62 523.504   6
  -9   8   0 11469.5 1287.57   6
  -9   8  -1 14706.7 1499.89   6
  -9   8  -2 17247.5 1600.33   6
  -9   8  -3 388.340 371.401   6
  -9   8  -4 25329.8 2007.94   6
   9  -8   5 16622.7 1298.32   5
  -9   8  -5 18594.7 1738.46   6
  -9   7  10-249.653 402.184   1
  -9   7   9 584.918 371.556   1
  -9   7   8 1549.40 458.764   1
  -9   7   8 1349.72 479.542   6
  -9   7   7 264.536 318.214   1
  -9   7   7 37.6222 321.287   6
  -9   7   6 12652.7 1049.40   1
  -9   7   6 12230.0 1287.94   6
  -9   7   5 66162.0 2978.94   6
  -9   7   5 67917.6 2366.35   1
  -9   7   4 10344.3 1203.15   6
  -9   7   4 12069.3 916.171   1
  -9   7   3 26832.1 1886.34   6
  -9   7   3 24924.8 1254.53   1
  -9   7   2 8424.35 1111.89   6
  -9   7   1 2446.81 685.946   6
  -9   7   0 9364.54 1187.08   6
  -9   7  -1 522.600 487.237   6
  -9   7  -2 57847.3 2935.73   6
  -9   7  -3 65533.5 3178.14   6
  -9   7  -4 1722.66 649.325   6
  -9   7  -5 12525.5 1435.54   6
  -9   7  -6 40679.5 2619.38   6
   9  -6 -11 86.8724 505.432   2
  -9   6  11 1316.36 526.932   1
   9  -6 -10 12938.1 1505.32   2
  -9   6  10 14052.3 1279.78   1
  -9   6   9 157.752 382.486   1
   9  -6  -9 122.096 449.307   2
  -9   6   9 722.324 421.492   6
   9  -6  -8 32085.0 2113.82   2
  -9   6   8 29246.1 1972.88   6
  -9   6   8 31768.8 1753.37   1
   9  -6  -7 110069. 3755.66   2
  -9   6   7 108413. 3230.52   1
  -9   6   7 107714. 3914.50   6
  -9   6   6 48734.3 1994.15   1
  -9   6   6 48477.5 2556.36   6
  -9   6   5 486.100 254.505   1
  -9   6   5 335.050 342.548   6
  -9   6   4 81159.9 2361.74   1
  -9   6   4 76350.7 3245.47   6
  -9   6   3 13533.6 869.901   1
  -9   6   3 12373.7 1296.70   6
  -9   6   2 10058.5 1176.58   6
  -9   6   1 3577.41 737.771   6
  -9   6   0 39112.0 2331.10   6
  -9   6  -1 124504. 4290.00   6
  -9   6  -2 35757.6 2272.89   6
  -9   6  -3 20936.4 1794.06   6
  -9   6  -4 72683.1 3350.77   6
  -9   6  -5 21530.8 1844.94   6
  -9   6  -6 1681.74 542.859   3
  -9   6  -6 2755.61 718.952   6
  -9   6  -7 1947.03 582.586   3
   9  -5 -11 2375.76 632.595   2
  -9   5  10 399.874 350.015   1
   9  -5 -10 263.879 431.848   2
  -9   5  10 355.935 323.547   6
   9  -5  -9 876.814 422.646   2
  -9   5   9 1577.59 540.261   6
  -9   5   9 2127.92 547.234   1
  -9   5   8 17548.9 1569.22   6
  -9   5   8 20679.1 1387.83   1
   9  -5  -8 18961.4 1607.40   2
   9  -5  -7 6320.42 902.308   2
  -9   5   7 7430.02 1010.57   6
  -9   5   6 156519. 4844.62   6
  -9   5   6 162500. 3782.53   1
   9  -5  -6 162164. 4345.24   2
  -9   5   5 93337.8 3642.97   6
  -9   5   5 96070.7 2633.10   1
   9  -5  -5 95186.1 2999.11   2
  -9   5   4 3198.48 459.827   1
  -9   5   4 3032.29 679.620   6
  -9   5   3 14081.6 1353.92   6
  -9   5   3 17291.7 916.477   1
  -9   5   2 26493.4 1885.63   6
  -9   5   1 19584.2 1638.43   6
  -9   5   0 8094.42 1051.29   6
  -9   5  -1 12721.9 1356.95   6
  -9   5  -2 112565. 4099.04   6
  -9   5  -3 118177. 4232.01   6
  -9   5  -4 2892.28 777.573   6
  -9   5  -5 8437.63 966.941   3
  -9   5  -5 7675.66 1099.93   6
  -9   5  -6 1600.22 505.345   3
  -9   5  -6 2506.95 633.596   6
  -9   5  -7 8051.50 1028.93   3
  -9   5  -7 6410.05 1057.10   6
   9  -4 -11 6334.83 1188.88   2
  -9   4  11 5813.78 969.869   6
   9  -4 -10 135.760 378.428   2
  -9   4  10-324.298 449.060   6
   9  -4  -9 5103.65 921.407   2
  -9   4   9 5177.65 898.042   6
  -9   4   8 53911.0 2785.33   6
   9  -4  -8 52292.1 2684.78   2
  -9   4   7 115990. 4172.09   6
   9  -4  -7 124996. 4002.82   2
   9  -4  -6 3220.59 614.455   2
  -9   4   6 3193.88 689.415   6
  -9   4   5 58398.5 2843.17   6
   9  -4  -5 59580.7 2340.72   2
  -9   4   4 84398.3 3401.12   6
   9  -4  -4 85227.1 2586.30   2
  -9   4   3 60256.0 2848.46   6
  -9   4   2 9763.88 1156.04   6
  -9   4   1 4615.09 820.309   6
  -9   4   0 33061.3 2119.48   6
  -9   4  -1 39618.1 2317.98   6
  -9   4  -2-185.171 443.920   6
  -9   4  -3 49524.3 2660.28   6
  -9   4  -4 80813.0 3491.47   6
  -9   4  -4 82813.8 2850.55   3
  -9   4  -5 29953.5 2121.11   6
  -9   4  -5 26214.5 1646.26   3
  -9   4  -6 664.139 367.660   3
  -9   4  -6 9.70055 538.444   6
  -9   4  -7 131.634 343.014   3
  -9   4  -7 205.879 463.955   6
   9  -3 -12 3726.99 955.556   2
  -9   3  12 3683.02 791.320   6
   9  -3 -11 3334.04 845.747   2
  -9   3  11 3380.31 788.589   6
  -9   3  10 22377.6 1854.51   6
   9  -3 -10 24132.9 2010.48   2
  -9   3   9 30908.5 2138.42   6
   9  -3  -9 33252.2 2238.59   2
   9  -3  -8 681.383 471.127   2
  -9   3   8 1002.80 534.286   6
  -9   3   7 48855.2 2656.20   6
   9  -3  -7 52749.6 2532.80   2
  -9   3   6 133459. 4468.71   6
   9  -3  -6 140123. 4025.83   2
  -9   3   5 93120.1 3648.56   6
   9  -3  -5 103614. 3170.62   2
  -9   3   4 14217.2 1387.89   6
   9  -3  -4 16078.2 1106.37   2
  -9   3   3 2414.02 576.650   6
  -9   3   2 21112.2 1661.85   6
  -9   3   1 19717.2 1632.12   6
  -9   3   0 2441.36 653.686   6
  -9   3  -1 22290.0 1751.46   6
  -9   3  -2 54125.1 2754.68   6
  -9   3  -2 54261.4 2004.72   3
  -9   3  -3 22777.9 1782.22   6
  -9   3  -3 21757.1 1322.10   3
  -9   3  -4 2873.05 531.623   3
  -9   3  -4 3032.68 739.724   6
  -9   3  -5 1869.21 450.268   3
  -9   3  -5 1656.62 620.073   6
  -9   3  -6-220.291 313.353   3
  -9   3  -6 214.908 389.427   6
  -9   3  -7-91.7830 400.106   3
  -9   3  -7-847.867 612.295   6
  -9   2  13 11317.3 1397.76   6
  -9   2  12 27527.7 2161.72   6
  -9   2  11 46630.8 2777.79   6
   9  -2 -11 47222.3 2953.94   2
  -9   2  10 8586.20 1201.31   6
  -9   2   9 8128.48 1127.17   6
  -9   2   8 26022.3 1949.93   6
  -9   2   7 13327.4 1408.51   6
  -9   2   6 1335.51 587.146   6
  -9   2   5 41919.8 2417.88   6
  -9   2   4 51285.4 2638.16   6
  -9   2   3 18062.9 1562.77   6
  -9   2   2 6454.67 982.959   6
  -9   2   1 1876.42 610.100   6
  -9   2   0 15715.4 1453.90   6
  -9   2  -1 838.830 405.790   6
  -9   2  -2 9455.07 1177.32   6
  -9   2  -3 41144.7 2386.68   6
  -9   2  -4 26172.7 1905.09   6
  -9   2  -5 8544.59 1146.10   6
  -9   2  -6 12759.7 1378.60   6
  -9   2  -7 1000.04 542.201   6
  -9   1  12 1029.29 484.779   6
  -9   1  11 11048.0 1387.88   6
  -9   1  10 52799.3 2951.88   6
  -9   1   9 23658.8 1937.52   6
  -9   1   8 1398.27 595.245   6
  -9   1   7 19531.4 1692.01   6
  -9   1   6 42582.3 2455.24   6
  -9   1   5 11331.1 1281.51   6
  -9   1   4 176.718 395.984   6
  -9   1   3 1668.33 597.904   6
  -9   1   2 10599.5 1220.42   6
  -9   1   1 21973.6 1708.17   6
  -9   1   0 7177.76 1000.16   6
  -9   1  -1 2252.64 646.108   6
  -9   1  -2-272.596 489.890   6
  -9   1  -3 7140.78 1036.42   6
  -9   1  -4 9.16475 359.746   6
  -9   1  -5 650.859 367.664   6
  -9   1  -6 616.094 507.368   6
  -9   0  11 4425.83 913.723   6
  -9   0  10 5115.49 979.303   6
  -9   0   9 2013.28 673.562   6
  -9   0   8 13755.0 1478.48   6
  -9   0   7 343.031 431.287   6
  -9   0   6 13315.1 1384.83   6
  -9   0   5 3259.74 729.192   6
  -9   0   4 818.486 453.139   6
  -9   0   3 1801.09 526.138   6
  -9   0   2 1037.58 440.147   6
  -9   0   1 4670.76 830.969   6
  -9   0   0 301.954 417.001   6
  -9   0  -1 6366.74 998.028   6
  -9   0  -2 16123.8 1499.69   6
  -9   0  -3 535.043 333.284   6
  -9   0  -4 326.438 447.625   6
  -9   0  -5-203.197 443.419   6
  -9   0  -6 3938.86 803.706   6
  -9  -1  10 19856.4 1868.68   6
  -9  -1   9 25902.1 2082.36   6
  -9  -1   8 775.547 475.947   6
  -9  -1   7 125.684 511.119   6
  -9  -1   6 8239.17 1107.16   6
  -9  -1   5 11205.5 1309.31   6
  -9  -1   4 101.789 378.063   6
  -9  -1   3 1290.46 570.574   6
  -9  -1   2 725.403 466.255   6
  -9  -1   1 128.433 401.323   6
  -9  -1   0 2117.20 614.405   6
  -9  -1  -1 19141.3 1642.26   6
  -9  -1  -2 28305.6 1974.99   6
  -9  -1  -3 32647.0 2133.08   6
  -9  -1  -4 2349.58 634.483   6
  -9  -1  -5 4075.43 799.223   6
  -9  -2   8 452.792 463.003   6
  -9  -2   7 1018.76 537.809   6
  -9  -2   6 641.633 446.894   6
  -9  -2   5 13302.3 1433.61   6
  -9  -2   4 34531.8 2272.90   6
  -9  -2   3 909.852 506.547   6
  -9  -2   2-83.6400 403.369   6
  -9  -2   1 5367.75 955.164   6
  -9  -2   0 24262.6 1857.62   6
  -9  -2  -1 2722.27 674.826   6
  -9  -2  -2 700.229 407.499   6
  -9  -2  -3 30551.6 2072.69   6
  -9  -3   6 49885.6 2829.33   6
  -9  -3   5 15081.6 1582.26   6
  -9  -3   4 556.551 560.173   6
  -9  -3   3 18202.0 1688.45   6
  -9  -3   2 26133.0 1968.53   6
  -9  -3   1 7898.09 1086.83   6
  -9  -3   0 437.157 405.974   6
  -9  -3  -1 22207.4 1785.98   6
  -9  -3  -2 52241.5 2757.03   6
  -9  -4   3 15536.9 1584.85   6
  -9  -4   2 724.243 542.774   6
  -9  -4   1 4034.15 856.114   6
  -9  -4   0 18179.7 1669.54   6
  -9  -4  -1 2377.33 630.244   6
 -10  12   3-159.719 436.041   6
 -10  12   2 3276.48 773.433   6
 -10  12   1 6126.40 1069.49   6
 -10  11   6 293.441 375.058   1
 -10  11   4 2910.99 697.236   6
 -10  11   3 5036.21 895.954   6
 -10  11   2 21249.1 1865.37   6
 -10  11   1 451.725 456.494   6
 -10  11   0 30156.7 2306.80   6
 -10  10   7 11042.0 1170.71   1
 -10  10   6 23680.2 1629.20   1
 -10  10   5 8380.40 1117.09   6
 -10  10   4 12713.1 1413.32   6
 -10  10   3 30263.4 2160.46   6
 -10  10   2 6829.73 1097.97   6
 -10  10   1 60126.4 3154.90   6
 -10  10   0 3871.17 897.139   6
  10 -10   1 11520.6 1270.85   5
 -10  10  -1 11664.7 1446.05   6
  10 -10   2 18112.6 1535.51   5
  10 -10   3 20699.1 1640.83   5
  10 -10   4 27715.9 1872.79   5
 -10   9   8 29629.8 1894.60   1
 -10   9   7 28012.5 2005.35   6
 -10   9   7 30940.0 1864.09   1
 -10   9   6 11087.1 1303.23   6
 -10   9   6 11877.4 1123.51   1
 -10   9   5 1637.87 581.822   6
 -10   9   4 1088.53 557.979   6
 -10   9   3 39648.9 2499.91   6
 -10   9   2 30210.9 2197.18   6
 -10   9   1 3162.32 847.569   6
 -10   9   0 49468.7 2861.57   6
 -10   9  -1 46294.3 2793.95   6
 -10   9  -2 5828.27 1065.35   6
  10  -9   4 6779.78 946.104   5
 -10   8   9 26932.9 1822.46   1
 -10   8   8 227.441 390.450   1
 -10   8   8-1529.06 549.259   6
 -10   8   7 15901.1 1299.27   1
 -10   8   7 11159.5 1283.58   6
 -10   8   6 30215.5 1699.26   1
 -10   8   6 30866.7 2149.03   6
 -10   8   5 112636. 4245.25   6
 -10   8   4 82309.2 3603.35   6
 -10   8   3 6053.60 1040.13   6
 -10   8   2 8987.45 1231.48   6
 -10   8   1 30274.3 2213.80   6
 -10   8   0 6463.28 1044.09   6
 -10   8  -1 10628.4 1362.55   6
 -10   8  -2 47409.4 2865.77   6
 -10   8  -3 31309.2 2328.55   6
 -10   7  10 20569.7 1614.07   1
 -10   7   9 257.596 346.478   1
 -10   7   9-126.445 418.112   6
 -10   7   8 12661.8 1355.73   6
 -10   7   8 14398.0 1243.72   1
 -10   7   7 15036.1 1515.34   6
 -10   7   7 16786.5 1273.72   1
 -10   7   6 16830.5 1211.19   1
 -10   7   6 16663.3 1603.03   6
 -10   7   5 1627.81 652.581   6
 -10   7   4 45687.2 2682.50   6
 -10   7   3 67976.0 3266.59   6
 -10   7   2 21271.0 1821.13   6
 -10   7   1 2401.47 722.512   6
 -10   7   0 18092.4 1705.73   6
 -10   7  -1 12823.9 1469.72   6
 -10   7  -2 1337.47 635.548   6
 -10   7  -3 2914.39 745.410   6
  10  -6 -11 521.374 483.355   2
  10  -6 -10 25386.7 2114.11   2
 -10   6  10 20743.9 1798.84   6
 -10   6  10 21471.6 1585.45   1
  10  -6  -9 17380.6 1679.36   2
 -10   6   9 17143.7 1635.38   6
 -10   6   9 17892.4 1387.84   1
 -10   6   8 8049.48 900.972   1
 -10   6   8 5556.01 973.701   6
 -10   6   7 7951.29 882.280   1
 -10   6   7 8059.38 1161.85   6
 -10   6   6 43320.6 2602.25   6
 -10   6   6 38322.5 1781.59   1
 -10   6   5 73811.8 3414.46   6
 -10   6   4 61683.4 3115.71   6
 -10   6   3 51.9356 422.458   6
 -10   6   2 19199.1 1750.73   6
 -10   6   1 13069.3 1440.76   6
 -10   6   0 354.324 400.719   6
 -10   6  -1 1143.55 575.137   6
 -10   6  -2 8405.13 1180.57   6
 -10   6  -3 36350.3 2454.75   6
 -10   6  -4 9847.71 1338.47   6
 -10   6  -5 2046.30 591.433   3
 -10   6  -6 835.923 467.056   3
 -10   5  11 38037.9 2497.66   6
  10  -5 -11 44999.7 2951.79   2
  10  -5 -10 13302.0 1523.80   2
 -10   5  10 12709.2 1437.65   6
  10  -5  -9 1019.91 533.243   2
 -10   5   9 1094.19 595.140   6
  10  -5  -8 1655.26 569.250   2
 -10   5   8 1390.25 614.092   6
 -10   5   7 362.639 380.407   6
 -10   5   6 991.330 463.998   6
 -10   5   5 3415.08 852.477   6
 -10   5   4 59118.0 3047.02   6
 -10   5   3 68725.2 3265.88   6
 -10   5   2 8183.36 1118.52   6
 -10   5   1 82.7970 403.145   6
 -10   5   0 6493.14 1036.69   6
 -10   5  -1 2296.27 808.315   6
 -10   5  -2 1046.79 519.439   6
 -10   5  -3 1150.75 589.117   6
 -10   5  -4 4231.41 707.608   3
 -10   5  -4 3377.65 825.608   6
 -10   5  -5 4695.61 751.830   3
 -10   4  11 13188.3 1538.00   6
  10  -4 -11 16671.6 1814.28   2
 -10   4  10 34065.1 2397.79   6
  10  -4 -10 36744.7 2560.90   2
  10  -4  -9 4646.38 873.728   2
 -10   4   9 5537.74 986.750   6
  10  -4  -8 268.232 440.478   2
 -10   4   8 272.229 398.275   6
 -10   4   7 2799.80 715.113   6
 -10   4   6 4968.46 940.922   6
 -10   4   5 21681.9 1831.71   6
 -10   4   4 6368.07 1063.71   6
 -10   4   3 5174.46 953.728   6
 -10   4   2 3150.10 743.410   6
 -10   4   1 874.420 358.904   6
 -10   4   0-120.435 370.953   6
 -10   4  -1-582.022 582.087   6
 -10   4  -2 2086.41 627.726   6
 -10   4  -3-476.186 456.598   6
 -10   4  -4-724.204 627.851   6
 -10   3  11 16254.4 1695.01   6
  10  -3 -11 17073.2 1869.89   2
  10  -3 -10 246.701 428.088   2
 -10   3  10 500.067 520.804   6
  10  -3  -9 339.672 442.563   2
 -10   3   9 698.856 609.913   6
  10  -3  -8 5546.20 929.348   2
 -10   3   8 4649.05 936.162   6
 -10   3   7 449.223 536.063   6
 -10   3   6 6984.50 1093.42   6
 -10   3   5 1112.39 547.345   6
 -10   3   4 421.981 347.741   6
 -10   3   3 2418.02 640.005   6
 -10   3   2-74.5424 396.861   6
 -10   3   1-249.144 504.807   6
 -10   3   0 26062.6 1995.52   6
 -10   3  -1 21564.3 1832.35   6
 -10   3  -2 1382.62 556.528   6
 -10   3  -3-491.572 447.841   6
 -10   3  -4 4286.76 881.663   6
  10  -2 -11 9550.19 1427.11   2
 -10   2  10 583.011 509.227   6
 -10   2   9 793.043 534.834   6
 -10   2   8 2947.80 775.250   6
 -10   2   7 14418.0 1561.64   6
 -10   2   6 8353.68 1181.00   6
 -10   2   5 8530.91 1174.67   6
 -10   2   4 20006.7 1753.34   6
 -10   2   3 4523.92 938.900   6
 -10   2   2 3184.35 752.009   6
 -10   2   1 9920.08 1270.16   6
 -10   2   0 780.424 452.266   6
 -10   2  -1 26953.4 2040.77   6
 -10   2  -2 26614.8 2051.29   6
 -10   2  -3 10726.3 1318.04   6
 -10   2  -4 6802.04 1063.16   6
 -10   1   9 2808.36 775.818   6
 -10   1   8 2932.80 835.280   6
 -10   1   7 2606.84 752.629   6
 -10   1   6 180.003 472.720   6
 -10   1   5 12337.5 1427.03   6
 -10   1   4 11187.4 1371.35   6
 -10   1   3 51576.4 2840.89   6
 -10   1   2 7894.82 1156.86   6
 -10   1   1 29140.8 2107.85   6
 -10   1   0 26376.2 2021.22   6
 -10   1  -1 22133.9 1861.75   6
 -10   1  -2 863.449 585.377   6
 -10   1  -3 4208.67 896.396   6
 -10   1  -4 19409.3 1783.35   6
 -10   0   8 1990.97 678.092   6
 -10   0   7 12011.9 1427.36   6
 -10   0   6 18495.6 1754.05   6
 -10   0   5 17939.7 1725.55   6
 -10   0   4 2598.87 683.855   6
 -10   0   3 25173.3 1986.93   6
 -10   0   2 84883.6 3669.08   6
 -10   0   1 45924.1 2688.52   6
 -10   0   0-41.8112 417.063   6
 -10   0  -1 12701.2 1435.85   6
 -10   0  -2 21248.6 1825.40   6
 -10   0  -3 20988.0 1825.63   6
 -10  -1   6 543.771 543.857   6
 -10  -1   5 23617.1 1987.07   6
 -10  -1   4 86201.4 3809.94   6
 -10  -1   3 57844.7 3066.98   6
 -10  -1   2 19160.2 1773.39   6
 -10  -1   1 6135.91 1026.25   6
 -10  -1   0 12306.8 1403.77   6
 -10  -1  -1 5168.85 916.233   6
 -11  11   4 22982.1 2025.25   6
 -11  10   6 18806.5 1781.60   6
 -11  10   5 231.030 443.606   6
 -11  10   4 4459.33 931.706   6
 -11  10   3 12307.2 1526.35   6
 -11   9   7 57.7255 420.596   6
 -11   9   6 17537.6 1764.66   6
 -11   9   5 14789.6 1601.90   6
 -11   9   4 1199.05 631.953   6
 -11   9   3 1282.62 673.266   6
 -11   9   2 360.668 521.255   6
 -11   9   1 9031.18 1349.64   6
 -11   8   8 366.011 381.680   6
 -11   8   7 15159.6 1603.38   6
 -11   8   6 552.064 406.016   6
 -11   8   5 3884.10 872.190   6
 -11   8   4 1187.61 612.924   6
 -11   8   3 1349.57 635.092   6
 -11   8   2 10950.8 1410.60   6
 -11   8   1 18015.7 1835.95   6
 -11   7   9 7182.15 1143.24   6
 -11   7   8 2308.90 635.155   6
 -11   7   7 4643.99 956.102   6
 -11   7   6 1454.87 507.981   6
 -11   7   5-251.618 575.731   6
 -11   7   4 2910.51 795.062   6
 -11   7   3 473.442 549.522   6
 -11   7   2 762.287 514.398   6
 -11   7   1 4876.66 980.796   6
 -11   7   0 1158.81 587.166   6
 -11   6  10 4536.65 977.159   6
 -11   6   9-279.718 446.173   6
 -11   6   8 6978.27 1145.86   6
 -11   6   7 743.791 506.449   6
 -11   6   6 1812.50 616.842   6
 -11   6   5 6583.90 1082.83   6
 -11   6   4 22394.6 1979.55   6
 -11   6   3 10475.0 1369.03   6
 -11   6   2 4158.73 911.395   6
 -11   6   1 219.326 439.120   6
 -11   6   0 1021.51 561.481   6
 -11   5   9 1270.12 507.001   6
 -11   5   8-325.373 477.213   6
 -11   5   7-146.307 414.347   6
 -11   5   6 22059.9 1976.85   6
 -11   5   5 53879.5 3112.99   6
 -11   5   4 5589.74 1010.65   6
 -11   5   3 758.462 560.545   6
 -11   5   2 4971.32 963.109   6
 -11   5   1 6663.54 1150.82   6
 -11   5   0 2809.64 785.646   6
 -11   4   8 2087.77 728.312   6
 -11   4   7 13422.5 1573.71   6
 -11   4   6 3062.15 837.984   6
 -11   4   5 4802.78 1018.81   6
 -11   4   4 71555.2 3564.42   6
 -11   4   3 38152.2 2568.46   6
 -11   4   2 16278.6 1669.91   6
 -11   4   1 6287.62 1094.36   6
 -11   4   0 6413.36 1124.11   6
 -11   3   7 518.307 506.487   6
 -11   3   6 19952.2 1937.81   6
 -11   3   5 34423.4 2483.58   6
 -11   3   4 1973.77 767.550   6
 -11   3   3 15861.5 1703.50   6
 -11   3   2 34917.4 2451.06   6
 -11   3   1 53954.1 3059.90   6
 -11   3   0 17009.8 1703.95   6
 -11   2   5 27074.8 2194.45   6
 -11   2   4 63718.0 3363.07   6
 -11   2   3 82465.0 3814.01   6
 -11   2   2 27266.9 2179.66   6
   0   0   0    0.00    0.00   0
TITL shI_4306_ in P-1
REM P-1 (#2 in standard setting)
CELL 0.71073   9.073157  10.746050  11.557768  92.3728 102.3834 112.7030
ZERR    2.00   0.000525   0.000605   0.000599   0.0044   0.0047   0.0054
LATT  1
SFAC C H N O Cl Cu
UNIT 50.00 50.00 12.00 6.00 4.00 6.00
TREF
HKLF 4
END
;
_shelx_hkl_checksum     89215
_shelx_res_file
;
TITL shi_4306__a.res in P-1
    shi_4306_.res
    created by SHELXL-2018/3 at 13:22:16 on 04-Aug-2020
REM Old TITL shI_4306_ in P-1
REM SHELXT solution in P-1: R1 0.074, Rweak 0.004, Alpha 0.104
REM <I/s> 0.000 for 0 systematic absences, Orientation as input
REM Formula found by SHELXT: C17 N3 O2 Cl2 Cu2
CELL 0.71073 9.073157 10.74605 11.557768 92.3728 102.3834 112.703
ZERR 2 0.000525 0.000605 0.000599 0.0044 0.0047 0.0054
LATT 1
SFAC C H Cl Cu N O
UNIT 28 50 4 4 10 4
EQIV $1 1+X,+Y,+Z
EQIV $2 -1+X,+Y,+Z
EQIV $3 -X,-Y,1-Z
DANG 1.892152 0.02 C14 H2a
DANG 2.987263 0.02 Cu2 H2a
DFIX 0.85 0.01 O2 H2a
L.S. 21 0 0
PLAN  6
CONF
HTAB N1 Cl2_$1
HTAB N5 Cl1_$2
HTAB O2 O1_$3
htab
BOND
list 4
MORE -1
BOND $H
fmap 2 53
acta
REM <olex2.extras>
REM <HklSrc "%.\\shI_4306_.hkl">
REM </olex2.extras>
WGHT    0.022300    0.500500
FVAR       6.71152
C1    1    0.832451    0.596983    0.875576    11.00000    0.02271    0.01873 =
         0.01616    0.00024    0.00286    0.00304
C2    1    0.717338    0.635958    0.906815    11.00000    0.03108    0.02584 =
         0.02825   -0.01038    0.00879    0.00627
AFIX  43
H2    2    0.737259    0.705862    0.966030    11.00000   -1.20000
AFIX   0
C3    1    0.564804    0.550359    0.832502    11.00000    0.02499    0.02151 =
         0.02928   -0.00167    0.01111    0.00878
C4    1    1.015298    0.651558    0.920621    11.00000    0.02209    0.03287 =
         0.02326   -0.00236   -0.00044    0.00266
AFIX 137
H4A   2    1.053223    0.583541    0.900423    11.00000   -1.50000
H4B   2    1.045118    0.675213    1.005925    11.00000   -1.50000
H4C   2    1.065349    0.731079    0.884536    11.00000   -1.50000
AFIX   0
C5    1    0.398720    0.550274    0.824968    11.00000    0.03121    0.04306 =
         0.05763   -0.00803    0.01623    0.01792
AFIX 137
H5A   2    0.360893    0.577420    0.750146    11.00000   -1.50000
H5B   2    0.405616    0.612959    0.889610    11.00000   -1.50000
H5C   2    0.322664    0.460389    0.830295    11.00000   -1.50000
AFIX   0
C6    1    0.385821    0.147127    0.843226    11.00000    0.02321    0.02508 =
         0.02077    0.00535    0.00442    0.01282
C7    1    0.260708    0.067831    0.893080    11.00000    0.03034    0.02640 =
         0.01739    0.00925    0.00715    0.01354
AFIX  43
H7    2    0.271158    0.021651    0.958574    11.00000   -1.20000
AFIX   0
C8    1    0.116279    0.071444    0.825107    11.00000    0.02475    0.01875 =
         0.01487    0.00273    0.00763    0.00897
C9    1    0.566268    0.179656    0.880153    11.00000    0.02711    0.05782 =
         0.04273    0.02494    0.00593    0.02140
AFIX 137
H9A   2    0.604540    0.168147    0.810855    11.00000   -1.50000
H9B   2    0.585441    0.119540    0.934917    11.00000   -1.50000
H9C   2    0.624799    0.272188    0.918419    11.00000   -1.50000
AFIX   0
C10   1   -0.056000    0.009130    0.839594    11.00000    0.02759    0.02992 =
         0.02508    0.01065    0.01320    0.01075
AFIX 137
H10A  2   -0.073035    0.071365    0.891799    11.00000   -1.50000
H10B  2   -0.072923   -0.073948    0.873356    11.00000   -1.50000
H10C  2   -0.132710   -0.010057    0.762932    11.00000   -1.50000
AFIX   0
C11   1    0.164263    0.288253    0.417118    11.00000    0.01629    0.02696 =
         0.01554    0.00798    0.00580    0.00846
AFIX  23
H11A  2    0.113125    0.213856    0.351586    11.00000   -1.20000
H11B  2    0.265007    0.353315    0.401922    11.00000   -1.20000
AFIX   0
C12   1    0.047763    0.356477    0.425707    11.00000    0.01915    0.02143 =
         0.02314    0.01147    0.00671    0.00779
AFIX  23
H12A  2    0.107248    0.443231    0.477042    11.00000   -1.20000
H12B  2    0.002000    0.373194    0.347020    11.00000   -1.20000
AFIX   0
C13   1   -0.214406    0.148707    0.391148    11.00000    0.01622    0.02327 =
         0.02058   -0.00145    0.00031    0.00757
AFIX  23
H13A  2   -0.163870    0.108472    0.343581    11.00000   -1.20000
H13B  2   -0.289446    0.177492    0.337517    11.00000   -1.20000
AFIX   0
C14   1   -0.306687    0.046612    0.462448    11.00000    0.01484    0.01874 =
         0.03436   -0.00270    0.00544    0.00532
AFIX  23
H14A  2   -0.363395    0.085052    0.505581    11.00000   -1.20000
H14B  2   -0.388495   -0.033863    0.409321    11.00000   -1.20000
AFIX   0
CL1   3    0.570832    0.339237    0.502535    11.00000    0.01708    0.02770 =
         0.02281    0.00174    0.00912    0.00763
CL2   3   -0.055928    0.318178    0.746467    11.00000    0.03610    0.04326 =
         0.02172   -0.00007    0.00885    0.02838
CU1   4    0.419234    0.314690    0.636334    11.00000    0.01202    0.01529 =
         0.01474    0.00108    0.00345    0.00332
CU2   4    0.026653    0.207889    0.616017    11.00000    0.01386    0.01565 =
         0.01402    0.00341    0.00508    0.00676
N1    5    0.749254    0.493601    0.786044    11.00000    0.01436    0.01778 =
         0.01929   -0.00034    0.00342    0.00606
H1    2    0.788240    0.446340    0.748791    11.00000   -1.20000
N2    5    0.585288    0.462640    0.758976    11.00000    0.01531    0.01930 =
         0.01917    0.00055    0.00522    0.00587
N3    5    0.320326    0.195198    0.749237    11.00000    0.01487    0.01982 =
         0.01770    0.00475    0.00473    0.00727
N4    5    0.154525    0.147483    0.738071    11.00000    0.01601    0.01735 =
         0.01748    0.00409    0.00689    0.00632
N5    5   -0.085994    0.266881    0.475233    11.00000    0.01442    0.01482 =
         0.01920    0.00138    0.00598    0.00676
H5    2   -0.133188    0.307899    0.499437    11.00000   -1.20000
O1    6    0.201464    0.237560    0.527384    11.00000    0.01293    0.01619 =
         0.01429    0.00467    0.00461    0.00533
O2    6   -0.192850    0.010364    0.545153    11.00000    0.02447    0.01280 =
         0.02683    0.00102    0.00403    0.00427
H2A   2   -0.200434   -0.067288    0.517592    11.00000   -1.50000
HKLF 4
REM  shi_4306__a.res in P-1
REM wR2 = 0.0613, GooF = S = 1.054, Restrained GooF = 1.057 for all data
REM R1 = 0.0266 for 4108 Fo > 4sig(Fo) and 0.0328 for all 4681 data
REM 239 parameters refined using 3 restraints
END
WGHT      0.0223      0.5006
REM Instructions for potential hydrogen bonds
HTAB C4 Cl2_$1
EQIV $4 -x+1, -y+1, -z+2
HTAB C4 Cl2_$4
HTAB C10 O2
HTAB C11 Cl1
EQIV $5 -x+1, -y+1, -z+1
HTAB C12 Cl1_$5
HTAB N1 Cl2_$1
HTAB N5 Cl1_$2
HTAB O2 O1_$3
REM Highest difference peak  0.358,  deepest hole -0.434,  1-sigma level  0.072
Q1    1   0.9143  0.6170  0.9189  11.00000  0.05    0.36
Q2    1   0.5241  0.4152  0.7029  11.00000  0.05    0.35
Q3    1   0.0391  0.0190  0.8263  11.00000  0.05    0.34
Q4    1   0.1826  0.0602  0.8563  11.00000  0.05    0.33
Q5    1   0.7737  0.5816  0.9133  11.00000  0.05    0.33
Q6    1   0.6602  0.4789  0.7572  11.00000  0.05    0.33
;
_shelx_res_checksum     23191
