# Supplementary material for: Crystal structure of di­chlorido-1κCl,2κCl-(μ2-3,5-dimethyl-1H-pyrazolato-1κN 2:2κN 1)(3,5-dimethyl-1H-pyrazole-2κN 2){μ-2-[(2-hy­droxy­eth­yl)amino-1κ2 N,O]ethano­lato-1:2κ2 O:O}dicopper(II)
Source: Acta Crystallogr E Crystallogr Commun. 2020 Aug 25;76(Pt 9):1503–7. doi: 10.1107/S2056989020011184 (PMC7472753; doi:10.1107/S2056989020011184)
Supplement: Supplementary file 2 [file e-76-01503-Isup2.hkl]

data_I                                                                          
_shelx_title ' shi_4306__a.res in P-1'                                          
_shelx_refln_list_code          4                                               
_shelx_F_calc_maximum      148.47                                               
_exptl_crystal_F_000       504.00                                               
_reflns_d_resolution_high  0.7210                                               
                                                                                
loop_                                                                           
 _space_group_symop_operation_xyz                                               
 'x, y, z'                                                                      
 '-x, -y, -z'                                                                   
                                                                                
_cell_length_a     9.0732                                                       
_cell_length_b    10.7460                                                       
_cell_length_c    11.5578                                                       
_cell_angle_alpha  92.373                                                       
_cell_angle_beta  102.383                                                       
_cell_angle_gamma 112.703                                                       
                                                                                
_shelx_F_squared_multiplier     1.000                                           
                                                                                
loop_                                                                           
 _refln_index_h                                                                 
 _refln_index_k                                                                 
 _refln_index_l                                                                 
 _refln_F_squared_calc                                                          
 _refln_F_squared_meas                                                          
 _refln_F_squared_sigma                                                         
 _refln_observed_status                                                         
   1   0   0       1217.42       1222.38         9.33 o                         
   2   0   0       6565.53       6423.33        48.17 o                         
   3   0   0       1236.07       1232.79        14.06 o                         
   4   0   0         31.74         25.00         2.54 o                         
   5   0   0       6638.21       6635.16        50.22 o                         
   6   0   0       1698.65       1726.76        23.78 o                         
   7   0   0       2170.79       2116.62        27.73 o                         
   8   0   0       1450.07       1420.65        61.81 o                         
   9   0   0          0.18          6.70         9.26 o                         
  10   0   0          1.71         -0.93         9.26 o                         
 -10   1   0        634.31        585.56        44.87 o                         
  -9   1   0        117.00        159.35        22.20 o                         
  -8   1   0       2670.81       2729.17        96.72 o                         
  -7   1   0          8.51          6.92         3.29 o                         
  -6   1   0       3125.95       2950.60        78.82 o                         
  -5   1   0        319.89        389.70        13.93 o                         
  -4   1   0         39.37         52.77         3.92 o                         
  -3   1   0         15.22         15.30         1.91 o                         
  -2   1   0       2690.77       2800.21        20.36 o                         
  -1   1   0      13142.72      12244.54       117.52 o                         
   0   1   0        825.77        840.35         8.37 o                         
   1   1   0         28.77         40.81         1.38 o                         
   2   1   0       1192.83       1288.35         9.76 o                         
   3   1   0         88.87         85.74         2.95 o                         
   4   1   0        601.87        557.40        10.71 o                         
   5   1   0        549.09        533.03        15.20 o                         
   6   1   0        296.37        305.18        11.79 o                         
   7   1   0       1176.28       1127.39        24.49 o                         
   8   1   0        670.50        630.89        40.73 o                         
   9   1   0         55.53         47.00        13.64 o                         
  10   1   0        236.78        273.21        31.16 o                         
 -10   2   0         11.54         17.33        10.04 o                         
  -9   2   0        315.06        348.89        32.28 o                         
  -8   2   0        633.94        607.86        39.49 o                         
  -7   2   0         23.11         22.22         9.20 o                         
  -6   2   0        576.93        533.26        31.63 o                         
  -5   2   0        877.38        875.37        36.78 o                         
  -4   2   0       1052.72       1056.78        10.61 o                         
  -3   2   0         19.15         13.07         2.76 o                         
  -2   2   0       3492.07       3649.22        41.27 o                         
  -1   2   0       1432.29       1366.78        12.35 o                         
   0   2   0       8203.13       8137.42        50.73 o                         
   1   2   0       1600.32       1741.43        15.55 o                         
   2   2   0      10885.17      10534.63        51.96 o                         
   3   2   0       2724.35       2865.05        21.55 o                         
   4   2   0       1870.65       1822.08        29.06 o                         
   5   2   0       1875.51       1880.04        57.32 o                         
   6   2   0        121.30        146.03        16.99 o                         
   7   2   0        852.14        967.42        47.52 o                         
   8   2   0        124.26        107.36        18.04 o                         
   9   2   0        524.63        538.64        41.24 o                         
 -11   3   0        384.87        377.62        37.83 o                         
 -10   3   0        622.32        578.60        44.30 o                         
  -9   3   0         41.48         54.20        14.51 o                         
  -8   3   0       4216.51       4265.14       111.44 o                         
  -7   3   0         39.59         38.73        11.54 o                         
  -6   3   0       6682.49       6364.65       124.92 o                         
  -5   3   0        132.25        135.68         7.85 o                         
  -4   3   0         91.13         63.90         8.44 o                         
  -3   3   0        713.96        706.59        13.28 o                         
  -2   3   0       4949.80       5098.88        47.48 o                         
  -1   3   0       1082.96        997.90        10.69 o                         
   0   3   0       3188.66       3262.17        27.47 o                         
   1   3   0         54.52         39.73         2.74 o                         
   2   3   0         11.61          7.07         1.32 o                         
   3   3   0         14.36         22.94         2.55 o                         
   4   3   0       1121.86       1093.97        23.04 o                         
   5   3   0        516.35        535.10        22.28 o                         
   6   3   0        318.87        345.67        26.84 o                         
   7   3   0       1003.09       1023.43        50.23 o                         
   8   3   0        164.80        167.76        22.35 o                         
   9   3   0         11.26          9.71         9.01 o                         
 -11   4   0        164.16        142.38        24.96 o                         
 -10   4   0          7.84         -2.67         8.24 o                         
  -9   4   0        767.73        733.97        47.05 o                         
  -8   4   0          3.17          5.98         7.57 o                         
  -7   4   0       5370.33       5401.00        62.69 o                         
  -6   4   0        608.52        626.50        42.61 o                         
  -5   4   0        102.92         94.85        11.75 o                         
  -4   4   0       3314.65       3259.65        36.55 o                         
  -3   4   0          4.51          5.76         1.62 o                         
  -2   4   0       4035.46       4132.69        38.02 o                         
  -1   4   0       1285.38       1213.85        15.38 o                         
   0   4   0        305.61        322.89         8.11 o                         
   1   4   0        842.80        875.69        12.86 o                         
   2   4   0       1932.52       1895.99        27.68 o                         
   3   4   0         67.09         77.13         4.57 o                         
   4   4   0       4266.19       4288.20        45.99 o                         
   5   4   0        145.34        154.17        11.56 o                         
   6   4   0        631.19        636.26        42.14 o                         
   7   4   0        718.54        726.55        43.03 o                         
   8   4   0          3.86         -9.52         9.82 o                         
   9   4   0        369.93        403.59        37.06 o                         
 -11   5   0         81.14         62.37        17.44 o                         
 -10   5   0        187.85        144.15        23.01 o                         
  -9   5   0        251.37        179.70        23.34 o                         
  -8   5   0         36.95         50.60        12.57 o                         
  -7   5   0         65.70         72.80         6.15 o                         
  -6   5   0       5931.07       5831.51       118.46 o                         
  -5   5   0        759.92        800.03        29.19 o                         
  -4   5   0       1545.60       1484.65        22.63 o                         
  -3   5   0        753.51        685.02        12.14 o                         
  -2   5   0        579.77        581.34        11.08 o                         
  -1   5   0       3470.37       3432.66        36.72 o                         
   0   5   0         52.72         46.54         5.14 o                         
   1   5   0       3833.64       3812.21        54.89 o                         
   2   5   0        273.98        256.96        13.49 o                         
   3   5   0        860.59        853.68        17.72 o                         
   4   5   0       1227.30       1346.54        33.70 o                         
   5   5   0        165.05        159.60        26.62 o                         
   6   5   0       1394.61       1392.40        39.43 o                         
   7   5   0        443.25        502.51        36.12 o                         
   8   5   0        153.51        149.49        22.06 o                         
 -11   6   0         13.23         22.68        12.47 o                         
 -10   6   0          9.82          7.87         8.90 o                         
  -9   6   0        809.99        868.30        51.75 o                         
  -8   6   0        461.02        489.74        36.26 o                         
  -7   6   0       2687.47       2741.76        81.96 o                         
  -6   6   0          8.79         16.10         7.39 o                         
  -5   6   0       4298.38       4476.93        60.49 o                         
  -4   6   0       3912.83       3826.16        57.78 o                         
  -3   6   0         90.30        103.81         5.23 o                         
  -2   6   0       5835.75       5625.28        56.39 o                         
  -1   6   0        364.13        398.45        15.33 o                         
   0   6   0       4638.45       4577.43        85.90 o                         
   1   6   0       1055.91       1058.64        24.73 o                         
   2   6   0         19.27         20.40         5.87 o                         
   3   6   0        138.49        162.40         8.37 o                         
   4   6   0       1683.71       1673.10        39.59 o                         
   5   6   0        117.65        129.66        11.89 o                         
   6   6   0       1805.98       1821.58        47.11 o                         
   7   6   0         12.60         25.77        11.28 o                         
   8   6   0        247.66        239.79        28.09 o                         
 -11   7   0         12.98         25.73        13.04 o                         
 -10   7   0        384.60        401.66        37.87 o                         
  -9   7   0        212.14        207.90        26.35 o                         
  -8   7   0          2.23          8.64         8.44 o                         
  -7   7   0        977.29       1034.07        49.23 o                         
  -6   7   0        518.13        532.63        19.44 o                         
  -5   7   0         16.02         14.26         2.57 o                         
  -4   7   0       3390.84       3086.13        41.97 o                         
  -3   7   0        851.87        908.39        21.40 o                         
  -2   7   0       2509.31       2428.42        61.52 o                         
  -1   7   0       1170.18       1217.06        41.72 o                         
   0   7   0        635.56        668.82        30.71 o                         
   1   7   0        509.32        465.91        17.28 o                         
   2   7   0          2.31         11.69         4.21 o                         
   3   7   0       2386.43       2349.11        58.20 o                         
   4   7   0        545.77        519.71        22.49 o                         
   5   7   0         24.25         44.29        14.82 o                         
   6   7   0         12.07          8.61         6.41 o                         
   7   7   0          7.57          5.52         8.65 o                         
 -10   8   0        127.67        143.49        23.18 o                         
  -9   8   0        224.96        254.63        28.58 o                         
  -8   8   0        436.87        416.26        34.06 o                         
  -7   8   0       2939.64       2996.53        87.81 o                         
  -6   8   0         30.23         34.12         6.42 o                         
  -5   8   0       1737.78       1704.41        28.18 o                         
  -4   8   0        674.11        672.57        17.55 o                         
  -3   8   0        402.04        339.90        24.79 o                         
  -2   8   0       4130.73       4076.93        89.80 o                         
  -1   8   0        212.50        214.81        19.59 o                         
   0   8   0       2193.84       2141.28        62.14 o                         
   1   8   0        446.28        386.31        21.85 o                         
   2   8   0        431.08        451.81        19.38 o                         
   3   8   0        352.35        350.81        18.38 o                         
   4   8   0        810.24        779.76        29.18 o                         
   5   8   0          6.17         12.46         5.85 o                         
   6   8   0        594.02        570.81        38.82 o                         
 -10   9   0       1103.67       1098.22        63.53 o                         
  -9   9   0        112.35        121.91        19.86 o                         
  -8   9   0       2044.60       1950.42        75.47 o                         
  -7   9   0        167.51        172.10        14.24 o                         
  -6   9   0        213.92        228.40        15.53 o                         
  -5   9   0        392.66        402.91        21.49 o                         
  -4   9   0        667.92        722.07        25.32 o                         
  -3   9   0         91.37        115.63        16.72 o                         
  -2   9   0       3848.66       3853.57        91.45 o                         
  -1   9   0        398.70        436.12        28.70 o                         
   0   9   0       1422.35       1380.00        52.42 o                         
   1   9   0        284.53        283.64        15.45 o                         
   2   9   0        416.56        407.49        20.46 o                         
   3   9   0       1014.80       1020.04        33.04 o                         
   4   9   0         20.42          2.25         8.03 o                         
   5   9   0       1312.06       1292.02        59.49 o                         
 -10  10   0         99.48         85.94        19.92 o                         
  -9  10   0        100.98         85.21        11.76 o                         
  -8  10   0        110.86        111.34        13.48 o                         
  -7  10   0          4.79          1.65         4.70 o                         
  -6  10   0        218.66        199.37        15.18 o                         
  -5  10   0        388.86        432.36        45.78 o                         
  -4  10   0          8.89         -1.43         7.84 o                         
  -3  10   0       1065.53       1115.80        49.01 o                         
  -2  10   0         11.17         49.26        13.61 o                         
  -1  10   0        465.54        454.80        31.06 o                         
   0  10   0        224.80        213.84        13.95 o                         
   1  10   0        172.50        160.88        12.82 o                         
   2  10   0        541.29        555.20        36.81 o                         
   3  10   0          7.64          8.63         9.58 o                         
   4  10   0        233.94        233.37        25.76 o                         
 -10  11   0        716.55        669.49        51.21 o                         
  -9  11   0        110.72        122.61        14.46 o                         
  -8  11   0        818.08        898.82        40.07 o                         
  -7  11   0        135.06        134.76        13.77 o                         
  -6  11   0        523.72        534.71        25.67 o                         
  -5  11   0          0.80        -10.59        10.59 o                         
  -4  11   0         35.13         19.77         9.13 o                         
  -3  11   0        351.31        377.02        30.72 o                         
  -2  11   0        215.69        201.98        22.34 o                         
  -1  11   0         98.07         93.97        16.42 o                         
   0  11   0        420.56        426.32        32.40 o                         
   1  11   0         22.66         41.08        12.11 o                         
   2  11   0          1.71         -7.78        10.35 o                         
   3  11   0        165.59        173.38        22.39 o                         
  -9  12   0        269.92        299.87        32.56 o                         
  -8  12   0        365.19        341.91        23.12 o                         
  -7  12   0         27.88         41.38         9.76 o                         
  -6  12   0        208.06        194.86        24.63 o                         
  -5  12   0         19.76         10.87        10.49 o                         
  -4  12   0        321.07        298.12        29.29 o                         
  -3  12   0       1644.54       1657.15        67.86 o                         
  -2  12   0          3.06          7.14         8.78 o                         
  -1  12   0        651.04        676.46        42.71 o                         
   0  12   0         15.01         30.28        12.30 o                         
   1  12   0          1.32        -10.94        10.94 o                         
  -9  13   0        693.84        730.86        51.49 o                         
  -8  13   0        390.96        410.15        37.40 o                         
  -7  13   0        305.81        339.10        35.09 o                         
  -6  13   0        709.84        731.04        48.75 o                         
  -5  13   0         10.57          3.93        11.01 o                         
  -4  13   0        858.08       1024.18        56.50 o                         
  -3  13   0        378.66        382.68        34.06 o                         
  -2  13   0        165.52        158.28        22.70 o                         
  -1  13   0        223.47        236.18        27.51 o                         
   1 -13   1        522.27        518.25        40.37 o                         
   2 -13   1        158.76        161.57        22.62 o                         
   3 -13   1        417.91        496.75        39.68 o                         
   4 -13   1          8.39          6.07        10.32 o                         
   5 -13   1         36.54         35.01        12.27 o                         
   6 -13   1        473.21        489.64        41.08 o                         
   8 -13   1        669.89        732.42        49.96 o                         
  -1 -12   1         46.82         49.10        14.18 o                         
   0 -12   1        594.53        615.41        42.05 o                         
   1 -12   1        304.84        334.77        30.70 o                         
   2 -12   1         12.23         17.81        10.63 o                         
   3 -12   1        665.21        637.78        42.41 o                         
   4 -12   1        696.48        720.10        44.87 o                         
   5 -12   1         31.55         39.87        12.82 o                         
   6 -12   1        460.91        460.59        37.59 o                         
   7 -12   1         50.82         71.78        16.58 o                         
   8 -12   1          3.35          4.87         6.45 o                         
   9 -12   1       1696.26       1660.35        87.08 o                         
  -2 -11   1        459.39        461.68        35.91 o                         
  -1 -11   1         10.81          7.76         5.36 o                         
   0 -11   1          0.21         10.10         8.78 o                         
   1 -11   1       1235.45       1315.21        57.63 o                         
   2 -11   1        182.13        176.26        21.59 o                         
   3 -11   1       2241.12       2288.54        77.88 o                         
   4 -11   1         85.58         54.93        12.47 o                         
   5 -11   1        562.79        616.55        40.79 o                         
   6 -11   1        139.61        156.29        15.05 o                         
   7 -11   1        113.77        115.48        13.40 o                         
   8 -11   1       1082.08       1114.02        47.26 o                         
   9 -11   1         42.36         36.98         9.11 o                         
  -4 -10   1         12.21         25.54        12.51 o                         
  -3 -10   1        425.13        411.34        22.39 o                         
  -2 -10   1        222.85        218.57        15.93 o                         
  -1 -10   1          6.66          6.52         4.99 o                         
   0 -10   1       1130.14       1123.03        50.62 o                         
   1 -10   1        511.76        495.78        32.68 o                         
   2 -10   1       2657.38       2642.92        79.04 o                         
   3 -10   1        327.37        369.44        29.02 o                         
   4 -10   1        223.33        222.36        22.78 o                         
   5 -10   1        780.38        755.61        28.66 o                         
   6 -10   1         21.24         16.67         6.35 o                         
   7 -10   1          5.67          8.68         6.41 o                         
   8 -10   1         89.65        122.63        13.75 o                         
   9 -10   1        117.83         97.72        12.38 o                         
  10 -10   1        273.79        257.16        21.19 o                         
  -5  -9   1        648.80        678.17        43.60 o                         
  -4  -9   1        113.29        105.06        24.62 o                         
  -3  -9   1         43.23         57.09         9.17 o                         
  -2  -9   1        617.42        597.98        24.30 o                         
  -1  -9   1         55.26         58.71         7.70 o                         
   0  -9   1          5.93         20.72         9.48 o                         
   1  -9   1        508.43        521.09        31.96 o                         
   2  -9   1        191.28        219.46        20.86 o                         
   3  -9   1       2182.16       2124.35        66.18 o                         
   4  -9   1        212.08        227.35        14.84 o                         
   5  -9   1         46.66         52.39         8.12 o                         
   6  -9   1          9.31          5.39         4.24 o                         
   7  -9   1          3.00          9.79         7.35 o                         
   8  -9   1        588.64        582.03        30.11 o                         
   9  -9   1         11.17          4.88         9.86 o                         
  10  -9   1        928.98       1027.75        62.03 o                         
  -6  -8   1        396.58        410.65        24.27 o                         
  -5  -8   1        455.64        456.41        37.84 o                         
  -4  -8   1        121.45        115.15        11.68 o                         
  -3  -8   1       1058.14       1050.25        32.59 o                         
  -2  -8   1          9.67         13.25         4.90 o                         
  -1  -8   1        114.23        128.96        10.34 o                         
   0  -8   1       1758.69       1757.48        56.45 o                         
   1  -8   1         24.02         26.74         8.26 o                         
   2  -8   1       6118.82       5926.23       114.63 o                         
   3  -8   1        547.49        615.04        33.37 o                         
   4  -8   1       2060.87       2024.42        32.23 o                         
   5  -8   1        533.22        491.91        14.66 o                         
   6  -8   1        862.50        843.88        28.83 o                         
   7  -8   1       2697.24       2545.46        82.53 o                         
   8  -8   1        224.08        238.46        26.05 o                         
   9  -8   1        295.18        326.49        33.30 o                         
  10  -8   1        191.25        235.95        30.25 o                         
  -7  -7   1         13.25          8.75         9.93 o                         
  -6  -7   1        665.51        675.25        29.41 o                         
  -5  -7   1         59.19         71.88         9.94 o                         
  -4  -7   1        913.83        868.31        29.93 o                         
  -3  -7   1       1318.20       1269.70        47.10 o                         
  -2  -7   1        306.78        324.15        20.48 o                         
  -1  -7   1        252.04        240.39        19.36 o                         
   0  -7   1       1205.35       1244.97        43.90 o                         
   1  -7   1        261.33        240.22        18.41 o                         
   2  -7   1          4.90          5.62         5.92 o                         
   3  -7   1        347.66        360.96        12.06 o                         
   4  -7   1         19.45         22.80         3.49 o                         
   5  -7   1        446.96        417.40        12.05 o                         
   6  -7   1        243.11        233.55        11.47 o                         
   7  -7   1        544.44        513.26        35.03 o                         
   8  -7   1         27.58         29.94        12.53 o                         
   9  -7   1         12.80         11.60        10.82 o                         
  10  -7   1        277.57        284.69        32.63 o                         
  -8  -6   1          5.20         10.04         9.82 o                         
  -7  -6   1          4.74          5.37         5.49 o                         
  -6  -6   1        414.01        424.06        32.99 o                         
  -5  -6   1          6.49          9.04         4.80 o                         
  -4  -6   1       1265.43       1237.17        39.72 o                         
  -3  -6   1        126.04        155.52         9.69 o                         
  -2  -6   1        852.81        839.70        24.10 o                         
  -1  -6   1        161.35        201.78        16.90 o                         
   0  -6   1        943.93        992.23        35.86 o                         
   1  -6   1        118.12        144.40         8.91 o                         
   2  -6   1       5985.68       5830.09        68.86 o                         
   3  -6   1         12.58          8.97         2.26 o                         
   4  -6   1       6869.89       6727.17        81.61 o                         
   5  -6   1       3444.42       3438.82        43.06 o                         
   6  -6   1       2382.38       2390.84        88.62 o                         
   7  -6   1       2132.65       2181.68        73.20 o                         
   8  -6   1        133.42        116.07        18.82 o                         
   9  -6   1       2674.62       2764.03        95.24 o                         
  10  -6   1         28.60         25.39        12.77 o                         
  -8  -5   1        339.56        406.80        35.72 o                         
  -7  -5   1          8.53          2.61         5.76 o                         
  -6  -5   1       1507.23       1570.22        67.79 o                         
  -5  -5   1          2.57          3.49        11.52 o                         
  -4  -5   1       9182.47       8967.40       113.84 o                         
  -3  -5   1        335.91        318.56        10.16 o                         
  -2  -5   1        239.46        239.39        20.42 o                         
  -1  -5   1       4267.43       4083.32        78.17 o                         
   0  -5   1        181.60        167.17         9.10 o                         
   1  -5   1       6997.37       6960.90        53.21 o                         
   2  -5   1       1970.89       2046.15        33.54 o                         
   3  -5   1       1850.42       1911.68        46.18 o                         
   4  -5   1         66.18         78.00        10.61 o                         
   5  -5   1        299.52        329.95        11.63 o                         
   6  -5   1        755.44        737.54        37.56 o                         
   7  -5   1       2038.36       1991.97        56.93 o                         
   8  -5   1        755.79        718.30        44.41 o                         
   9  -5   1        288.14        282.43        30.12 o                         
  10  -5   1         47.85         50.98        17.94 o                         
  -9  -4   1         89.69         89.56        19.01 o                         
  -8  -4   1         11.28         17.00        10.90 o                         
  -7  -4   1        533.14        577.36        38.77 o                         
  -6  -4   1         70.78         66.90         8.86 o                         
  -5  -4   1        739.20        800.82        26.67 o                         
  -4  -4   1        762.91        821.75        15.44 o                         
  -3  -4   1        300.76        329.03         9.35 o                         
  -2  -4   1        322.92        310.54        12.50 o                         
  -1  -4   1          3.71         11.15         4.60 o                         
   0  -4   1       2802.56       2887.90        32.37 o                         
   1  -4   1        231.99        242.85         7.52 o                         
   2  -4   1        215.54        226.58         7.73 o                         
   3  -4   1        533.64        588.01        17.27 o                         
   4  -4   1       5498.49       5459.39        83.44 o                         
   5  -4   1        164.13        170.54        15.09 o                         
   6  -4   1       1483.28       1446.33        27.41 o                         
   7  -4   1       1450.22       1445.22        57.94 o                         
   8  -4   1        459.94        468.71        34.90 o                         
   9  -4   1        844.96        879.53        51.46 o                         
  10  -4   1          7.26        -12.92        12.92 o                         
  -9  -3   1        182.70        175.34        24.13 o                         
  -8  -3   1          0.44         -5.42         9.32 o                         
  -7  -3   1          8.58         15.73         7.90 o                         
  -6  -3   1       2738.86       2796.91        55.32 o                         
  -5  -3   1        224.87        228.72        13.83 o                         
  -4  -3   1      12058.43      11942.62       125.09 o                         
  -3  -3   1       1929.05       2078.40        24.37 o                         
  -2  -3   1       6692.40       6475.69        50.41 o                         
  -1  -3   1       3763.55       3993.85        62.07 o                         
   0  -3   1          2.81         23.45        12.54 o                         
   1  -3   1      16666.58      16321.83        97.35 o                         
   2  -3   1       2258.34       2468.51        34.05 o                         
   3  -3   1       4813.83       4827.83       100.92 o                         
   4  -3   1        382.62        375.49        21.30 o                         
   5  -3   1        414.72        400.18         7.74 o                         
   6  -3   1        611.46        622.86        39.95 o                         
   7  -3   1       1206.01       1167.45        45.87 o                         
   8  -3   1       1191.42       1121.41        54.15 o                         
   9  -3   1        521.76        494.84        38.88 o                         
  10  -3   1        481.22        478.73        40.68 o                         
  -9  -2   1         79.25        119.17        21.20 o                         
  -8  -2   1          0.50         12.23        10.31 o                         
  -7  -2   1       1064.60       1058.55        50.31 o                         
  -6  -2   1       1348.22       1384.58        52.95 o                         
  -5  -2   1       4438.82       4493.31        92.49 o                         
  -4  -2   1        187.83        221.85        12.12 o                         
  -3  -2   1        794.83        792.54        12.78 o                         
  -2  -2   1       1597.28       1497.09        21.44 o                         
  -1  -2   1        451.91        481.89         9.70 o                         
   0  -2   1       4683.89       4915.94        48.16 o                         
   1  -2   1        656.99        706.26        11.19 o                         
   2  -2   1       6441.97       6794.08        75.33 o                         
   3  -2   1        807.76        924.68        21.01 o                         
   4  -2   1        434.31        605.64        25.17 o                         
   5  -2   1          5.75          9.09         2.57 o                         
   6  -2   1       3444.33       3461.71        50.88 o                         
   7  -2   1        100.63         93.31        11.82 o                         
   8  -2   1       2146.00       2112.16        88.57 o                         
   9  -2   1          6.70         18.62         9.01 o                         
  10  -2   1        524.38        598.37        45.31 o                         
 -10  -1   1        139.47        136.22        22.78 o                         
  -9  -1   1          2.78          2.85         8.91 o                         
  -8  -1   1        874.76        906.53        49.28 o                         
  -7  -1   1         23.08         28.49         5.34 o                         
  -6  -1   1        348.64        338.71        14.89 o                         
  -5  -1   1        347.61        356.54         9.12 o                         
  -4  -1   1        887.52        779.43        10.79 o                         
  -3  -1   1          2.09          6.69         1.63 o                         
  -2  -1   1       1737.51       1606.46        17.89 o                         
  -1  -1   1       4816.82       5103.32        40.00 o                         
   0  -1   1      15026.38      13650.12       107.79 o                         
   1  -1   1        121.64        107.22         4.43 o                         
   2  -1   1        366.95        377.57        16.95 o                         
   3  -1   1       7165.89       7076.67        81.98 o                         
   4  -1   1          3.90          5.42         2.26 o                         
   5  -1   1       2429.54       2396.61        39.74 o                         
   6  -1   1       1833.19       1885.06        29.93 o                         
   7  -1   1        672.10        678.61        17.66 o                         
   8  -1   1        195.01        217.99        13.06 o                         
   9  -1   1         11.95         50.01        14.34 o                         
  10  -1   1        434.16        491.38        41.33 o                         
 -10   0   1       1047.40       1019.53        59.69 o                         
  -9   0   1        103.87        103.69        18.45 o                         
  -8   0   1         58.10         49.65        11.84 o                         
  -7   0   1        425.49        453.99        11.50 o                         
  -6   0   1         35.39         41.29         3.50 o                         
  -5   0   1       2311.32       2169.54        30.66 o                         
  -4   0   1        103.31         79.38         4.03 o                         
  -3   0   1        347.48        292.24         6.67 o                         
  -2   0   1          8.63         36.95        13.23 o                         
  -1   0   1       1632.89       1623.26        11.88 o                         
   0   0   1      14255.49      10207.78      1538.50 o                         
   1   0   1         51.71         47.79         2.34 o                         
   2   0   1       6658.95       6516.71        39.85 o                         
   3   0   1        783.58        852.23        13.92 o                         
   4   0   1        381.71        335.72        10.00 o                         
   5   0   1       2812.69       2863.04        27.53 o                         
   6   0   1        218.09        226.05         6.65 o                         
   7   0   1        334.37        357.87        13.12 o                         
   8   0   1       2114.16       2175.49        77.33 o                         
   9   0   1        114.47        141.34        22.16 o                         
  10   0   1        308.58        281.97        31.88 o                         
 -10   1   1        633.12        646.93        46.79 o                         
  -9   1   1        445.15        487.82        37.92 o                         
  -8   1   1       2664.36       2653.92        43.99 o                         
  -7   1   1          3.83          6.53         6.89 o                         
  -6   1   1       6496.30       6443.66        74.73 o                         
  -5   1   1          0.68          3.87         1.55 o                         
  -4   1   1        923.99        917.19        12.04 o                         
  -3   1   1        248.08        256.69         4.80 o                         
  -2   1   1       4922.99       4827.12        43.51 o                         
  -1   1   1       5862.20       5653.39        35.10 o                         
   0   1   1      10911.09      10685.50        92.33 o                         
   1   1   1        874.28        916.77         7.70 o                         
   2   1   1      13256.17      13015.59        57.00 o                         
   3   1   1       2065.62       2199.14        21.06 o                         
   4   1   1         67.06         95.09         5.64 o                         
   5   1   1       2645.41       2649.12        34.91 o                         
   6   1   1        101.71         75.13         5.85 o                         
   7   1   1       2267.58       2345.84        35.86 o                         
   8   1   1        131.76        125.97        19.18 o                         
   9   1   1        353.30        424.94        36.46 o                         
  10   1   1         93.85        114.75        20.34 o                         
 -10   2   1        214.18        220.23        28.20 o                         
  -9   2   1         35.11         41.66        13.54 o                         
  -8   2   1        788.71        817.18        45.43 o                         
  -7   2   1        307.72        289.61        25.21 o                         
  -6   2   1       1012.58        997.32        43.28 o                         
  -5   2   1       2099.86       2115.23        38.60 o                         
  -4   2   1         39.30         56.20         2.69 o                         
  -3   2   1       1207.32       1167.11        18.04 o                         
  -2   2   1        195.97        159.54         4.33 o                         
  -1   2   1      10233.22       9732.88        57.34 o                         
   0   2   1      17566.31      17184.50        88.66 o                         
   1   2   1         22.73         24.08         1.48 o                         
   2   2   1       3801.06       3859.89        24.75 o                         
   3   2   1          0.35          2.44         1.59 o                         
   4   2   1        995.32        897.26        19.60 o                         
   5   2   1         56.96         54.47         6.99 o                         
   6   2   1          2.41          3.01         4.13 o                         
   7   2   1        539.11        531.41        34.93 o                         
   8   2   1         93.96        103.13        18.00 o                         
   9   2   1         66.26         60.44        14.98 o                         
 -11   3   1       1143.04       1197.80        67.93 o                         
 -10   3   1          5.68         -5.53        11.21 o                         
  -9   3   1        456.35        437.73        36.23 o                         
  -8   3   1       4334.85       4133.49       109.22 o                         
  -7   3   1        723.42        777.54        20.21 o                         
  -6   3   1       8122.59       7988.92        66.86 o                         
  -5   3   1       1408.75       1580.95        21.40 o                         
  -4   3   1       7096.60       7149.69       158.87 o                         
  -3   3   1          4.91          4.26         2.34 o                         
  -2   3   1        550.22        605.82        13.26 o                         
  -1   3   1      22044.21      21869.26       101.79 o                         
   0   3   1       8017.99       8250.94        49.82 o                         
   1   3   1        428.81        345.49         7.02 o                         
   2   3   1       7618.25       7616.38        45.33 o                         
   3   3   1         87.34        119.52         4.89 o                         
   4   3   1        186.80        193.21         7.45 o                         
   5   3   1       1413.21       1454.43        28.95 o                         
   6   3   1          0.05          3.05         4.22 o                         
   7   3   1       3823.11       3811.19       102.39 o                         
   8   3   1        199.03        174.01        22.53 o                         
   9   3   1        443.29        493.01        39.65 o                         
 -11   4   1        111.00        139.59        24.30 o                         
 -10   4   1         37.54         19.41         7.97 o                         
  -9   4   1        109.84        102.46        18.21 o                         
  -8   4   1        566.39        524.64        36.77 o                         
  -7   4   1         69.41         70.46        10.89 o                         
  -6   4   1       5739.17       5787.46        68.95 o                         
  -5   4   1         42.51         48.36         8.66 o                         
  -4   4   1        920.48        926.06        20.29 o                         
  -3   4   1        938.52        904.34        12.25 o                         
  -2   4   1       1437.80       1516.66        14.96 o                         
  -1   4   1       1570.44       1509.36        14.38 o                         
   0   4   1        179.16        194.03         6.01 o                         
   1   4   1       7458.62       7503.35        55.39 o                         
   2   4   1          4.93         19.41         2.72 o                         
   3   4   1        275.10        286.19         8.82 o                         
   4   4   1       1312.49       1320.05        21.18 o                         
   5   4   1         47.71         49.90         5.87 o                         
   6   4   1       2171.39       2240.32        71.15 o                         
   7   4   1         12.41         16.32         9.00 o                         
   8   4   1        127.96        143.83        21.11 o                         
   9   4   1         33.52         52.78        13.99 o                         
 -11   5   1        158.22        147.93        25.55 o                         
 -10   5   1          2.59          1.84         8.95 o                         
  -9   5   1        483.81        434.77        36.37 o                         
  -8   5   1        117.28        122.84         8.37 o                         
  -7   5   1        630.17        701.48        39.65 o                         
  -6   5   1       4037.35       4051.62        94.36 o                         
  -5   5   1        888.66        908.70        22.53 o                         
  -4   5   1       2740.10       2664.19        41.04 o                         
  -3   5   1         25.21         16.89         2.03 o                         
  -2   5   1       1531.24       1443.67        16.30 o                         
  -1   5   1       1477.10       1438.14        18.51 o                         
   0   5   1        170.14        139.33         8.56 o                         
   1   5   1        766.30        718.32        15.60 o                         
   2   5   1         56.38         53.35         3.92 o                         
   3   5   1        793.48        792.00        15.97 o                         
   4   5   1        164.69        162.56         9.78 o                         
   5   5   1         21.63         21.67         5.93 o                         
   6   5   1         15.07         22.85         5.62 o                         
   7   5   1        513.28        473.53        35.37 o                         
   8   5   1         17.78         11.66        10.33 o                         
 -11   6   1          6.38          4.87         9.75 o                         
 -10   6   1        292.81        290.14        31.99 o                         
  -9   6   1         70.13         79.42        16.38 o                         
  -8   6   1        307.73        312.38        14.51 o                         
  -7   6   1       2188.27       2312.27        73.86 o                         
  -6   6   1        955.27        954.08        42.17 o                         
  -5   6   1        602.66        594.97        19.36 o                         
  -4   6   1       1619.22       1549.65        32.06 o                         
  -3   6   1        202.41        201.26        11.35 o                         
  -2   6   1         49.75         27.96         2.82 o                         
  -1   6   1       4770.65       4647.96        47.44 o                         
   0   6   1        963.90        939.03        25.06 o                         
   1   6   1       2046.19       1976.92        29.63 o                         
   2   6   1         18.68         13.34         3.19 o                         
   3   6   1       1215.40       1197.24        26.05 o                         
   4   6   1        568.33        563.49        35.39 o                         
   5   6   1        165.14        185.89        13.44 o                         
   6   6   1       1970.62       1937.96        47.71 o                         
   7   6   1         67.02         62.18        14.86 o                         
 -11   7   1         90.79        108.26        21.77 o                         
 -10   7   1         28.29         53.31        16.04 o                         
  -9   7   1         40.50         54.32        15.23 o                         
  -8   7   1       1204.79       1273.94        63.96 o                         
  -7   7   1       2893.39       2923.02        84.50 o                         
  -6   7   1         56.21         46.64        10.08 o                         
  -5   7   1       1547.94       1480.52        34.47 o                         
  -4   7   1       1039.05       1020.22        26.47 o                         
  -3   7   1        484.85        468.48        11.61 o                         
  -2   7   1       7169.14       7054.85        80.96 o                         
  -1   7   1         21.61         18.51         3.89 o                         
   0   7   1       4381.40       4304.40        49.65 o                         
   1   7   1         69.05         75.71         6.14 o                         
   2   7   1        748.71        744.26        19.93 o                         
   3   7   1       1276.25       1272.26        32.59 o                         
   4   7   1        123.61        126.34        11.48 o                         
   5   7   1        459.50        477.61        22.67 o                         
   6   7   1        130.45        118.02        17.74 o                         
 -11   8   1        388.17        399.95        40.76 o                         
 -10   8   1        641.11        672.10        49.15 o                         
  -9   8   1         21.23         28.72        11.62 o                         
  -8   8   1        555.00        547.32        38.52 o                         
  -7   8   1        900.48        946.55        46.31 o                         
  -6   8   1        144.49        145.89        11.71 o                         
  -5   8   1        481.80        469.25        19.74 o                         
  -4   8   1         17.26         10.83         3.90 o                         
  -3   8   1        167.58        180.03        13.53 o                         
  -2   8   1         82.02        110.07        14.02 o                         
  -1   8   1          0.23          0.89         5.37 o                         
   0   8   1          1.19         -1.10         6.10 o                         
   1   8   1       2180.43       2057.82        70.09 o                         
   2   8   1         92.41         95.11         8.86 o                         
   3   8   1         17.38         17.24         7.59 o                         
   4   8   1        244.37        255.95        16.29 o                         
   5   8   1        103.15        103.91        16.49 o                         
   6   8   1        438.93        443.67        33.97 o                         
 -11   9   1        195.17        200.49        29.96 o                         
 -10   9   1         54.80         70.20        18.82 o                         
  -9   9   1        458.28        433.82        37.29 o                         
  -8   9   1        710.36        716.05        44.28 o                         
  -7   9   1        534.46        520.27        24.15 o                         
  -6   9   1        490.80        485.16        22.00 o                         
  -5   9   1        562.54        521.53        21.68 o                         
  -4   9   1        301.16        299.89        24.22 o                         
  -3   9   1          7.15          5.16         5.91 o                         
  -2   9   1       2044.16       2086.38        63.94 o                         
  -1   9   1         90.16         95.38        14.06 o                         
   0   9   1       3669.36       3736.04        57.61 o                         
   1   9   1         64.62         61.94         7.72 o                         
   2   9   1        587.77        585.10        22.89 o                         
   3   9   1        708.39        676.30        39.06 o                         
   4   9   1         37.35         47.76        12.33 o                         
   5   9   1        704.23        695.16        42.58 o                         
 -10  10   1       1249.14       1334.82        70.04 o                         
  -9  10   1         21.64          6.23         6.70 o                         
  -8  10   1       2136.07       2106.11        54.38 o                         
  -7  10   1        244.39        241.20        17.21 o                         
  -6  10   1        505.84        514.63        23.51 o                         
  -5  10   1        736.95        730.36        26.91 o                         
  -4  10   1        133.44        118.67        16.63 o                         
  -3  10   1        917.84        923.78        44.17 o                         
  -2  10   1        376.70        377.09        28.43 o                         
  -1  10   1         67.94         74.22        13.44 o                         
   0  10   1         74.87         68.91         8.18 o                         
   1  10   1          0.56          7.43         8.01 o                         
   2  10   1        128.01        126.46        18.16 o                         
   3  10   1        215.19        209.51        23.06 o                         
   4  10   1          1.18        -10.23        10.23 o                         
 -10  11   1         15.92         10.03        10.13 o                         
  -9  11   1         46.09         37.44         9.25 o                         
  -8  11   1        280.39        275.05        19.99 o                         
  -7  11   1        105.74        130.04        16.05 o                         
  -6  11   1        315.50        327.47        19.88 o                         
  -5  11   1        105.58        108.04        18.31 o                         
  -4  11   1        104.80         89.27        15.45 o                         
  -3  11   1        319.36        304.39        27.58 o                         
  -2  11   1        139.18        156.71        19.72 o                         
  -1  11   1         45.90         52.56        13.33 o                         
   0  11   1        915.85        901.68        46.33 o                         
   1  11   1         46.67         28.47        10.11 o                         
   2  11   1        562.79        498.71        36.01 o                         
   3  11   1        234.11        219.31        25.63 o                         
 -10  12   1        151.55        136.01        23.74 o                         
  -9  12   1          0.49          4.60         8.22 o                         
  -8  12   1        763.18        800.39        43.51 o                         
  -7  12   1          3.70          7.86         7.00 o                         
  -6  12   1       2226.32       2249.83        57.98 o                         
  -5  12   1         52.54         54.89        13.22 o                         
  -4  12   1        365.22        389.11        32.74 o                         
  -3  12   1        758.22        778.68        46.35 o                         
  -2  12   1         30.35         20.63         9.09 o                         
  -1  12   1       1107.86       1195.84        56.50 o                         
   0  12   1        231.00        230.98        25.35 o                         
   1  12   1        243.30        284.22        28.64 o                         
  -9  13   1        113.27        113.16        21.16 o                         
  -8  13   1         28.83         35.50        13.75 o                         
  -7  13   1        756.87        676.83        33.65 o                         
  -6  13   1          1.48         17.35        13.49 o                         
  -5  13   1         17.53         18.57         8.45 o                         
  -4  13   1        263.10        232.79        26.94 o                         
  -3  13   1         22.73         22.84        12.35 o                         
  -2  13   1        364.76        407.62        34.97 o                         
  -1  13   1        161.84        182.17        23.75 o                         
   2 -13   2        199.21        193.25        25.56 o                         
   3 -13   2        932.59        972.77        55.29 o                         
   4 -13   2        146.63        144.74        22.13 o                         
   5 -13   2         76.70         72.46        18.79 o                         
   6 -13   2         13.35         28.65        12.38 o                         
   8 -13   2         25.30         48.18        15.42 o                         
  -1 -12   2          7.53          2.68         9.12 o                         
   0 -12   2         43.93         71.86        17.73 o                         
   1 -12   2         14.58         32.02        12.47 o                         
   2 -12   2         55.37         40.60        12.61 o                         
   3 -12   2          0.36         18.48        11.26 o                         
   4 -12   2        236.61        214.82        25.77 o                         
   5 -12   2          0.17          0.72         8.92 o                         
   6 -12   2        138.05        126.29        21.56 o                         
   7 -12   2          7.16          1.18         7.62 o                         
   8 -12   2        599.82        638.66        31.93 o                         
   9 -12   2        892.93        883.03        52.59 o                         
  -2 -11   2        531.98        575.99        27.33 o                         
  -1 -11   2         32.67         33.43         7.45 o                         
   0 -11   2        985.23       1020.61        51.57 o                         
   1 -11   2       1737.53       1840.91        69.53 o                         
   2 -11   2        126.73         99.20        16.65 o                         
   3 -11   2       1911.22       2080.68        74.10 o                         
   4 -11   2         85.12         67.23        14.96 o                         
   5 -11   2        883.96        840.49        47.83 o                         
   6 -11   2         10.65         12.04         5.99 o                         
   7 -11   2          1.97         25.53         9.06 o                         
   8 -11   2        603.75        607.16        30.04 o                         
   9 -11   2        281.63        267.83        21.04 o                         
  -4 -10   2        148.97        138.75        21.49 o                         
  -3 -10   2        318.02        313.09        20.10 o                         
  -2 -10   2          6.96         15.46         6.47 o                         
  -1 -10   2        126.74        119.82        11.53 o                         
   0 -10   2        482.42        489.97        33.26 o                         
   1 -10   2         82.10         91.07        15.05 o                         
   2 -10   2       1377.68       1346.45        55.91 o                         
   3 -10   2        990.58        974.79        46.60 o                         
   4 -10   2         69.04         64.60        13.22 o                         
   5 -10   2         43.98         51.17         8.92 o                         
   6 -10   2         71.30         74.82        10.10 o                         
   7 -10   2        340.34        331.45        20.71 o                         
   8 -10   2        896.01        922.64        42.52 o                         
   9 -10   2         87.80         67.40        13.77 o                         
  10 -10   2        425.29        402.11        34.09 o                         
  -5  -9   2          1.92         15.29         7.95 o                         
  -4  -9   2          5.38         11.15         6.81 o                         
  -3  -9   2          6.33          8.66         5.75 o                         
  -2  -9   2        565.53        570.60        24.14 o                         
  -1  -9   2          0.71         10.27         9.24 o                         
   0  -9   2        967.03        989.07        44.71 o                         
   1  -9   2        169.39        146.32        17.38 o                         
   2  -9   2       1933.61       1948.47        63.93 o                         
   3  -9   2       3701.60       3658.99        90.95 o                         
   4  -9   2         37.62         17.47         6.88 o                         
   5  -9   2       1701.07       1677.26        41.72 o                         
   6  -9   2          9.84          1.95         4.95 o                         
   7  -9   2        353.28        347.47        20.69 o                         
   8  -9   2        169.03        170.06        15.02 o                         
   9  -9   2          0.78          5.12         8.96 o                         
  10  -9   2        130.97        129.39        23.65 o                         
  -6  -8   2         17.71         25.68         8.76 o                         
  -5  -8   2        828.26        853.47        44.55 o                         
  -4  -8   2         29.85         27.34         7.28 o                         
  -3  -8   2       2946.41       2887.86        57.07 o                         
  -2  -8   2        291.57        283.91        16.26 o                         
  -1  -8   2        100.28         78.38        13.52 o                         
   0  -8   2        211.42        226.33        20.27 o                         
   1  -8   2        101.68         81.49        12.51 o                         
   2  -8   2       4026.22       4045.38        91.05 o                         
   3  -8   2        520.55        491.38        29.82 o                         
   4  -8   2       2876.20       2794.51        39.45 o                         
   5  -8   2         21.63         15.16         4.01 o                         
   6  -8   2        298.79        302.87        17.66 o                         
   7  -8   2        247.65        225.11        15.95 o                         
   8  -8   2         34.42         18.04         8.24 o                         
   9  -8   2        387.49        382.90        35.53 o                         
  10  -8   2        990.21       1052.50        63.62 o                         
  -7  -7   2          6.17         -2.93         9.09 o                         
  -6  -7   2        967.99        966.36        37.51 o                         
  -5  -7   2         12.80         19.34         6.82 o                         
  -4  -7   2       1288.63       1372.56        38.56 o                         
  -3  -7   2          0.18          5.38         9.53 o                         
  -2  -7   2        106.06         85.86         8.37 o                         
  -1  -7   2          9.59         28.21         8.50 o                         
   0  -7   2        246.09        264.37        20.15 o                         
   1  -7   2        419.44        443.64        25.90 o                         
   2  -7   2       1613.44       1536.82        49.09 o                         
   3  -7   2        207.85        203.95        11.90 o                         
   4  -7   2       1635.92       1587.13        26.48 o                         
   5  -7   2        950.49        936.47        27.92 o                         
   6  -7   2        450.97        434.52        16.47 o                         
   7  -7   2        816.64        870.11        46.40 o                         
   8  -7   2        440.25        467.59        36.63 o                         
   9  -7   2       1296.40       1284.23        65.17 o                         
  10  -7   2         14.37         29.69        14.11 o                         
  -8  -6   2        231.80        228.81        28.78 o                         
  -7  -6   2         20.00         19.73         6.50 o                         
  -6  -6   2        284.84        292.53        19.27 o                         
  -5  -6   2        737.73        716.73        27.99 o                         
  -4  -6   2        192.55        191.34        13.75 o                         
  -3  -6   2       1138.08       1105.67        30.81 o                         
  -2  -6   2        192.06        203.02        12.22 o                         
  -1  -6   2       3215.59       3199.71        73.04 o                         
   0  -6   2          1.88          3.46         4.67 o                         
   1  -6   2        181.27        191.88        15.70 o                         
   2  -6   2       2977.18       3026.99        68.18 o                         
   3  -6   2         94.51        100.95         8.33 o                         
   4  -6   2       2046.10       1966.48        38.18 o                         
   5  -6   2          0.21        101.04        13.51 o                         
   6  -6   2       2984.50       3032.89        77.63 o                         
   7  -6   2        486.46        434.62        32.87 o                         
   8  -6   2         13.31          2.36         8.17 o                         
   9  -6   2        805.24        793.83        50.46 o                         
  10  -6   2        213.04        186.60        26.21 o                         
  -8  -5   2          2.53         -4.74         9.19 o                         
  -7  -5   2        155.78        159.82        14.92 o                         
  -6  -5   2        436.55        417.93        22.14 o                         
  -5  -5   2        277.48        254.96        16.12 o                         
  -4  -5   2       7323.62       7115.84        64.08 o                         
  -3  -5   2        259.81        260.35        14.04 o                         
  -2  -5   2       4503.61       4457.95        60.66 o                         
  -1  -5   2        110.48        114.38        12.11 o                         
   0  -5   2        358.11        430.45        21.52 o                         
   1  -5   2       2403.57       2269.89        30.09 o                         
   2  -5   2       3531.12       3436.91        49.35 o                         
   3  -5   2        355.79        315.86        13.02 o                         
   4  -5   2       5735.29       5816.88       107.33 o                         
   5  -5   2        395.92        413.37        11.93 o                         
   6  -5   2        470.29        503.92        31.75 o                         
   7  -5   2       4104.74       3994.93        76.88 o                         
   8  -5   2          7.35         20.63         9.34 o                         
   9  -5   2       2455.27       2498.98        91.00 o                         
  10  -5   2         26.49         23.24        11.53 o                         
  -9  -4   2          6.72         16.08        12.05 o                         
  -8  -4   2          2.68          7.55         8.03 o                         
  -7  -4   2         10.21          8.64         5.42 o                         
  -6  -4   2        173.02        186.66        14.55 o                         
  -5  -4   2       1223.04       1258.61        34.48 o                         
  -4  -4   2       1464.30       1392.85        33.92 o                         
  -3  -4   2          9.72         13.31         7.27 o                         
  -2  -4   2       1784.77       1739.71        32.37 o                         
  -1  -4   2       2326.10       2336.38        36.81 o                         
   0  -4   2         53.27         64.89         5.57 o                         
   1  -4   2       3503.42       3382.09        47.00 o                         
   2  -4   2         10.08         10.55         2.48 o                         
   3  -4   2       7303.99       7392.44       133.69 o                         
   4  -4   2       1594.49       1625.68        49.06 o                         
   5  -4   2        220.88        221.81        19.17 o                         
   6  -4   2       1224.22       1178.40        24.65 o                         
   7  -4   2          5.49          7.08         2.76 o                         
   8  -4   2       1095.39       1045.19        53.00 o                         
   9  -4   2          2.77         -4.11         9.86 o                         
  10  -4   2         33.53         46.32        13.94 o                         
  -9  -3   2        547.13        580.16        43.70 o                         
  -8  -3   2         16.04          8.72         8.28 o                         
  -7  -3   2         58.85         86.40        15.51 o                         
  -6  -3   2        232.73        244.98        15.79 o                         
  -5  -3   2        288.76        322.37        21.56 o                         
  -4  -3   2       3969.68       3899.34        59.20 o                         
  -3  -3   2        360.56        359.27         7.36 o                         
  -2  -3   2       8364.14       8262.77        67.14 o                         
  -1  -3   2       3360.53       3447.52        58.38 o                         
   0  -3   2        194.31        247.12        17.66 o                         
   1  -3   2       6570.30       6660.64        54.35 o                         
   2  -3   2        171.57        176.32         6.39 o                         
   3  -3   2       5116.10       5198.62       102.92 o                         
   4  -3   2         34.29         27.17         6.85 o                         
   5  -3   2         14.37         29.34         8.10 o                         
   6  -3   2        381.47        391.35        14.69 o                         
   7  -3   2       1303.69       1191.26        28.90 o                         
   8  -3   2        112.69         98.82        17.32 o                         
   9  -3   2       1155.07       1203.57        35.98 o                         
  10  -3   2          3.25         30.69        12.36 o                         
  -9  -2   2          3.64         -1.86         8.95 o                         
  -8  -2   2        278.39        324.17        29.83 o                         
  -7  -2   2        632.72        671.57        39.78 o                         
  -6  -2   2       1315.97       1375.00        52.86 o                         
  -5  -2   2       5226.88       5173.17        73.93 o                         
  -4  -2   2       4228.49       4121.05        59.60 o                         
  -3  -2   2        113.79         68.32         4.81 o                         
  -2  -2   2       2115.59       2140.36        26.92 o                         
  -1  -2   2       5194.34       5436.83        73.12 o                         
   0  -2   2      10710.86      10780.85       141.27 o                         
   1  -2   2       7330.46       7044.57        53.74 o                         
   2  -2   2       2059.54       2124.79        31.41 o                         
   3  -2   2       6679.19       6655.86        74.23 o                         
   4  -2   2        275.91        277.16        18.76 o                         
   5  -2   2        252.01        234.32        11.18 o                         
   6  -2   2       3832.11       3857.65        56.81 o                         
   7  -2   2        602.22        580.14        21.01 o                         
   8  -2   2        872.77        936.77        22.81 o                         
   9  -2   2        251.44        209.91        26.14 o                         
  10  -2   2        585.70        590.86        45.54 o                         
 -10  -1   2        385.74        425.36        39.37 o                         
  -9  -1   2          0.78         16.10        10.35 o                         
  -8  -1   2        105.21        138.00        19.83 o                         
  -7  -1   2       1237.80       1280.67        54.91 o                         
  -6  -1   2        478.19        520.45        31.51 o                         
  -5  -1   2       2878.45       3013.02        74.11 o                         
  -4  -1   2       1950.40       2123.91        29.52 o                         
  -3  -1   2       5648.94       5843.29        68.23 o                         
  -2  -1   2        906.30        820.50        14.32 o                         
  -1  -1   2        200.33        207.84         5.30 o                         
   0  -1   2      10665.05       9893.14        81.46 o                         
   1  -1   2        127.69        170.44         6.32 o                         
   2  -1   2       4772.25       4781.82        32.26 o                         
   3  -1   2        327.70        259.75        20.41 o                         
   4  -1   2        528.86        528.97        10.76 o                         
   5  -1   2       4082.79       4030.90        34.88 o                         
   6  -1   2          5.34          9.48         1.75 o                         
   7  -1   2        374.33        390.34        14.06 o                         
   8  -1   2         43.18         47.44         5.59 o                         
   9  -1   2          0.44         -6.05        10.88 o                         
  10  -1   2          7.89         19.17        13.00 o                         
 -10   0   2       1782.64       1884.44        81.45 o                         
  -9   0   2         27.57         23.03         9.77 o                         
  -8   0   2        724.52        719.65        43.57 o                         
  -7   0   2        631.77        599.22        11.67 o                         
  -6   0   2        509.58        511.60        10.74 o                         
  -5   0   2       5274.53       5307.16        52.27 o                         
  -4   0   2          4.50          9.36         2.21 o                         
  -3   0   2       1598.91       1590.32        19.05 o                         
  -2   0   2       2078.79       2118.41        21.45 o                         
  -1   0   2       2207.06       2116.32        12.86 o                         
   0   0   2         14.63         12.07         1.39 o                         
   1   0   2       2173.93       2220.13        13.96 o                         
   2   0   2        358.05        352.83         6.82 o                         
   3   0   2       5438.72       5356.54        40.78 o                         
   4   0   2       1026.90       1136.89        25.67 o                         
   5   0   2       1507.46       1542.91        34.33 o                         
   6   0   2         84.53         90.98         6.80 o                         
   7   0   2        131.20        124.74         8.80 o                         
   8   0   2       1469.58       1530.98        64.50 o                         
   9   0   2        312.58        357.95        33.29 o                         
  10   0   2        466.01        471.73        40.52 o                         
 -10   1   2        149.60        175.27        25.68 o                         
  -9   1   2        195.46        235.31        27.09 o                         
  -8   1   2         35.37         34.76         4.28 o                         
  -7   1   2        273.25        281.73        10.45 o                         
  -6   1   2       2388.32       2432.37        40.60 o                         
  -5   1   2        753.50        687.72        14.14 o                         
  -4   1   2       2669.57       2696.15        62.45 o                         
  -3   1   2       2765.87       2641.77        31.98 o                         
  -2   1   2       1028.64        922.98        11.41 o                         
  -1   1   2       3691.41       3764.44        29.37 o                         
   0   1   2       2512.65       2624.97        18.79 o                         
   1   1   2         89.87        100.01         2.56 o                         
   2   1   2      17779.39      17003.88        78.01 o                         
   3   1   2        234.35        225.14         6.47 o                         
   4   1   2       3174.60       3058.05        38.00 o                         
   5   1   2       2035.01       2058.98        31.87 o                         
   6   1   2       1278.00       1226.10        25.18 o                         
   7   1   2       3394.19       3439.38        47.62 o                         
   8   1   2         47.98         42.22         7.87 o                         
   9   1   2        594.22        628.39        43.85 o                         
 -11   2   2        577.13        605.33        48.39 o                         
 -10   2   2         73.74         70.69        16.69 o                         
  -9   2   2        127.19        143.30        21.82 o                         
  -8   2   2       2249.61       2144.35        75.82 o                         
  -7   2   2          6.38          7.90         2.87 o                         
  -6   2   2       3279.71       3266.92        59.23 o                         
  -5   2   2        524.87        483.40        15.24 o                         
  -4   2   2       3100.36       3321.51        36.28 o                         
  -3   2   2       1531.68       1490.96        17.31 o                         
  -2   2   2       1452.09       1556.21        16.22 o                         
  -1   2   2      15328.07      14503.14       177.95 o                         
   0   2   2       1621.28       1817.96        18.80 o                         
   1   2   2         75.69         58.13         3.07 o                         
   2   2   2        109.49        130.14         4.01 o                         
   3   2   2        499.64        518.17        12.59 o                         
   4   2   2         70.49         66.02         5.23 o                         
   5   2   2        368.13        383.25        13.17 o                         
   6   2   2         40.52         41.51         7.34 o                         
   7   2   2        445.57        419.20        22.04 o                         
   8   2   2         55.15         68.05        14.86 o                         
   9   2   2          4.78         15.55         9.05 o                         
 -11   3   2        807.80        775.18        54.41 o                         
 -10   3   2          0.19         -1.65         8.81 o                         
  -9   3   2        509.54        468.70        36.89 o                         
  -8   3   2          1.40          0.33         5.25 o                         
  -7   3   2        167.65        152.44        10.05 o                         
  -6   3   2       1436.77       1467.45        17.22 o                         
  -5   3   2        578.49        541.15         8.45 o                         
  -4   3   2         30.59         15.05         2.37 o                         
  -3   3   2       3857.49       3924.10        33.74 o                         
  -2   3   2       6613.81       6953.99        54.35 o                         
  -1   3   2        757.70        882.05         9.56 o                         
   0   3   2      10071.65      10184.96        63.91 o                         
   1   3   2         70.37         53.09         3.02 o                         
   2   3   2       4999.55       5016.73        33.76 o                         
   3   3   2        196.48        227.49         6.89 o                         
   4   3   2       1129.26       1120.20        19.18 o                         
   5   3   2        771.37        776.77        26.63 o                         
   6   3   2        245.52        241.77        16.10 o                         
   7   3   2       2897.89       3010.62        62.98 o                         
   8   3   2         20.83         14.91         9.29 o                         
   9   3   2       1124.63       1159.78        61.21 o                         
 -11   4   2        332.30        361.39        37.07 o                         
 -10   4   2         78.16         69.93        16.50 o                         
  -9   4   2        235.01        216.76        25.66 o                         
  -8   4   2        628.89        679.75        79.31 o                         
  -7   4   2          8.01         11.68         2.66 o                         
  -6   4   2      10655.51      10401.64        95.85 o                         
  -5   4   2         55.79         84.82        11.45 o                         
  -4   4   2      10250.31      10003.31        67.08 o                         
  -3   4   2        284.35        272.95         6.87 o                         
  -2   4   2        459.76        427.63         8.04 o                         
  -1   4   2      10251.28      10250.17        60.05 o                         
   0   4   2        137.84        161.39         5.01 o                         
   1   4   2      11692.71      11678.22        76.48 o                         
   2   4   2        917.51        889.69        17.15 o                         
   3   4   2         17.88         10.63         2.91 o                         
   4   4   2        423.94        429.25        12.07 o                         
   5   4   2        435.68        441.06        16.18 o                         
   6   4   2        634.89        640.75        26.92 o                         
   7   4   2        857.77        910.22        47.42 o                         
   8   4   2         68.55         70.23        15.34 o                         
 -11   5   2        105.73        110.36        21.38 o                         
 -10   5   2        163.46        181.67        24.83 o                         
  -9   5   2        553.90        588.16        41.86 o                         
  -8   5   2        344.23        314.53        26.42 o                         
  -7   5   2       1858.42       1974.49        78.39 o                         
  -6   5   2          0.34          6.34         4.69 o                         
  -5   5   2         18.23         16.79         4.44 o                         
  -4   5   2         20.94         12.93         1.89 o                         
  -3   5   2         19.45         16.99         2.43 o                         
  -2   5   2        456.66        410.09         8.66 o                         
  -1   5   2        474.31        557.76        11.84 o                         
   0   5   2        600.43        646.96        13.00 o                         
   1   5   2         54.70         58.28         6.06 o                         
   2   5   2        450.75        485.87        16.38 o                         
   3   5   2          1.66          2.39         2.51 o                         
   4   5   2         24.98         23.94         5.39 o                         
   5   5   2          9.07          6.82         4.52 o                         
   6   5   2        679.55        708.89        29.37 o                         
   7   5   2        124.86        119.34        18.17 o                         
 -11   6   2         70.62         92.33        20.23 o                         
 -10   6   2        465.42        426.23        38.87 o                         
  -9   6   2        219.06        223.30        26.12 o                         
  -8   6   2         18.81         16.79        11.10 o                         
  -7   6   2         82.66         87.52         8.28 o                         
  -6   6   2       2695.68       2647.72        72.04 o                         
  -5   6   2        470.09        491.75        26.35 o                         
  -4   6   2       4087.67       4021.04        55.93 o                         
  -3   6   2        296.55        336.64         8.87 o                         
  -2   6   2        378.96        341.51        10.41 o                         
  -1   6   2       5275.81       5397.97        51.66 o                         
   0   6   2        728.19        752.84        13.05 o                         
   1   6   2       5913.32       5865.22        58.30 o                         
   2   6   2        118.82        142.19         8.03 o                         
   3   6   2       1403.35       1502.02        28.99 o                         
   4   6   2         91.19         97.62         7.78 o                         
   5   6   2        164.90        166.66        11.20 o                         
   6   6   2        460.59        449.84        30.88 o                         
 -11   7   2         13.61         16.92        11.42 o                         
 -10   7   2        489.77        472.22        40.43 o                         
  -9   7   2        184.23        187.02        24.68 o                         
  -8   7   2          0.26         12.00        20.23 o                         
  -7   7   2       4382.09       4370.42       105.90 o                         
  -6   7   2        488.11        506.56        30.01 o                         
  -5   7   2       1757.41       1676.27        50.74 o                         
  -4   7   2        272.57        272.99         9.96 o                         
  -3   7   2          3.64          4.58         2.09 o                         
  -2   7   2       1760.76       1742.20        26.87 o                         
  -1   7   2        220.96        226.93         9.31 o                         
   0   7   2       2158.51       2083.41        25.44 o                         
   1   7   2        973.63        966.00        20.95 o                         
   2   7   2       1987.69       1977.66        33.22 o                         
   3   7   2        226.33        216.68        11.44 o                         
   4   7   2         20.04         12.02         3.82 o                         
   5   7   2        558.40        548.50        33.31 o                         
   6   7   2        454.71        420.34        31.11 o                         
 -11   8   2        290.64        243.11        31.32 o                         
 -10   8   2        165.31        199.52        27.34 o                         
  -9   8   2         30.14         38.78        13.75 o                         
  -8   8   2       2033.23       2147.87        76.55 o                         
  -7   8   2        220.87        244.57        23.26 o                         
  -6   8   2        647.47        638.45        24.10 o                         
  -5   8   2         22.04         17.87         5.14 o                         
  -4   8   2        552.42        554.78        19.71 o                         
  -3   8   2         49.56         68.12         5.90 o                         
  -2   8   2       1844.00       1889.33        30.38 o                         
  -1   8   2         40.20         54.62         5.31 o                         
   0   8   2       2477.66       2458.98        35.55 o                         
   1   8   2       1085.06       1065.85        23.60 o                         
   2   8   2        212.04        201.39        10.94 o                         
   3   8   2       1546.18       1548.79        42.85 o                         
   4   8   2          2.63          1.80         7.78 o                         
   5   8   2        610.08        580.54        36.45 o                         
   6   8   2        129.60        137.63        18.63 o                         
 -11   9   2          5.95          8.01        11.57 o                         
 -10   9   2        687.49        670.69        48.78 o                         
  -9   9   2        235.74        250.13        28.22 o                         
  -8   9   2        178.75        193.31        22.91 o                         
  -7   9   2        659.54        707.81        47.49 o                         
  -6   9   2         18.89          8.75         5.17 o                         
  -5   9   2       3337.42       3179.27        89.13 o                         
  -4   9   2          9.08          5.34         6.28 o                         
  -3   9   2        510.45        515.06        30.69 o                         
  -2   9   2         96.09         87.66        11.51 o                         
  -1   9   2          0.61          6.31         4.47 o                         
   0   9   2       1475.81       1420.06        27.88 o                         
   1   9   2         86.50        113.31        15.05 o                         
   2   9   2       1028.96       1038.43        45.34 o                         
   3   9   2         64.07         66.37        13.20 o                         
   4   9   2         28.50         43.13        11.69 o                         
   5   9   2        203.98        188.74        21.98 o                         
 -10  10   2        146.40        151.62        24.38 o                         
  -9  10   2         55.26         56.75        13.60 o                         
  -8  10   2       1853.51       1800.08        49.47 o                         
  -7  10   2          6.44          8.35         5.65 o                         
  -6  10   2       2926.51       2838.70       154.97 o                         
  -5  10   2         79.40         92.93         9.97 o                         
  -4  10   2        460.95        410.23        30.17 o                         
  -3  10   2        379.36        408.60        29.12 o                         
  -2  10   2         75.02         75.23        13.92 o                         
  -1  10   2        100.73        124.14        16.49 o                         
   0  10   2       1828.42       1819.05        62.68 o                         
   1  10   2          0.81         -8.85         8.85 o                         
   2  10   2        406.51        371.75        28.91 o                         
   3  10   2        610.45        609.35        38.33 o                         
   4  10   2        205.91        203.16        23.91 o                         
 -10  11   2        503.55        471.74        41.41 o                         
  -9  11   2         26.82         34.32         8.64 o                         
  -8  11   2        237.67        242.29        25.13 o                         
  -7  11   2        393.03        379.71        21.77 o                         
  -6  11   2        482.63        515.00        24.15 o                         
  -5  11   2        316.59        315.53        20.14 o                         
  -4  11   2          0.03         -6.58         7.68 o                         
  -3  11   2        258.08        277.96        25.40 o                         
  -2  11   2         34.54         24.51         9.64 o                         
  -1  11   2        152.06        163.38        19.80 o                         
   0  11   2        251.98        253.66        24.44 o                         
   1  11   2         32.13         28.70        11.40 o                         
   2  11   2        155.42        168.73        20.87 o                         
   3  11   2         71.19         73.21        15.12 o                         
 -10  12   2         51.36         72.74        17.17 o                         
  -9  12   2          4.23          1.96         8.26 o                         
  -8  12   2        844.61        812.67        37.16 o                         
  -7  12   2         21.27         16.71         6.02 o                         
  -6  12   2       1155.05       1193.75       125.81 o                         
  -5  12   2          8.94          2.51         8.43 o                         
  -4  12   2       1069.10       1156.50        55.76 o                         
  -3  12   2        278.78        312.68        29.48 o                         
  -2  12   2         50.48         51.87        13.04 o                         
  -1  12   2        632.23        720.49        43.01 o                         
   0  12   2        168.97        128.97        19.03 o                         
   1  12   2        149.63        137.25        19.89 o                         
  -9  13   2         36.31         29.36        11.88 o                         
  -7  13   2         51.68         49.51        15.45 o                         
  -6  13   2        513.47        493.68        40.51 o                         
  -5  13   2         26.18         18.41         9.54 o                         
  -4  13   2        238.87        214.56        26.98 o                         
  -3  13   2        478.60        514.27        37.93 o                         
  -2  13   2         66.28         52.94        14.84 o                         
  -1  13   2        359.38        365.63        32.58 o                         
   0 -13   3        116.84        127.79        18.74 o                         
   2 -13   3          9.82         -2.63        11.58 o                         
   3 -13   3        724.06        717.79        48.14 o                         
   4 -13   3        137.23        167.04        25.08 o                         
   5 -13   3        269.49        306.48        32.41 o                         
   6 -13   3        319.47        294.71        31.93 o                         
  -2 -12   3        158.41        154.94        21.39 o                         
  -1 -12   3        418.33        422.74        57.60 o                         
   0 -12   3        121.08        126.28        21.74 o                         
   1 -12   3        333.93        357.74        33.41 o                         
   2 -12   3         31.71         17.93         8.98 o                         
   3 -12   3        180.94        161.92        22.88 o                         
   4 -12   3         38.80         54.70        15.16 o                         
   5 -12   3        312.95        328.06        31.82 o                         
   6 -12   3        129.44        128.89        20.91 o                         
   7 -12   3          4.42          2.17         9.82 o                         
   8 -12   3        362.58        361.23        24.62 o                         
  -3 -11   3         19.81          9.99         8.15 o                         
  -2 -11   3       1673.01       1632.01        47.11 o                         
  -1 -11   3          7.76          0.13         6.81 o                         
   0 -11   3       1132.36       1203.41        57.30 o                         
   1 -11   3        322.87        333.67        29.77 o                         
   2 -11   3        601.95        615.69        39.92 o                         
   3 -11   3        487.63        550.59        38.27 o                         
   4 -11   3          0.10         -5.55         7.81 o                         
   5 -11   3       1500.34       1598.85        66.89 o                         
   6 -11   3        182.39        156.43        21.96 o                         
   7 -11   3        306.75        329.49        21.89 o                         
   8 -11   3         38.59         29.32        16.01 o                         
   9 -11   3        118.48        121.34        19.29 o                         
  -5 -10   3        370.45        340.95        33.19 o                         
  -4 -10   3          1.62          7.98         9.27 o                         
  -3 -10   3        550.20        520.33        26.07 o                         
  -2 -10   3        484.74        490.58        26.18 o                         
  -1 -10   3        234.41        214.11        23.68 o                         
   0 -10   3        137.94        191.37        21.93 o                         
   1 -10   3          4.54          4.37         6.83 o                         
   2 -10   3         57.44         52.07        12.86 o                         
   3 -10   3       2550.77       2524.93        79.25 o                         
   4 -10   3          0.95         -8.38         8.56 o                         
   5 -10   3       1514.56       1531.17        43.94 o                         
   6 -10   3         19.07         16.96         7.33 o                         
   7 -10   3        156.42        161.52        20.10 o                         
   8 -10   3        787.91        789.60        33.16 o                         
   9 -10   3         87.59         85.13        15.70 o                         
  10 -10   3        506.79        459.53        36.43 o                         
  -6  -9   3         20.75         14.77        10.07 o                         
  -5  -9   3        235.50        255.61        19.79 o                         
  -4  -9   3          3.87          0.15         5.83 o                         
  -3  -9   3        279.51        264.70        18.09 o                         
  -2  -9   3         34.05         35.82         7.51 o                         
  -1  -9   3        184.80        190.88        21.32 o                         
   0  -9   3       1393.90       1393.52        55.16 o                         
   1  -9   3        101.10        103.05        15.13 o                         
   2  -9   3       2314.04       2410.66        72.90 o                         
   3  -9   3       1161.00       1147.71        49.03 o                         
   4  -9   3        804.36        817.25        42.16 o                         
   5  -9   3        292.15        331.72        24.31 o                         
   6  -9   3         32.05         23.11         6.70 o                         
   7  -9   3       1772.48       1744.19        46.66 o                         
   8  -9   3        424.52        421.04        23.59 o                         
   9  -9   3        107.04        100.89        12.35 o                         
  -6  -8   3        836.95        843.58        35.90 o                         
  -5  -8   3        233.57        248.30        18.62 o                         
  -4  -8   3          5.74          1.51         5.39 o                         
  -3  -8   3        948.29        944.80        31.88 o                         
  -2  -8   3        331.86        316.61        17.49 o                         
  -1  -8   3       1167.92       1160.26        48.05 o                         
   0  -8   3        174.77        138.35        16.85 o                         
   1  -8   3         21.15         39.08         9.80 o                         
   2  -8   3         60.74         75.55        12.70 o                         
   3  -8   3       2553.34       2688.72        73.19 o                         
   4  -8   3         86.51         82.90         9.24 o                         
   5  -8   3       2855.60       2801.12        53.78 o                         
   6  -8   3          8.42          1.70         4.97 o                         
   7  -8   3        161.52        160.00        17.85 o                         
   8  -8   3        883.60        868.60        51.33 o                         
   9  -8   3          1.25          8.62         8.25 o                         
  10  -8   3        652.13        695.07        51.69 o                         
  -7  -7   3         79.81         82.93        18.15 o                         
  -6  -7   3          8.13         18.47         7.88 o                         
  -5  -7   3        566.98        564.42        29.71 o                         
  -4  -7   3        527.85        501.19        23.39 o                         
  -3  -7   3       1385.10       1341.94        36.24 o                         
  -2  -7   3        227.93        211.15        19.69 o                         
  -1  -7   3       1032.59        999.94        41.88 o                         
   0  -7   3         86.74         75.34        11.86 o                         
   1  -7   3          0.61         42.60         9.20 o                         
   2  -7   3       5945.77       5899.28       111.42 o                         
   3  -7   3        339.03        380.92        25.22 o                         
   4  -7   3       1916.72       1845.32        39.81 o                         
   5  -7   3         91.01        101.10         9.53 o                         
   6  -7   3        738.58        707.22        25.78 o                         
   7  -7   3        810.31        850.07        46.87 o                         
   8  -7   3         95.95        109.74        18.82 o                         
   9  -7   3       1483.75       1454.86        70.56 o                         
  10  -7   3         59.35         64.70        16.55 o                         
  -8  -6   3        175.52        183.01        25.65 o                         
  -7  -6   3         34.99         44.65         9.48 o                         
  -6  -6   3        636.03        614.21        28.00 o                         
  -5  -6   3        636.62        626.21        41.88 o                         
  -4  -6   3       1463.14       1463.54        54.82 o                         
  -3  -6   3        487.33        467.15        43.09 o                         
  -2  -6   3        461.18        466.60        38.54 o                         
  -1  -6   3       1402.46       1292.05        44.42 o                         
   0  -6   3        197.34        174.90        15.82 o                         
   1  -6   3       2471.90       2505.52        61.59 o                         
   2  -6   3        460.88        558.33        27.41 o                         
   3  -6   3         64.58         76.52         7.80 o                         
   4  -6   3         65.59         64.53         7.11 o                         
   5  -6   3         87.61         61.01        10.26 o                         
   6  -6   3         36.86         35.48         2.92 o                         
   7  -6   3        605.51        598.34        38.63 o                         
   8  -6   3         61.01         72.81        16.39 o                         
   9  -6   3        448.40        464.79        39.83 o                         
  10  -6   3        767.27        806.99        54.50 o                         
  -8  -5   3        112.27        124.43        20.46 o                         
  -7  -5   3        208.37        197.57        16.76 o                         
  -6  -5   3        409.48        382.11        21.33 o                         
  -5  -5   3          0.83         -4.85         4.85 o                         
  -4  -5   3       2325.20       2205.51        62.84 o                         
  -3  -5   3       1343.05       1353.64        33.01 o                         
  -2  -5   3        835.84        786.52        33.67 o                         
  -1  -5   3       1169.51       1098.26        38.04 o                         
   0  -5   3       1041.23       1062.58        35.45 o                         
   1  -5   3       1659.11       1902.85        33.68 o                         
   2  -5   3       2783.42       2775.44        63.21 o                         
   3  -5   3        249.14        224.70        11.18 o                         
   4  -5   3       3605.27       3334.49        50.55 o                         
   5  -5   3       1488.41       1491.86        53.22 o                         
   6  -5   3       1149.47       1069.89        47.65 o                         
   7  -5   3        605.00        599.00        19.69 o                         
   8  -5   3        380.23        362.93        32.08 o                         
   9  -5   3       2446.24       2623.56        93.95 o                         
  10  -5   3         49.76         25.55        13.08 o                         
  -9  -4   3        336.39        344.92        35.18 o                         
  -8  -4   3         64.59         67.40        16.56 o                         
  -7  -4   3        110.63        129.81        13.39 o                         
  -6  -4   3       1107.62       1097.63        45.58 o                         
  -5  -4   3        332.03        343.03        18.09 o                         
  -4  -4   3       3756.78       3686.65        60.18 o                         
  -3  -4   3         56.48         44.60         6.56 o                         
  -2  -4   3      10148.27      10074.43       151.08 o                         
  -1  -4   3        359.11        344.66        19.61 o                         
   0  -4   3        114.18         88.72         6.64 o                         
   1  -4   3      11620.21      11438.18        88.63 o                         
   2  -4   3        865.16        922.11        17.25 o                         
   3  -4   3       8823.62       8521.92        97.02 o                         
   4  -4   3         62.96         84.55        10.72 o                         
   5  -4   3        811.09        739.66        36.19 o                         
   6  -4   3         89.99        107.85        15.48 o                         
   7  -4   3         25.37         21.76         4.65 o                         
   8  -4   3        509.48        504.97        37.33 o                         
   9  -4   3       1101.14       1099.45        59.06 o                         
  10  -4   3          1.04        -10.14        10.14 o                         
  -9  -3   3        365.37        404.09        37.48 o                         
  -8  -3   3        189.07        196.27        24.31 o                         
  -7  -3   3        800.15        742.58        43.32 o                         
  -6  -3   3          0.25          7.83         4.92 o                         
  -5  -3   3       2769.37       2772.22        52.72 o                         
  -4  -3   3         13.79         17.25         4.86 o                         
  -3  -3   3         70.62         86.14         8.32 o                         
  -2  -3   3       2715.12       2691.50        59.54 o                         
  -1  -3   3        701.30        724.06        18.05 o                         
   0  -3   3       1320.20       1257.41        22.54 o                         
   1  -3   3       3620.85       3742.02        31.61 o                         
   2  -3   3        173.50        222.67         7.46 o                         
   3  -3   3        121.16        102.26        11.57 o                         
   4  -3   3        261.89        256.61        18.90 o                         
   5  -3   3        456.16        454.70        27.45 o                         
   6  -3   3       1444.52       1514.78        44.96 o                         
   7  -3   3        167.00        148.46        14.08 o                         
   8  -3   3        125.68        114.38        11.19 o                         
   9  -3   3        534.96        491.30        23.57 o                         
  10  -3   3          0.72         -9.94         9.94 o                         
  -9  -2   3         32.54         20.20        11.25 o                         
  -8  -2   3        267.41        280.69        27.46 o                         
  -7  -2   3        346.92        335.29        28.86 o                         
  -6  -2   3        451.32        462.39        30.40 o                         
  -5  -2   3        307.31        295.74        15.72 o                         
  -4  -2   3       5309.10       5317.29        89.66 o                         
  -3  -2   3        575.63        563.65        17.77 o                         
  -2  -2   3       5323.32       5194.93        40.29 o                         
  -1  -2   3       1663.88       1713.51        26.43 o                         
   0  -2   3      15368.69      14993.01       126.12 o                         
   1  -2   3       9386.00       9080.63        86.40 o                         
   2  -2   3       2196.35       2325.01        40.56 o                         
   3  -2   3      18167.30      17500.92       153.45 o                         
   4  -2   3         59.37         76.35        10.72 o                         
   5  -2   3       4717.98       4664.17        62.87 o                         
   6  -2   3        629.93        588.06        16.64 o                         
   7  -2   3         68.65         71.04         6.39 o                         
   8  -2   3        398.95        387.29        18.15 o                         
   9  -2   3        954.61        913.42        52.98 o                         
  10  -2   3        198.73        238.13        29.26 o                         
 -10  -1   3       1310.36       1284.17        68.09 o                         
  -9  -1   3         30.41         28.65        12.67 o                         
  -8  -1   3       1122.48       1138.29        55.77 o                         
  -7  -1   3        615.38        655.35        39.30 o                         
  -6  -1   3        141.63        131.56        16.43 o                         
  -5  -1   3       5407.24       5613.79       109.38 o                         
  -4  -1   3         53.16         72.80         7.87 o                         
  -3  -1   3       4920.04       4736.94        68.83 o                         
  -2  -1   3         22.85         39.98         2.48 o                         
  -1  -1   3        166.99        188.38         6.03 o                         
   0  -1   3         77.87         98.89         2.88 o                         
   1  -1   3       1247.66       1273.48        11.51 o                         
   2  -1   3       4755.64       4738.95        34.60 o                         
   3  -1   3       1090.16       1054.81        19.53 o                         
   4  -1   3         20.98         25.84         4.78 o                         
   5  -1   3          0.59          7.21         2.56 o                         
   6  -1   3         44.27         44.62         5.39 o                         
   7  -1   3         72.75         84.53         7.20 o                         
   8  -1   3        481.96        495.92        17.58 o                         
   9  -1   3        101.63        158.53        23.01 o                         
  10  -1   3         83.08         93.43        19.90 o                         
 -10   0   3        505.43        558.85        44.11 o                         
  -9   0   3         40.02         39.98        11.68 o                         
  -8   0   3        224.16        271.62        27.18 o                         
  -7   0   3        161.74        164.07        19.76 o                         
  -6   0   3        806.02        831.03        25.69 o                         
  -5   0   3       2381.02       2493.15        24.43 o                         
  -4   0   3          0.67         14.35         2.99 o                         
  -3   0   3        216.60        203.56         5.23 o                         
  -2   0   3       2179.08       2161.87        18.40 o                         
  -1   0   3          3.47         14.01         1.27 o                         
   0   0   3       2990.97       3318.40        23.59 o                         
   1   0   3       1145.78       1183.61        11.36 o                         
   2   0   3        689.83        649.41         8.63 o                         
   3   0   3       5724.25       5855.24        37.94 o                         
   4   0   3       1057.90       1076.78        12.61 o                         
   5   0   3       5749.21       5687.66        49.68 o                         
   6   0   3       1440.30       1362.62        27.54 o                         
   7   0   3        234.97        255.51        12.35 o                         
   8   0   3        616.57        629.41        26.82 o                         
   9   0   3          6.73         11.88         7.40 o                         
  10   0   3        480.97        465.94        40.53 o                         
 -10   1   3       1125.86       1145.01        63.07 o                         
  -9   1   3         32.56         37.04        13.27 o                         
  -8   1   3       1810.85       1872.81        70.82 o                         
  -7   1   3        779.79        751.46        22.77 o                         
  -6   1   3         65.71         83.40         8.43 o                         
  -5   1   3      10823.39      10857.27       112.54 o                         
  -4   1   3        224.45        206.66         7.23 o                         
  -3   1   3      14932.62      14647.05        82.33 o                         
  -2   1   3          0.67          6.97         1.29 o                         
  -1   1   3        454.93        582.55        12.04 o                         
   0   1   3        113.47        163.32         4.45 o                         
   1   1   3       4182.43       4323.68        26.53 o                         
   2   1   3       6758.41       6815.30        44.24 o                         
   3   1   3       5040.86       5401.48        41.21 o                         
   4   1   3       2746.86       2692.91        37.06 o                         
   5   1   3          7.23         15.08         3.63 o                         
   6   1   3         16.33         27.48         5.54 o                         
   7   1   3        592.60        584.33        23.33 o                         
   8   1   3        298.63        297.50        19.10 o                         
   9   1   3        691.23        724.77        47.35 o                         
 -11   2   3       1699.16       1830.75        84.67 o                         
 -10   2   3         72.71        100.43        20.84 o                         
  -9   2   3        395.38        401.00        34.69 o                         
  -8   2   3        171.05        136.62        18.52 o                         
  -7   2   3        415.56        429.46        15.49 o                         
  -6   2   3       4352.33       4366.22       106.58 o                         
  -5   2   3          7.10          8.42         2.89 o                         
  -4   2   3       8049.69       8259.02        70.51 o                         
  -3   2   3        215.57        225.38         6.66 o                         
  -2   2   3       8829.71       9312.09        83.02 o                         
  -1   2   3        733.84        718.75        13.78 o                         
   0   2   3        703.25        656.32         9.10 o                         
   1   2   3       5234.89       5235.23        36.77 o                         
   2   2   3       3346.89       3443.75        23.72 o                         
   3   2   3         14.19         22.53         2.18 o                         
   4   2   3        599.66        633.76        17.01 o                         
   5   2   3        879.52        866.72        21.40 o                         
   6   2   3        442.32        454.21        16.18 o                         
   7   2   3       2513.47       2478.06        55.66 o                         
   8   2   3          4.28          8.51        10.66 o                         
   9   2   3        617.42        678.25        46.01 o                         
 -11   3   3        350.85        352.13        37.82 o                         
 -10   3   3         45.54         53.68        14.21 o                         
  -9   3   3         46.47         53.59        12.80 o                         
  -8   3   3         61.75         83.53         8.89 o                         
  -7   3   3          5.15          7.05         1.91 o                         
  -6   3   3        297.59        311.83        10.88 o                         
  -5   3   3       1036.57        975.07        20.10 o                         
  -4   3   3       2452.13       2532.47        27.47 o                         
  -3   3   3       9095.38       8899.06        87.10 o                         
  -2   3   3        322.68        356.90         7.73 o                         
  -1   3   3       6657.95       6500.27        68.23 o                         
   0   3   3       2023.17       2177.37        21.83 o                         
   1   3   3       2731.01       2869.01        23.49 o                         
   2   3   3       1352.09       1301.64        14.57 o                         
   3   3   3       1216.67       1231.53        20.67 o                         
   4   3   3        920.23        934.31        21.09 o                         
   5   3   3          6.01         12.81         4.84 o                         
   6   3   3       1219.35       1177.06        55.81 o                         
   7   3   3        121.46        106.11        13.28 o                         
   8   3   3        101.16        109.68        12.95 o                         
 -11   4   3        845.16        846.99        57.02 o                         
 -10   4   3        135.55        114.87        21.17 o                         
  -9   4   3       1358.35       1337.70        63.24 o                         
  -8   4   3         69.17         68.68         5.80 o                         
  -7   4   3        235.30        246.28        10.35 o                         
  -6   4   3       1908.06       1885.01        19.77 o                         
  -5   4   3         53.82         52.54         4.64 o                         
  -4   4   3      12146.56      12332.40       196.99 o                         
  -3   4   3          0.02          4.06         1.43 o                         
  -2   4   3       5992.60       6063.51        39.27 o                         
  -1   4   3       6268.73       6520.25        56.53 o                         
   0   4   3        416.43        401.05         6.97 o                         
   1   4   3       6920.44       7088.36        52.36 o                         
   2   4   3       1057.16       1087.76        17.42 o                         
   3   4   3       1207.80       1173.47        19.47 o                         
   4   4   3        510.15        486.38        15.61 o                         
   5   4   3         48.10         48.64         7.87 o                         
   6   4   3          6.79          7.50         4.82 o                         
   7   4   3        855.62        799.30        32.67 o                         
 -11   5   3          0.08         16.84        12.44 o                         
 -10   5   3       1604.55       1525.72        72.50 o                         
  -9   5   3        363.52        364.52        35.63 o                         
  -8   5   3        148.95        137.95        10.50 o                         
  -7   5   3       1144.96       1150.82        29.79 o                         
  -6   5   3       1866.82       1933.85        40.62 o                         
  -5   5   3        364.69        355.77        11.79 o                         
  -4   5   3       6718.92       6707.92        58.93 o                         
  -3   5   3        698.82        686.59        11.96 o                         
  -2   5   3          6.93          8.11         1.44 o                         
  -1   5   3       9093.12       9317.31        72.45 o                         
   0   5   3        214.85        220.01         5.58 o                         
   1   5   3       2834.43       2766.03        29.01 o                         
   2   5   3         57.17         70.29         5.26 o                         
   3   5   3       1110.08       1095.63        23.02 o                         
   4   5   3        339.01        349.78        13.89 o                         
   5   5   3          4.54          5.06         3.40 o                         
   6   5   3        423.28        422.77        22.79 o                         
   7   5   3          0.49         -6.99         9.95 o                         
 -11   6   3        188.88        232.55        30.39 o                         
 -10   6   3          2.35          1.15         9.38 o                         
  -9   6   3        279.93        292.94        16.04 o                         
  -8   6   3          2.61         -1.23         4.42 o                         
  -7   6   3        816.72        826.08        54.41 o                         
  -6   6   3         69.55         71.59        11.54 o                         
  -5   6   3        202.80        218.08         9.27 o                         
  -4   6   3       1373.94       1268.01        20.94 o                         
  -3   6   3        792.83        792.63        14.86 o                         
  -2   6   3       1807.39       1820.42        22.31 o                         
  -1   6   3       1508.36       1504.57        38.90 o                         
   0   6   3       1697.41       1663.78        19.41 o                         
   1   6   3       2149.98       2052.81        29.15 o                         
   2   6   3          3.77          0.85         2.49 o                         
   3   6   3        434.92        452.68        15.22 o                         
   4   6   3        173.85        167.02        10.13 o                         
   5   6   3        362.43        399.14        21.12 o                         
   6   6   3          1.04         -1.62         9.01 o                         
 -11   7   3         10.35         10.51        12.20 o                         
 -10   7   3       1377.74       1509.09        72.52 o                         
  -9   7   3        551.93        567.00        23.19 o                         
  -8   7   3       2039.84       2077.06       128.50 o                         
  -7   7   3       2934.76       2875.25        81.52 o                         
  -6   7   3         60.21         84.81        13.63 o                         
  -5   7   3       1421.01       1444.31        27.58 o                         
  -4   7   3       2446.34       2381.50        44.32 o                         
  -3   7   3          2.59          5.56         1.95 o                         
  -2   7   3        283.98        269.97         9.61 o                         
  -1   7   3         86.55         90.09         5.73 o                         
   0   7   3         12.14         24.48         4.14 o                         
   1   7   3       4180.09       4161.62        48.08 o                         
   2   7   3          0.73          3.41         2.63 o                         
   3   7   3       1333.15       1359.61        37.42 o                         
   4   7   3         85.78         82.00        19.15 o                         
   5   7   3         57.37         52.11         9.04 o                         
 -11   8   3         21.12         29.96        14.10 o                         
 -10   8   3        146.77        134.39        23.09 o                         
  -9   8   3         22.95         25.93         6.37 o                         
  -8   8   3        219.32        256.28        25.96 o                         
  -7   8   3         36.73         50.08        11.47 o                         
  -6   8   3         20.30         13.49         7.48 o                         
  -5   8   3        598.59        611.42        16.19 o                         
  -4   8   3         15.55         17.09         2.95 o                         
  -3   8   3          7.02          5.33         2.63 o                         
  -2   8   3         70.69         58.57         7.38 o                         
  -1   8   3         77.59         76.62         5.50 o                         
   0   8   3       1955.38       1887.72        29.44 o                         
   1   8   3        414.81        392.11        19.28 o                         
   2   8   3        552.27        543.01        29.53 o                         
   3   8   3         74.12         88.23        10.82 o                         
   4   8   3        112.60        106.45        12.02 o                         
   5   8   3        582.01        511.99        33.13 o                         
 -11   9   3         17.03         28.47        14.95 o                         
 -10   9   3        934.20        880.22        55.50 o                         
  -9   9   3        194.51        190.51        14.61 o                         
  -8   9   3       1316.50       1300.09        57.65 o                         
  -7   9   3       1900.02       1890.35        46.19 o                         
  -6   9   3        326.14        326.75        17.61 o                         
  -5   9   3       2677.96       2594.93        50.66 o                         
  -4   9   3          1.06          4.02         4.36 o                         
  -3   9   3       1544.61       1553.00        37.65 o                         
  -2   9   3          0.23         11.49         7.77 o                         
  -1   9   3          9.30         17.49         5.98 o                         
   0   9   3        228.20        252.52        16.07 o                         
   1   9   3        302.64        295.00        27.44 o                         
   2   9   3        336.04        333.70        19.68 o                         
   3   9   3        663.39        616.21        33.98 o                         
   4   9   3        139.98        158.82        19.77 o                         
 -11  10   3        206.72        273.22        33.89 o                         
 -10  10   3        677.55        671.86        47.96 o                         
  -9  10   3         67.43         84.92        17.23 o                         
  -8  10   3        155.92        169.78        16.98 o                         
  -7  10   3        939.46        941.50        36.16 o                         
  -6  10   3        920.24        892.24        29.99 o                         
  -5  10   3        808.49        780.73        26.53 o                         
  -4  10   3        751.39        743.63        39.36 o                         
  -3  10   3        258.44        237.42        15.62 o                         
  -2  10   3        157.44        162.24        13.30 o                         
  -1  10   3         30.98         52.74         8.33 o                         
   0  10   3       2101.09       2113.72        50.73 o                         
   1  10   3        484.79        492.28        24.63 o                         
   2  10   3       1084.39       1054.74        47.98 o                         
   3  10   3         38.24         35.51        10.75 o                         
 -10  11   3        120.63        111.81        19.89 o                         
  -9  11   3         26.99         33.13         8.23 o                         
  -8  11   3        967.79        953.39        35.83 o                         
  -7  11   3         54.25         62.55         9.68 o                         
  -6  11   3       2732.38       2737.51       157.81 o                         
  -5  11   3        736.71        699.92        29.43 o                         
  -4  11   3       1032.33       1057.64        49.81 o                         
  -3  11   3        425.62        460.32        32.16 o                         
  -2  11   3         23.58         31.15         9.39 o                         
  -1  11   3       1913.59       2062.76        69.18 o                         
   0  11   3         16.48         10.51         7.10 o                         
   1  11   3         19.27         30.17        10.01 o                         
   2  11   3          0.65         24.43        11.03 o                         
 -10  12   3          4.34         -3.55         9.68 o                         
  -9  12   3         11.12         29.75        10.97 o                         
  -8  12   3          0.84          2.89         5.28 o                         
  -7  12   3          0.44         10.58        10.88 o                         
  -6  12   3        390.53        372.74        23.29 o                         
  -5  12   3        138.22        152.68        20.96 o                         
  -4  12   3         22.45         32.69        12.60 o                         
  -3  12   3         58.09         77.77        16.20 o                         
  -2  12   3         25.42         15.98         9.34 o                         
  -1  12   3          0.51          1.01         6.83 o                         
   0  12   3        306.66        327.60        28.49 o                         
   1  12   3          1.60         -9.58         9.58 o                         
  -7  13   3         37.79         20.93        11.82 o                         
  -6  13   3        925.22        987.66        55.53 o                         
  -5  13   3          6.22          0.39         9.33 o                         
  -4  13   3        561.25        655.64        43.75 o                         
  -3  13   3        187.17        188.55        23.41 o                         
  -2  13   3         53.21         65.78        15.09 o                         
  -1  13   3        626.80        724.16        45.03 o                         
  -1 -13   4        342.58        319.77        30.38 o                         
   3 -13   4         27.29         32.86        13.59 o                         
   4 -13   4        499.46        554.04        43.33 o                         
   5 -13   4         11.96         26.43        11.22 o                         
  -2 -12   4        717.39        681.02        43.60 o                         
  -1 -12   4          5.44         21.94        10.60 o                         
   0 -12   4        370.36        413.94        35.99 o                         
   1 -12   4        511.35        576.26        41.44 o                         
   2 -12   4          1.03          4.38         9.12 o                         
   3 -12   4        679.63        763.04        47.91 o                         
   4 -12   4        399.54        391.12        34.85 o                         
   5 -12   4       1135.35       1150.85        60.23 o                         
   6 -12   4        106.18         85.38        18.43 o                         
   7 -12   4         56.11         43.58        14.06 o                         
   8 -12   4        206.96        188.12        23.83 o                         
  -3 -11   4         70.34         57.73        14.07 o                         
  -2 -11   4        247.44        250.44        24.96 o                         
  -1 -11   4         49.12         34.34        11.89 o                         
   0 -11   4        286.12        326.98        30.85 o                         
   1 -11   4        156.14        184.95        23.28 o                         
   2 -11   4         10.93         27.03        11.50 o                         
   3 -11   4          2.07         17.83        11.23 o                         
   4 -11   4         10.99          6.37         8.07 o                         
   5 -11   4        113.87        131.31        20.46 o                         
   6 -11   4        453.59        454.05        26.12 o                         
   7 -11   4         57.98         57.20        10.59 o                         
   8 -11   4        295.91        308.18        42.32 o                         
   9 -11   4         33.69         20.07         9.28 o                         
  -4 -10   4          0.99         -0.98         9.04 o                         
  -3 -10   4        481.00        426.78        24.19 o                         
  -2 -10   4       1222.84       1176.70        50.23 o                         
  -1 -10   4          3.28         11.25        10.12 o                         
   0 -10   4        953.51       1010.70        50.25 o                         
   1 -10   4         65.85         51.11        12.10 o                         
   2 -10   4        304.02        321.24        27.69 o                         
   3 -10   4       1688.26       1671.67        64.50 o                         
   4 -10   4          5.32          0.67         8.41 o                         
   5 -10   4       2585.44       2697.00        86.18 o                         
   6 -10   4          4.13          2.31         5.43 o                         
   7 -10   4       2521.17       2452.07        60.86 o                         
   8 -10   4        287.30        287.25        20.35 o                         
   9 -10   4         85.00         78.84        12.14 o                         
  10 -10   4        613.49        615.30        41.58 o                         
  -5  -9   4        111.16        105.24        18.34 o                         
  -4  -9   4          0.19          3.62         6.51 o                         
  -3  -9   4       1916.43       1929.82        49.65 o                         
  -2  -9   4        527.07        489.11        27.72 o                         
  -1  -9   4       1353.59       1327.77        55.67 o                         
   0  -9   4         12.90          6.52         6.96 o                         
   1  -9   4         45.09         50.90        12.51 o                         
   2  -9   4        244.93        250.95        23.22 o                         
   3  -9   4        105.28        123.44        17.04 o                         
   4  -9   4        285.32        304.02        26.10 o                         
   5  -9   4        727.83        720.88        27.85 o                         
   6  -9   4         32.46         23.73         6.35 o                         
   7  -9   4         29.17         46.63        12.24 o                         
   8  -9   4         56.89         53.15         9.53 o                         
   9  -9   4         53.05         74.17        10.98 o                         
  10  -9   4        203.92        150.51        21.00 o                         
  -6  -8   4        634.21        614.12        43.54 o                         
  -5  -8   4          0.57         -7.96         7.96 o                         
  -4  -8   4        155.99        164.16        14.60 o                         
  -3  -8   4        492.97        508.22        23.84 o                         
  -2  -8   4         66.77         49.66         7.85 o                         
  -1  -8   4        851.96        845.50        41.38 o                         
   0  -8   4        519.31        530.98        31.80 o                         
   1  -8   4        137.72        136.83        15.98 o                         
   2  -8   4        620.56        617.84        33.89 o                         
   3  -8   4        336.86        318.08        24.12 o                         
   4  -8   4        102.62        115.05        16.52 o                         
   5  -8   4       4471.39       4377.84        70.86 o                         
   6  -8   4         15.64         15.66         5.47 o                         
   7  -8   4       1674.36       1713.31        44.69 o                         
   8  -8   4        598.36        587.17        26.89 o                         
   9  -8   4        561.01        562.33        44.58 o                         
  -7  -7   4        202.58        199.58        25.89 o                         
  -6  -7   4        723.42        672.85        31.12 o                         
  -5  -7   4        563.31        540.52        26.33 o                         
  -4  -7   4         37.80         34.54         7.35 o                         
  -3  -7   4       2998.24       2874.12        56.31 o                         
  -2  -7   4        138.55        149.16        17.32 o                         
  -1  -7   4       5518.38       5415.38       110.31 o                         
   0  -7   4          5.73          4.46         5.79 o                         
   1  -7   4       2616.53       2685.92        70.01 o                         
   2  -7   4       3332.08       3270.86        78.09 o                         
   3  -7   4        178.89        187.32        17.63 o                         
   4  -7   4       2049.26       2048.93        42.35 o                         
   5  -7   4       2450.48       2284.15        46.50 o                         
   6  -7   4        149.91        145.43        11.78 o                         
   7  -7   4         22.44         15.85         5.45 o                         
   8  -7   4          2.45          5.22         8.12 o                         
   9  -7   4         32.74         38.24        14.42 o                         
  -7  -6   4        532.86        533.60        39.78 o                         
  -6  -6   4        279.21        268.38        19.11 o                         
  -5  -6   4          3.15         -1.37         6.09 o                         
  -4  -6   4       1039.68       1029.21        32.72 o                         
  -3  -6   4        867.83        818.11        27.13 o                         
  -2  -6   4        601.59        558.88        30.85 o                         
  -1  -6   4          1.31          8.98         6.56 o                         
   0  -6   4        734.02        758.65        32.99 o                         
   1  -6   4       2760.55       2790.15        67.07 o                         
   2  -6   4        275.98        267.97        19.14 o                         
   3  -6   4        505.39        456.17        17.65 o                         
   4  -6   4        819.57        759.76        32.20 o                         
   5  -6   4          1.68         -3.17         3.90 o                         
   6  -6   4          2.00          1.82         6.80 o                         
   7  -6   4        359.40        340.98        29.94 o                         
   8  -6   4        166.22        137.30        20.45 o                         
   9  -6   4       1686.26       1613.59        74.39 o                         
  10  -6   4        229.26        218.62        29.71 o                         
  -8  -5   4         22.68         13.43        11.60 o                         
  -7  -5   4         43.44         42.42         8.02 o                         
  -6  -5   4        266.35        267.54        28.37 o                         
  -5  -5   4          1.01          2.49         6.87 o                         
  -4  -5   4        382.75        370.35        10.82 o                         
  -3  -5   4       3145.12       3021.40        53.19 o                         
  -2  -5   4        495.19        467.90        26.30 o                         
  -1  -5   4       2698.86       2492.69        61.43 o                         
   0  -5   4        623.79        583.67        26.75 o                         
   1  -5   4       4243.60       4286.27       123.11 o                         
   2  -5   4       2864.74       3041.88        47.99 o                         
   3  -5   4        451.53        481.93        16.73 o                         
   4  -5   4       1968.96       1917.29        36.75 o                         
   5  -5   4        156.89        157.54        17.46 o                         
   6  -5   4        259.16        265.71        23.76 o                         
   7  -5   4          1.91         -1.69         8.15 o                         
   8  -5   4        246.31        217.71        26.09 o                         
   9  -5   4         68.09         64.21        17.26 o                         
  10  -5   4         83.31         86.93        11.93 o                         
  -8  -4   4         54.96         73.32        16.09 o                         
  -7  -4   4        726.54        716.20        30.63 o                         
  -6  -4   4        483.91        518.90        24.28 o                         
  -5  -4   4          7.18         26.16         6.66 o                         
  -4  -4   4       1378.67       1322.90        34.31 o                         
  -3  -4   4        372.67        334.84        15.68 o                         
  -2  -4   4       5818.11       5683.99       102.69 o                         
  -1  -4   4        467.36        502.44        23.76 o                         
   0  -4   4        255.12        229.04        12.97 o                         
   1  -4   4       2556.22       2714.03        57.28 o                         
   2  -4   4         80.51        135.08        12.72 o                         
   3  -4   4       6133.07       5831.97        68.02 o                         
   4  -4   4        326.32        282.92        20.88 o                         
   5  -4   4       1009.89        981.16        20.69 o                         
   6  -4   4        202.18        206.32        21.12 o                         
   7  -4   4         35.76         37.32         6.13 o                         
   8  -4   4         13.03          8.44         9.89 o                         
   9  -4   4       1777.01       1820.98        49.02 o                         
  10  -4   4          0.17        -13.94        13.94 o                         
  -9  -3   4          3.72         12.36        12.44 o                         
  -8  -3   4        445.71        471.07        37.42 o                         
  -7  -3   4        742.46        734.67        43.36 o                         
  -6  -3   4        586.83        553.69        35.60 o                         
  -5  -3   4       1019.63       1010.75        31.01 o                         
  -4  -3   4        136.69        138.14        18.40 o                         
  -3  -3   4       1692.08       1814.99        24.54 o                         
  -2  -3   4        359.87        358.62        20.16 o                         
  -1  -3   4       2723.15       2882.90        52.56 o                         
   0  -3   4        157.13        145.75         6.26 o                         
   1  -3   4       3339.37       3225.98        32.92 o                         
   2  -3   4       3965.13       4083.02        48.70 o                         
   3  -3   4       5536.54       5431.99        98.57 o                         
   4  -3   4        445.10        410.75         7.91 o                         
   5  -3   4        649.59        599.03        32.83 o                         
   6  -3   4       2099.24       2046.18        67.50 o                         
   7  -3   4         18.90         27.44         4.62 o                         
   8  -3   4        609.40        604.46        44.47 o                         
   9  -3   4         70.49         65.03         9.58 o                         
  10  -3   4         84.73         95.17        19.57 o                         
  -9  -2   4        715.20        766.62        50.46 o                         
  -8  -2   4          2.52         -7.20         9.54 o                         
  -7  -2   4        757.84        780.86        43.78 o                         
  -6  -2   4         42.53         40.96         7.16 o                         
  -5  -2   4        328.65        329.68        17.08 o                         
  -4  -2   4       2342.48       2364.47        43.93 o                         
  -3  -2   4        199.01        228.05         7.31 o                         
  -2  -2   4       3644.85       3587.58        56.43 o                         
  -1  -2   4       6189.02       6617.81        64.33 o                         
   0  -2   4       3795.24       3719.11        34.88 o                         
   1  -2   4       3299.60       3328.66        33.73 o                         
   2  -2   4       2141.11       2218.68        21.16 o                         
   3  -2   4       3095.95       3041.15        29.66 o                         
   4  -2   4       1752.41       1874.18        54.53 o                         
   5  -2   4       6667.30       6475.49        84.65 o                         
   6  -2   4         63.15         59.02         6.02 o                         
   7  -2   4        812.63        762.63        27.10 o                         
   8  -2   4         57.24         52.90         8.36 o                         
   9  -2   4        587.95        581.04        42.29 o                         
  10  -2   4        135.48        151.01        23.60 o                         
 -10  -1   4       1949.58       1913.70        84.58 o                         
  -9  -1   4          1.32          2.26         8.39 o                         
  -8  -1   4       2818.50       2981.06        93.92 o                         
  -7  -1   4        129.08        143.14        18.77 o                         
  -6  -1   4       1652.78       1740.90        59.98 o                         
  -5  -1   4       5805.03       5829.57        79.86 o                         
  -4  -1   4          1.06          4.25         4.10 o                         
  -3  -1   4      12015.35      11866.37        82.34 o                         
  -2  -1   4       2974.84       3092.83        25.65 o                         
  -1  -1   4       1545.66       1596.45        17.64 o                         
   0  -1   4        577.81        593.92         8.09 o                         
   1  -1   4       1958.49       1867.40        20.16 o                         
   2  -1   4         11.74         13.76         1.68 o                         
   3  -1   4      11016.45      10966.94        91.56 o                         
   4  -1   4         13.90         35.68        14.57 o                         
   5  -1   4       3924.87       3932.28        48.96 o                         
   6  -1   4         62.60         52.76         5.48 o                         
   7  -1   4          4.99          5.65         4.13 o                         
   8  -1   4       1404.43       1431.49        31.93 o                         
   9  -1   4          9.78          0.20         7.99 o                         
  10  -1   4        390.34        430.89        39.59 o                         
 -10   0   4         48.71         57.70        15.18 o                         
  -9   0   4         11.95         18.17        10.06 o                         
  -8   0   4        517.81        483.96        35.96 o                         
  -7   0   4       1254.83       1245.80        53.93 o                         
  -6   0   4          6.38         10.93         1.87 o                         
  -5   0   4       3766.71       3910.15        55.07 o                         
  -4   0   4          8.18         10.35         1.98 o                         
  -3   0   4       1458.75       1455.36        27.95 o                         
  -2   0   4       3038.64       2877.69        21.60 o                         
  -1   0   4        158.81        159.40         4.41 o                         
   0   0   4       2044.81       2008.38        18.50 o                         
   1   0   4          3.34         13.03         2.73 o                         
   2   0   4       2341.87       2325.07        20.42 o                         
   3   0   4        657.64        662.04        10.51 o                         
   4   0   4       1408.71       1449.24        15.17 o                         
   5   0   4       1055.89       1086.44        18.91 o                         
   6   0   4          1.54          5.24         3.43 o                         
   7   0   4        595.80        565.97        24.18 o                         
   8   0   4         10.90         12.01         6.09 o                         
   9   0   4          2.73          7.25         9.94 o                         
 -10   1   4        234.52        248.36        30.44 o                         
  -9   1   4          0.04          3.92         8.79 o                         
  -8   1   4       3828.29       3755.85       105.49 o                         
  -7   1   4         12.48         17.84         7.89 o                         
  -6   1   4        856.07        853.63        40.23 o                         
  -5   1   4       4761.41       4776.22        97.00 o                         
  -4   1   4       1630.80       1735.33        19.14 o                         
  -3   1   4      14852.89      14751.77        80.76 o                         
  -2   1   4        217.69        257.82         5.81 o                         
  -1   1   4       4307.66       4185.83        44.78 o                         
   0   1   4        210.97        233.69         5.52 o                         
   1   1   4          7.74         11.97         1.27 o                         
   2   1   4        686.13        648.88        10.49 o                         
   3   1   4       2163.24       2164.19        23.38 o                         
   4   1   4        729.38        745.68        13.82 o                         
   5   1   4       1680.44       1687.13        20.04 o                         
   6   1   4        333.34        343.32        14.57 o                         
   7   1   4        267.93        283.51        16.98 o                         
   8   1   4        430.30        436.05        23.59 o                         
   9   1   4         78.52         52.16        14.09 o                         
 -11   2   4       1395.97       1414.56        74.66 o                         
 -10   2   4        456.04        444.15        38.92 o                         
  -9   2   4       1178.04       1138.55        58.57 o                         
  -8   2   4        985.67       1015.57        51.41 o                         
  -7   2   4        575.98        609.29        19.15 o                         
  -6   2   4        480.00        454.62        28.52 o                         
  -5   2   4       1654.36       1560.31        60.66 o                         
  -4   2   4        497.21        461.61        12.52 o                         
  -3   2   4       8583.20       8634.92        61.33 o                         
  -2   2   4       1384.55       1438.38        17.72 o                         
  -1   2   4        799.95        774.68         9.61 o                         
   0   2   4        329.81        263.01         4.63 o                         
   1   2   4       1311.01       1330.82        10.56 o                         
   2   2   4       2900.32       2728.10        27.85 o                         
   3   2   4        594.70        616.08        12.46 o                         
   4   2   4       4278.62       4331.99        52.64 o                         
   5   2   4        440.86        419.80        15.55 o                         
   6   2   4        718.02        722.94        21.59 o                         
   7   2   4        813.72        784.60        31.06 o                         
   8   2   4         20.02         16.99         5.85 o                         
 -11   3   4         23.52         43.82        17.04 o                         
 -10   3   4         13.60          9.37         7.72 o                         
  -9   3   4        373.03        342.08        20.66 o                         
  -8   3   4          7.23         11.66         5.08 o                         
  -7   3   4        257.24        286.02         8.78 o                         
  -6   3   4        353.33        342.89        12.39 o                         
  -5   3   4        896.61        975.77        25.35 o                         
  -4   3   4       7141.42       7412.76        57.83 o                         
  -3   3   4       2533.54       2610.23        30.15 o                         
  -2   3   4       3340.42       3411.28        36.69 o                         
  -1   3   4        841.61        772.87        15.15 o                         
   0   3   4        261.39        243.85         6.34 o                         
   1   3   4       4078.58       3921.29        30.41 o                         
   2   3   4        309.24        335.40         7.52 o                         
   3   3   4        150.38        138.40         5.97 o                         
   4   3   4        129.74        130.49        10.43 o                         
   5   3   4         25.51         24.60         5.95 o                         
   6   3   4        220.68        230.26        16.06 o                         
   7   3   4        170.38        168.96        14.93 o                         
   8   3   4         26.63         17.31        10.31 o                         
 -11   4   4       1467.12       1588.55        79.13 o                         
 -10   4   4        112.49        141.37        23.61 o                         
  -9   4   4       1748.03       1885.37        45.70 o                         
  -8   4   4         29.58         33.55         4.85 o                         
  -7   4   4        229.96        243.25         7.39 o                         
  -6   4   4        339.19        338.69        12.51 o                         
  -5   4   4        409.53        409.75        13.12 o                         
  -4   4   4       2495.08       2484.71        32.55 o                         
  -3   4   4       1308.70       1178.20        36.89 o                         
  -2   4   4         10.09         10.66         1.24 o                         
  -1   4   4       3980.86       3907.05        61.80 o                         
   0   4   4        365.98        407.70        10.66 o                         
   1   4   4       1165.39       1270.46        14.92 o                         
   2   4   4       3716.73       3799.12        31.81 o                         
   3   4   4        264.06        279.53         9.10 o                         
   4   4   4       1301.29       1281.53        26.03 o                         
   5   4   4         80.56         74.76         9.53 o                         
   6   4   4        582.92        539.94        36.03 o                         
   7   4   4        489.73        485.03        38.15 o                         
   8   4   4         12.48         21.38        12.55 o                         
 -11   5   4        141.28        124.09        22.44 o                         
 -10   5   4       1278.17       1312.44        67.64 o                         
  -9   5   4         52.20         69.89         8.45 o                         
  -8   5   4        347.72        371.67        14.49 o                         
  -7   5   4        191.98        185.51         8.41 o                         
  -6   5   4        387.12        409.11        27.47 o                         
  -5   5   4        508.15        456.63        24.69 o                         
  -4   5   4       4868.38       4850.21        58.09 o                         
  -3   5   4         45.31         42.46         3.90 o                         
  -2   5   4       5889.77       5941.95        50.73 o                         
  -1   5   4       5153.49       5129.56        62.73 o                         
   0   5   4        508.84        538.29        16.81 o                         
   1   5   4       5796.62       5798.65        53.60 o                         
   2   5   4         11.73         13.26         2.81 o                         
   3   5   4       1190.08       1301.30        25.09 o                         
   4   5   4         31.26         31.11         5.14 o                         
   5   5   4        360.19        382.42        32.62 o                         
   6   5   4        132.98        164.97        22.41 o                         
   7   5   4        185.47        173.52        24.55 o                         
 -11   6   4        495.85        497.17        43.95 o                         
 -10   6   4       1292.83       1369.39        69.17 o                         
  -9   6   4       1650.05       1766.27        53.38 o                         
  -8   6   4        283.22        277.43        15.98 o                         
  -7   6   4       1492.20       1444.01        63.34 o                         
  -6   6   4         77.60         71.45         5.45 o                         
  -5   6   4       1983.01       1982.99        33.93 o                         
  -4   6   4        184.75        199.39         7.13 o                         
  -3   6   4        209.86        246.39         7.03 o                         
  -2   6   4       2723.22       2799.97        27.53 o                         
  -1   6   4          1.91         26.07         7.88 o                         
   0   6   4        534.28        524.31         8.36 o                         
   1   6   4        364.47        360.40        10.93 o                         
   2   6   4        235.47        238.24         9.86 o                         
   3   6   4         50.95         58.54         7.80 o                         
   4   6   4        328.82        300.45        17.20 o                         
   5   6   4        101.90        111.49        19.36 o                         
   6   6   4        350.66        344.32        34.58 o                         
 -11   7   4         54.38         64.61        17.65 o                         
 -10   7   4        961.83       1014.27        59.55 o                         
  -9   7   4        206.79        255.23        19.15 o                         
  -8   7   4        627.85        677.47        25.77 o                         
  -7   7   4         66.00         55.57        11.60 o                         
  -6   7   4         45.43         52.06         4.99 o                         
  -5   7   4       1372.42       1318.39        23.78 o                         
  -4   7   4       2479.57       2479.17        33.89 o                         
  -3   7   4        872.29        915.16        18.31 o                         
  -2   7   4       1200.75       1220.28        19.48 o                         
  -1   7   4         63.42         61.65         2.83 o                         
   0   7   4        326.83        327.21         9.50 o                         
   1   7   4       3022.69       2994.17        53.19 o                         
   2   7   4          0.08          4.51         4.07 o                         
   3   7   4       2325.75       2241.72        48.98 o                         
   4   7   4         61.09         72.50         9.39 o                         
   5   7   4        368.74        374.29        35.83 o                         
 -11   8   4         26.41         26.37        13.61 o                         
 -10   8   4       1694.89       1827.29        80.00 o                         
  -9   8   4        322.15        340.34        19.41 o                         
  -8   8   4       1197.87       1204.60        45.31 o                         
  -7   8   4       2043.66       2038.41        66.01 o                         
  -6   8   4          0.81         -0.39         3.05 o                         
  -5   8   4       5053.85       5040.69        73.99 o                         
  -4   8   4         47.90         50.28         4.92 o                         
  -3   8   4        734.22        767.04        20.42 o                         
  -2   8   4         19.47         18.16         5.12 o                         
  -1   8   4         44.88         25.02         9.99 o                         
   0   8   4       1279.43       1280.31        34.03 o                         
   1   8   4         79.72        101.91        14.09 o                         
   2   8   4        609.21        572.50        39.12 o                         
   3   8   4        452.32        465.09        22.68 o                         
   4   8   4        129.97        124.21        22.41 o                         
 -11   9   4         19.01         26.62        14.03 o                         
 -10   9   4         28.72         24.17        12.39 o                         
  -9   9   4        312.50        316.96        19.32 o                         
  -8   9   4        461.06        526.88        35.74 o                         
  -7   9   4          0.49         -2.57         5.26 o                         
  -6   9   4        770.81        752.21        26.69 o                         
  -5   9   4         48.24         59.03         5.75 o                         
  -4   9   4         86.80         84.30         9.19 o                         
  -3   9   4          6.89          8.54         4.52 o                         
  -2   9   4          7.01         13.03         5.22 o                         
  -1   9   4         72.24         71.87         9.02 o                         
   0   9   4        172.62        198.30        24.04 o                         
   1   9   4         61.77         59.45         8.64 o                         
   2   9   4        246.55        258.75        17.42 o                         
   3   9   4        385.68        404.01        22.38 o                         
 -11  10   4         86.03         99.00        20.68 o                         
 -10  10   4        293.81        282.23        31.38 o                         
  -9  10   4        190.99        205.10        15.81 o                         
  -8  10   4         75.87         88.52        10.91 o                         
  -7  10   4        672.24        652.19        26.73 o                         
  -6  10   4        298.91        300.89        17.12 o                         
  -5  10   4       2470.41       2576.65        96.73 o                         
  -4  10   4         74.22         90.82        10.03 o                         
  -3  10   4        875.49        929.91        30.88 o                         
  -2  10   4        102.56        101.05        10.53 o                         
  -1  10   4        745.60        694.51        27.89 o                         
   0  10   4        768.21        754.40        46.18 o                         
   1  10   4         37.95         24.03        13.27 o                         
   2  10   4        997.06       1045.12        46.79 o                         
 -11  11   4        515.57        510.21        44.96 o                         
 -10  11   4         70.72         64.62        15.48 o                         
  -9  11   4         12.25         10.44         5.90 o                         
  -8  11   4        163.40        154.72        14.30 o                         
  -7  11   4        101.15        103.34        19.32 o                         
  -6  11   4       1339.53       1290.75        58.48 o                         
  -5  11   4        112.95        125.27        18.24 o                         
  -4  11   4        575.12        587.88        25.72 o                         
  -3  11   4         36.54         43.50         8.49 o                         
  -2  11   4         92.58        100.18        11.44 o                         
  -1  11   4        503.18        513.40        25.54 o                         
   0  11   4         73.40         73.43        18.23 o                         
   1  11   4        108.96        102.32        15.50 o                         
  -8  12   4        123.19        122.21        20.00 o                         
  -7  12   4         31.42         63.24        16.05 o                         
  -6  12   4          3.20         11.05         7.19 o                         
  -5  12   4        230.39        219.37        24.43 o                         
  -4  12   4         25.35         20.62         9.21 o                         
  -3  12   4        782.79        838.93        45.48 o                         
  -2  12   4         23.32          6.90         7.74 o                         
  -1  12   4        344.17        361.00        29.74 o                         
   0  12   4        176.62        181.55        21.68 o                         
  -7  13   4          3.78          0.55         9.58 o                         
  -6  13   4        755.35        834.17        51.03 o                         
  -5  13   4         12.18         -5.60        10.63 o                         
  -4  13   4        662.22        730.90        46.07 o                         
  -3  13   4          7.95          0.10         8.87 o                         
  -2  13   4        194.25        198.07        23.95 o                         
  -2 -12   5        789.45        803.64        48.46 o                         
  -1 -12   5         68.14         74.53        15.88 o                         
   0 -12   5        691.34        682.74        47.41 o                         
   1 -12   5        237.51        256.42        28.90 o                         
   2 -12   5         39.34         49.10        13.84 o                         
   3 -12   5        114.81        137.39        22.10 o                         
   4 -12   5          4.13         20.37        11.78 o                         
   5 -12   5        380.28        398.32        35.40 o                         
   6 -12   5        215.52        246.14        29.75 o                         
   7 -12   5        226.22        233.40        29.50 o                         
  -3 -11   5        274.02        233.44        26.62 o                         
  -2 -11   5         83.42         76.16        13.68 o                         
  -1 -11   5          1.67          1.92         9.14 o                         
   0 -11   5          0.85          1.04         9.74 o                         
   1 -11   5        280.98        297.80        29.21 o                         
   2 -11   5          3.01         11.60         9.00 o                         
   3 -11   5        361.42        354.87        31.55 o                         
   4 -11   5        175.12        147.66        20.92 o                         
   5 -11   5       1013.60       1030.57        54.41 o                         
   6 -11   5        975.64       1077.25        57.47 o                         
   7 -11   5         93.61         87.92        19.60 o                         
   8 -11   5        250.53        256.51        26.35 o                         
   9 -11   5          1.73          8.97         7.06 o                         
  -4 -10   5          9.47          9.79         8.84 o                         
  -3 -10   5        300.66        323.78        21.48 o                         
  -2 -10   5       1319.41       1213.82        68.77 o                         
  -1 -10   5         24.69         34.11        12.19 o                         
   0 -10   5       1229.00       1360.12        59.24 o                         
   1 -10   5        167.63        167.78        21.09 o                         
   2 -10   5        133.11        143.72        19.16 o                         
   3 -10   5        382.04        413.62        32.04 o                         
   4 -10   5        233.67        226.06        23.34 o                         
   5 -10   5        954.03       1069.92        53.39 o                         
   6 -10   5         75.15         77.91        16.86 o                         
   7 -10   5        784.16        812.60        33.20 o                         
   8 -10   5         19.05         30.91         8.10 o                         
   9 -10   5        140.14        120.92        18.31 o                         
  -5  -9   5         16.83         16.68        11.04 o                         
  -4  -9   5         20.08         17.59         7.40 o                         
  -3  -9   5       1821.48       1808.03        52.14 o                         
  -2  -9   5          5.62          6.81         5.91 o                         
  -1  -9   5       1898.47       1898.29        68.63 o                         
   0  -9   5        122.74        142.18        18.93 o                         
   1  -9   5         67.23         87.80        15.31 o                         
   2  -9   5         55.80         59.45        12.21 o                         
   3  -9   5          6.70         -8.45         8.45 o                         
   4  -9   5        156.04        143.73        18.59 o                         
   5  -9   5       2288.56       2306.42        54.94 o                         
   6  -9   5         11.39         11.51         5.77 o                         
   7  -9   5       1220.63       1156.62        37.96 o                         
   8  -9   5        545.39        517.32        26.16 o                         
   9  -9   5        124.84        117.99        14.90 o                         
  -6  -8   5         46.49         41.98        12.60 o                         
  -5  -8   5        243.27        252.78        19.56 o                         
  -4  -8   5         13.75         27.86         8.36 o                         
  -3  -8   5        299.11        290.43        18.68 o                         
  -2  -8   5        299.42        267.51        24.60 o                         
  -1  -8   5        780.74        834.15        41.94 o                         
   0  -8   5        569.34        606.28        34.77 o                         
   1  -8   5        256.08        274.36        23.14 o                         
   2  -8   5        710.59        691.85        36.60 o                         
   3  -8   5         86.03         98.23        14.30 o                         
   4  -8   5        266.54        260.09        16.95 o                         
   5  -8   5        358.05        397.47        20.15 o                         
   6  -8   5        295.84        271.05        17.08 o                         
   7  -8   5       1183.80       1138.87        36.38 o                         
   8  -8   5          2.01          9.14         7.98 o                         
   9  -8   5        403.55        385.85        23.09 o                         
  -7  -7   5         33.22         40.41        14.78 o                         
  -6  -7   5        451.25        484.56        26.61 o                         
  -5  -7   5         14.48         16.15         6.99 o                         
  -4  -7   5        249.17        235.35        16.91 o                         
  -3  -7   5       1827.55       1728.35        43.62 o                         
  -2  -7   5        296.16        322.84        25.30 o                         
  -1  -7   5       4270.55       4313.29        97.59 o                         
   0  -7   5         53.58         47.11        10.14 o                         
   1  -7   5       2858.92       2818.75        73.97 o                         
   2  -7   5        108.63        114.30        13.79 o                         
   3  -7   5          0.20          4.43         5.18 o                         
   4  -7   5        369.55        324.07        16.42 o                         
   5  -7   5       2299.78       2192.89        45.84 o                         
   6  -7   5        436.11        418.26        21.64 o                         
   7  -7   5       1640.88       1630.34        42.32 o                         
   8  -7   5         64.26         72.94        15.13 o                         
   9  -7   5        356.31        278.07        31.87 o                         
  -7  -6   5        700.73        784.86        34.74 o                         
  -6  -6   5          0.58         16.17         7.39 o                         
  -5  -6   5          0.31         -1.50         5.54 o                         
  -4  -6   5        167.74        170.24        23.16 o                         
  -3  -6   5        736.92        712.44        26.17 o                         
  -2  -6   5        250.37        234.83        20.50 o                         
  -1  -6   5       4032.86       3953.58        87.76 o                         
   0  -6   5        337.97        352.88        22.82 o                         
   1  -6   5        292.60        302.87        21.13 o                         
   2  -6   5        583.56        572.76        28.43 o                         
   3  -6   5         42.85         34.83         5.95 o                         
   4  -6   5       3971.17       3841.81        59.11 o                         
   5  -6   5         29.07         29.19         5.65 o                         
   6  -6   5        120.90        140.31        13.26 o                         
   7  -6   5         27.70         47.07        12.04 o                         
   8  -6   5        113.96         75.27        16.24 o                         
   9  -6   5        520.58        477.99        40.96 o                         
  10  -6   5         36.43         45.43        13.13 o                         
  -8  -5   5         39.11         35.58        13.71 o                         
  -7  -5   5          6.63         11.90         7.69 o                         
  -6  -5   5       1021.48       1050.95        36.95 o                         
  -5  -5   5        202.17        177.62        14.50 o                         
  -4  -5   5        560.35        549.79        13.07 o                         
  -3  -5   5        414.49        413.24        21.58 o                         
  -2  -5   5        860.68        786.51        35.43 o                         
  -1  -5   5       2618.12       2636.75        64.76 o                         
   0  -5   5          0.49         17.00         8.16 o                         
   1  -5   5       9269.23       9226.50       118.82 o                         
   2  -5   5        757.48        791.41        31.12 o                         
   3  -5   5       3174.61       3192.55        48.59 o                         
   4  -5   5       1255.02       1223.80        28.71 o                         
   5  -5   5        567.39        527.88        19.31 o                         
   6  -5   5        565.11        592.79        37.09 o                         
   7  -5   5        242.67        238.86        25.09 o                         
   8  -5   5         91.59         79.21        17.79 o                         
   9  -5   5        186.12        180.33        16.12 o                         
  10  -5   5        101.07        104.24        16.69 o                         
  -8  -4   5          0.06         -7.58        10.67 o                         
  -7  -4   5       3765.08       3752.42        76.67 o                         
  -6  -4   5         13.84         12.12         6.29 o                         
  -5  -4   5        567.68        627.70        42.51 o                         
  -4  -4   5        108.31        111.28         5.21 o                         
  -3  -4   5        878.31        871.98        18.46 o                         
  -2  -4   5        844.61        806.47        33.74 o                         
  -1  -4   5       5068.20       5107.62        92.30 o                         
   0  -4   5       4590.26       4833.94        85.35 o                         
   1  -4   5       1158.35       1049.12        27.44 o                         
   2  -4   5        428.37        417.51        15.41 o                         
   3  -4   5        387.70        419.26        14.45 o                         
   4  -4   5       1888.23       1771.11        24.29 o                         
   5  -4   5        366.11        349.62        10.58 o                         
   6  -4   5       1098.13       1051.82        48.85 o                         
   7  -4   5        635.36        588.13        22.85 o                         
   8  -4   5        431.11        466.20        38.44 o                         
   9  -4   5        615.15        615.81        41.50 o                         
  -9  -3   5        321.75        334.82        35.13 o                         
  -8  -3   5        531.37        543.29        40.68 o                         
  -7  -3   5        235.12        270.98        26.45 o                         
  -6  -3   5         67.80         64.26         9.48 o                         
  -5  -3   5        100.99        122.27        19.27 o                         
  -4  -3   5       2050.51       2004.62        29.65 o                         
  -3  -3   5        495.86        513.34        15.14 o                         
  -2  -3   5       1802.83       1722.83        31.57 o                         
  -1  -3   5        981.38       1092.05        23.67 o                         
   0  -3   5       4466.32       4240.96        50.99 o                         
   1  -3   5       3387.73       3538.46        41.47 o                         
   2  -3   5       1446.53       1529.99        44.86 o                         
   3  -3   5       4249.56       4078.71        39.45 o                         
   4  -3   5         63.55         67.73         3.81 o                         
   5  -3   5       3600.05       3549.32        88.60 o                         
   6  -3   5          5.89          7.83         4.05 o                         
   7  -3   5        933.81        933.06        24.52 o                         
   8  -3   5        714.62        724.47        48.30 o                         
   9  -3   5         36.23         39.87         8.09 o                         
  -9  -2   5        299.53        295.31        31.83 o                         
  -8  -2   5        533.36        532.89        38.99 o                         
  -7  -2   5       1649.33       1660.45        65.40 o                         
  -6  -2   5        814.65        767.62        28.69 o                         
  -5  -2   5       1970.78       1945.62        66.53 o                         
  -4  -2   5       2411.01       2444.98        62.12 o                         
  -3  -2   5       1502.30       1524.83        32.71 o                         
  -2  -2   5        171.49        137.60         6.67 o                         
  -1  -2   5        221.95        218.51         7.83 o                         
   0  -2   5        315.62        280.50         7.04 o                         
   1  -2   5        311.99        393.03         8.89 o                         
   2  -2   5         57.16         62.63         3.27 o                         
   3  -2   5        273.58        272.59         9.93 o                         
   4  -2   5       1061.16       1074.73        29.29 o                         
   5  -2   5         49.02         47.75         7.35 o                         
   6  -2   5         34.35         35.63         5.36 o                         
   7  -2   5         28.79         30.72         8.79 o                         
   8  -2   5        613.93        585.63        41.40 o                         
   9  -2   5        187.08        189.69        25.44 o                         
 -10  -1   5        500.96        524.31        44.11 o                         
  -9  -1   5        284.39        248.77        29.07 o                         
  -8  -1   5       1613.08       1741.73        70.84 o                         
  -7  -1   5        289.98        344.94        28.78 o                         
  -6  -1   5        409.25        365.01        27.35 o                         
  -5  -1   5        693.96        749.43        25.46 o                         
  -4  -1   5         79.63        109.08        11.86 o                         
  -3  -1   5       5593.79       5678.99        46.50 o                         
  -2  -1   5       9383.71       9250.80        65.49 o                         
  -1  -1   5       1083.01        976.41        14.01 o                         
   0  -1   5       1141.31       1114.77        14.98 o                         
   1  -1   5        749.96        689.18         9.98 o                         
   2  -1   5        598.48        622.40        12.61 o                         
   3  -1   5      10476.57      10316.53       173.21 o                         
   4  -1   5         28.47         25.36         3.50 o                         
   5  -1   5       5630.62       5497.52        78.45 o                         
   6  -1   5          1.14          7.95         3.30 o                         
   7  -1   5       1315.53       1318.30        30.44 o                         
   8  -1   5       1151.50       1136.89        36.95 o                         
   9  -1   5          5.10         14.45         8.16 o                         
 -10   0   5        340.65        398.27        38.31 o                         
  -9   0   5         78.49         72.37        16.19 o                         
  -8   0   5       2410.14       2467.92        85.13 o                         
  -7   0   5         20.43          8.39         8.42 o                         
  -6   0   5       1420.44       1315.80        43.82 o                         
  -5   0   5       5660.98       5728.33        66.13 o                         
  -4   0   5          0.96          4.17         2.36 o                         
  -3   0   5       9444.06       9618.29        77.82 o                         
  -2   0   5        172.86        174.40         4.50 o                         
  -1   0   5       3831.62       3665.87        28.53 o                         
   0   0   5        573.09        584.01        11.47 o                         
   1   0   5          1.15          3.45         1.37 o                         
   2   0   5       2602.76       2669.51        27.42 o                         
   3   0   5        653.98        684.72        12.30 o                         
   4   0   5        861.21        859.02        14.40 o                         
   5   0   5        210.62        222.04        11.40 o                         
   6   0   5        238.87        224.25        12.03 o                         
   7   0   5         71.75         69.27         7.60 o                         
   8   0   5        231.02        224.63        18.61 o                         
   9   0   5          5.07         -4.51         9.84 o                         
 -10   1   5        250.65        273.90        31.68 o                         
  -9   1   5        224.14        251.55        28.45 o                         
  -8   1   5        197.56        262.79        26.94 o                         
  -7   1   5         56.27         47.48         8.12 o                         
  -6   1   5       2149.78       2229.69        37.59 o                         
  -5   1   5          8.45         15.04         3.23 o                         
  -4   1   5          2.79          5.79         1.95 o                         
  -3   1   5       1361.50       1346.81        18.17 o                         
  -2   1   5        111.09        101.79         3.91 o                         
  -1   1   5       2027.66       2057.26        19.16 o                         
   0   1   5        745.84        668.12        10.77 o                         
   1   1   5       1427.62       1490.98        13.68 o                         
   2   1   5        773.61        845.77        10.98 o                         
   3   1   5       2188.88       2292.70        37.81 o                         
   4   1   5         23.61         21.44         2.38 o                         
   5   1   5       1532.14       1533.75        22.08 o                         
   6   1   5        125.12        119.14         9.13 o                         
   7   1   5       1265.40       1295.97        31.37 o                         
   8   1   5        263.34        251.59        18.41 o                         
   9   1   5         99.84         90.48        17.74 o                         
 -11   2   5        630.49        601.07        48.72 o                         
 -10   2   5        210.10        189.39        26.08 o                         
  -9   2   5        864.35        930.63        53.68 o                         
  -8   2   5       1438.36       1461.29        62.81 o                         
  -7   2   5          2.80         -4.25         8.53 o                         
  -6   2   5       1105.45       1020.26        44.48 o                         
  -5   2   5       3841.31       3869.18        61.19 o                         
  -4   2   5        163.22        162.07         6.14 o                         
  -3   2   5      11771.86      11721.57        81.16 o                         
  -2   2   5         22.21         30.36         2.80 o                         
  -1   2   5       4627.38       4234.41        26.90 o                         
   0   2   5        159.21        187.22         6.41 o                         
   1   2   5       1638.38       1563.98        19.20 o                         
   2   2   5       3314.09       3308.68        31.07 o                         
   3   2   5        227.61        233.67         7.56 o                         
   4   2   5       1674.51       1677.05        31.65 o                         
   5   2   5        623.03        628.39        19.79 o                         
   6   2   5        329.54        339.07        15.34 o                         
   7   2   5         10.69          9.89         5.02 o                         
   8   2   5         85.18         88.03        17.10 o                         
 -11   3   5        751.56        764.21        55.14 o                         
 -10   3   5         11.17         24.70        12.15 o                         
  -9   3   5       2168.81       2206.07       116.48 o                         
  -8   3   5        306.20        267.51        17.35 o                         
  -7   3   5         14.34         21.96         3.98 o                         
  -6   3   5        944.27        946.01        22.14 o                         
  -5   3   5         28.85         19.01         5.04 o                         
  -4   3   5       6257.65       6338.15        52.65 o                         
  -3   3   5         53.33         66.22         3.90 o                         
  -2   3   5         45.05         48.77         4.02 o                         
  -1   3   5        188.10        213.27         7.17 o                         
   0   3   5        365.25        358.77        10.75 o                         
   1   3   5       1096.25       1103.38        12.60 o                         
   2   3   5        495.58        493.07         9.05 o                         
   3   3   5       1184.69       1224.40        19.94 o                         
   4   3   5         32.57         39.46         6.36 o                         
   5   3   5        101.37         93.39        10.01 o                         
   6   3   5         40.17         31.53        11.11 o                         
   7   3   5        142.42        115.21        18.95 o                         
   8   3   5          4.84          6.62         8.50 o                         
 -11   4   5        123.96        106.62        22.62 o                         
 -10   4   5        468.94        481.34        40.66 o                         
  -9   4   5       1333.51       1312.23        40.12 o                         
  -8   4   5        370.65        362.93        14.77 o                         
  -7   4   5        544.15        570.66        18.01 o                         
  -6   4   5         44.59         48.31         5.33 o                         
  -5   4   5        361.72        397.40        13.60 o                         
  -4   4   5         88.71         92.44         5.12 o                         
  -3   4   5       2894.61       2822.47        60.29 o                         
  -2   4   5        484.03        514.85        21.44 o                         
  -1   4   5       6275.15       6240.04        85.68 o                         
   0   4   5          3.59          9.25         2.15 o                         
   1   4   5       1140.88       1113.30        14.70 o                         
   2   4   5       1053.21       1039.30        14.16 o                         
   3   4   5        191.40        184.69         8.65 o                         
   4   4   5       3929.39       3880.92        64.12 o                         
   5   4   5         39.15         41.45        12.33 o                         
   6   4   5        667.03        679.45        43.99 o                         
   7   4   5          6.62          4.55         9.13 o                         
 -11   5   5       1105.08       1196.14        69.11 o                         
 -10   5   5         62.46         75.82        18.93 o                         
  -9   5   5       2110.13       2112.64        38.60 o                         
  -8   5   5        219.00        187.56        11.01 o                         
  -7   5   5        821.51        840.77        33.69 o                         
  -6   5   5         54.34         63.33         6.21 o                         
  -5   5   5         53.52         69.85         5.63 o                         
  -4   5   5       3903.44       3845.07        48.13 o                         
  -3   5   5        594.28        563.99        10.59 o                         
  -2   5   5       7861.16       7819.53        88.32 o                         
  -1   5   5        817.84        862.63        21.31 o                         
   0   5   5        348.76        323.61        12.82 o                         
   1   5   5        759.71        746.16        29.75 o                         
   2   5   5         70.48         64.68         4.77 o                         
   3   5   5       2855.64       2854.09        38.88 o                         
   4   5   5        320.43        336.23        30.27 o                         
   5   5   5       1185.13       1069.22        56.12 o                         
   6   5   5         58.08         55.13        15.68 o                         
 -11   6   5        146.99        146.16        24.04 o                         
 -10   6   5       1599.12       1638.64        75.80 o                         
  -9   6   5          5.64          9.36         4.54 o                         
  -8   6   5        870.53        944.98        30.63 o                         
  -7   6   5         95.21         74.43         8.77 o                         
  -6   6   5        776.64        770.00        27.55 o                         
  -5   6   5       2534.77       2697.84        55.91 o                         
  -4   6   5        147.65        144.24         5.96 o                         
  -3   6   5        370.86        377.98         7.71 o                         
  -2   6   5       1012.98       1046.19        21.16 o                         
  -1   6   5         13.55         17.20         3.79 o                         
   0   6   5          4.12         12.10         3.76 o                         
   1   6   5       1505.79       1524.28        33.52 o                         
   2   6   5        436.48        396.26        17.40 o                         
   3   6   5       1307.62       1327.89        34.50 o                         
   4   6   5         77.11         74.11         8.82 o                         
   5   6   5        262.56        298.06        31.16 o                         
 -11   7   5          4.92         -5.59        12.78 o                         
 -10   7   5         37.35         36.14        14.49 o                         
  -9   7   5       1454.73       1492.95        41.13 o                         
  -8   7   5         57.53         56.67         8.29 o                         
  -7   7   5        331.07        355.43        17.88 o                         
  -6   7   5        267.86        262.02        13.19 o                         
  -5   7   5        283.25        277.23        11.04 o                         
  -4   7   5       2253.76       2205.47        33.58 o                         
  -3   7   5          0.24          4.77         1.89 o                         
  -2   7   5       2796.85       2710.31        47.55 o                         
  -1   7   5          2.22         26.01        12.30 o                         
   0   7   5        249.46        242.00        13.38 o                         
   1   7   5        850.92        860.83        26.50 o                         
   2   7   5         21.07         21.80         5.54 o                         
   3   7   5        420.06        417.19        20.06 o                         
   4   7   5        265.81        287.69        31.02 o                         
 -11   8   5         83.19         86.23        19.36 o                         
 -10   8   5       2481.29       2500.55        94.25 o                         
  -9   8   5          0.27          1.83         7.56 o                         
  -8   8   5        965.93        966.51        32.30 o                         
  -7   8   5        525.99        537.10        32.11 o                         
  -6   8   5        247.95        237.66        10.64 o                         
  -5   8   5       3319.77       3189.27        60.96 o                         
  -4   8   5        437.16        400.59        24.56 o                         
  -3   8   5       4319.35       4476.44        67.64 o                         
  -2   8   5         95.80         89.59        14.37 o                         
  -1   8   5         26.34         22.24         5.20 o                         
   0   8   5        223.93        229.96        24.74 o                         
   1   8   5        536.41        510.52        21.59 o                         
   2   8   5         80.41         86.61         9.85 o                         
   3   8   5       1262.13       1174.74        62.61 o                         
 -11   9   5        342.15        328.33        35.56 o                         
 -10   9   5         40.87         36.36        12.92 o                         
  -9   9   5         70.13         49.26         8.57 o                         
  -8   9   5         53.28         70.30        14.03 o                         
  -7   9   5        974.65        862.33        41.96 o                         
  -6   9   5         24.30         30.42         6.54 o                         
  -5   9   5       1191.59       1205.75        24.71 o                         
  -4   9   5          9.24         12.39         4.06 o                         
  -3   9   5        309.51        314.63        17.38 o                         
  -2   9   5        292.58        307.61        17.03 o                         
  -1   9   5          2.68          4.15         6.82 o                         
   0   9   5        667.36        702.94        26.54 o                         
   1   9   5          0.71          0.95         4.72 o                         
   2   9   5        364.48        375.78        35.84 o                         
 -11  10   5          0.40          5.13         9.85 o                         
 -10  10   5        170.62        186.05        24.80 o                         
  -9  10   5         21.03         38.81         8.16 o                         
  -8  10   5        641.14        584.04        26.66 o                         
  -7  10   5         96.07         84.04        14.70 o                         
  -6  10   5        198.67        191.65        22.08 o                         
  -5  10   5        894.28        977.69        31.40 o                         
  -4  10   5         52.82         45.70        12.74 o                         
  -3  10   5        714.27        785.18        30.97 o                         
  -2  10   5         10.04          4.37         4.82 o                         
  -1  10   5       1533.50       1562.98        46.53 o                         
   0  10   5        298.86        272.11        17.75 o                         
   1  10   5         50.93         46.09        13.83 o                         
  -9  11   5        400.03        426.66        36.60 o                         
  -8  11   5          2.93          8.38         9.37 o                         
  -7  11   5         26.00         36.51        13.83 o                         
  -6  11   5        328.09        349.20        30.54 o                         
  -5  11   5       1008.51       1056.32        34.33 o                         
  -4  11   5          5.23          9.68         5.71 o                         
  -3  11   5       1317.07       1367.60        41.59 o                         
  -2  11   5         56.07         48.22         8.64 o                         
  -1  11   5         12.61         17.48        10.80 o                         
   0  11   5        162.74        229.63        29.10 o                         
  -7  12   5         68.18         59.45        15.47 o                         
  -6  12   5        358.96        382.11        23.89 o                         
  -5  12   5         33.42         27.43        11.81 o                         
  -4  12   5        346.29        340.42        21.10 o                         
  -3  12   5        215.62        236.60        18.21 o                         
  -2  12   5        148.21        145.07        18.43 o                         
  -7  13   5        378.32        365.09        35.17 o                         
  -6  13   5        183.74        209.23        26.47 o                         
  -5  13   5         34.24         47.60        15.13 o                         
  -4  13   5        183.51        210.32        25.56 o                         
  -3  13   5        208.46        212.25        24.75 o                         
   1 -12   6        583.93        597.13        44.36 o                         
   2 -12   6        105.86        112.85        19.40 o                         
   3 -12   6        305.38        293.23        31.40 o                         
   4 -12   6        482.35        462.07        39.10 o                         
   5 -12   6         26.45         14.43        12.22 o                         
   6 -12   6        841.36        879.78        54.50 o                         
  -2 -11   6        100.34         96.54        17.68 o                         
  -1 -11   6         28.57         14.41        10.29 o                         
   0 -11   6        725.06        725.78        46.30 o                         
   1 -11   6          2.13         -1.02         8.64 o                         
   2 -11   6        112.20         75.12        16.76 o                         
   3 -11   6        839.14        865.49        49.66 o                         
   4 -11   6        173.37        168.12        22.46 o                         
   5 -11   6        818.89        864.96        50.62 o                         
   6 -11   6        124.30         96.03        18.57 o                         
   7 -11   6        576.32        555.35        44.90 o                         
  -4 -10   6          0.07         -5.23         8.35 o                         
  -3 -10   6        602.16        625.87        32.01 o                         
  -2 -10   6        336.85        284.06        20.22 o                         
  -1 -10   6         84.43         62.51        13.52 o                         
   0 -10   6        591.02        592.10        39.59 o                         
   1 -10   6        798.94        745.30        43.64 o                         
   2 -10   6        369.06        367.13        30.17 o                         
   3 -10   6         28.44         58.98        13.96 o                         
   4 -10   6          1.08          2.60         9.06 o                         
   5 -10   6          0.04         13.56        10.12 o                         
   6 -10   6        523.77        546.40        28.65 o                         
   7 -10   6          4.17          9.35         6.43 o                         
   8 -10   6        735.86        718.48        41.15 o                         
  -5  -9   6        382.58        349.62        33.48 o                         
  -4  -9   6        103.72         96.33        12.82 o                         
  -3  -9   6         60.00         57.05        10.02 o                         
  -2  -9   6        301.57        291.88        28.13 o                         
  -1  -9   6        680.49        695.02        41.64 o                         
   0  -9   6       1648.60       1665.98        63.06 o                         
   1  -9   6         58.98         64.35        12.89 o                         
   2  -9   6         56.26         71.09        14.53 o                         
   3  -9   6        159.88        126.72        17.12 o                         
   4  -9   6         10.94         -5.15         7.83 o                         
   5  -9   6       2150.50       2222.32        61.75 o                         
   6  -9   6         23.72         12.34         7.67 o                         
   7  -9   6       1102.24       1149.95        38.26 o                         
   8  -9   6          1.57          4.27         5.69 o                         
  -6  -8   6        182.50        177.39        24.31 o                         
  -5  -8   6        183.96        187.29        17.26 o                         
  -4  -8   6         52.43         69.98        11.23 o                         
  -3  -8   6       2041.59       2006.17        50.50 o                         
  -2  -8   6        324.52        296.80        26.44 o                         
  -1  -8   6       2129.79       2069.00        69.03 o                         
   0  -8   6        465.33        467.89        31.48 o                         
   1  -8   6        605.32        608.03        34.90 o                         
   2  -8   6        423.60        461.71        30.23 o                         
   3  -8   6          0.01         -1.85         6.09 o                         
   4  -8   6       1406.23       1493.66        56.76 o                         
   5  -8   6          0.76         20.09        11.04 o                         
   6  -8   6         96.23         97.06        10.60 o                         
   7  -8   6         41.91         38.46         9.38 o                         
   8  -8   6        164.42        145.36        20.04 o                         
  -6  -7   6        296.50        250.75        19.83 o                         
  -5  -7   6        211.44        182.07        16.37 o                         
  -4  -7   6       1189.06       1191.48        38.58 o                         
  -3  -7   6        436.23        378.50        20.69 o                         
  -2  -7   6        100.74         97.38        15.11 o                         
  -1  -7   6        140.45        154.38        17.47 o                         
   0  -7   6        202.84        222.39        20.14 o                         
   1  -7   6       1360.13       1495.76        51.91 o                         
   2  -7   6        160.85        167.60        17.00 o                         
   3  -7   6        239.12        252.02        20.61 o                         
   4  -7   6        101.08         94.72        10.81 o                         
   5  -7   6        205.09        200.79        13.62 o                         
   6  -7   6         26.62         27.15         6.23 o                         
   7  -7   6       1403.01       1334.66        38.19 o                         
   8  -7   6          0.67         -4.75         5.08 o                         
   9  -7   6        865.47        903.10        58.15 o                         
  -7  -6   6        335.67        311.60        22.41 o                         
  -6  -6   6       1254.58       1260.20        68.20 o                         
  -5  -6   6        289.21        284.41        33.34 o                         
  -4  -6   6         22.21         16.77         8.68 o                         
  -3  -6   6        741.89        735.24        27.28 o                         
  -2  -6   6        116.98        118.20        15.13 o                         
  -1  -6   6       6161.02       6144.97       118.27 o                         
   0  -6   6        186.54        200.11        17.79 o                         
   1  -6   6       5513.23       5481.61       104.83 o                         
   2  -6   6         24.15         33.28         9.11 o                         
   3  -6   6        963.91        979.09        29.15 o                         
   4  -6   6       3583.53       3365.99        89.58 o                         
   5  -6   6          9.55         16.57         4.76 o                         
   6  -6   6       2213.07       2162.78        45.61 o                         
   7  -6   6        146.40        170.46        13.02 o                         
   8  -6   6        309.33        240.98        28.75 o                         
   9  -6   6         49.95         48.85        11.92 o                         
  10  -6   6         22.08         18.56        10.37 o                         
  -8  -5   6         67.72         71.24        17.76 o                         
  -7  -5   6       1162.51       1189.50        42.32 o                         
  -6  -5   6         95.97        114.59        13.27 o                         
  -5  -5   6        100.40         96.48        11.38 o                         
  -4  -5   6        186.74        195.38        14.45 o                         
  -3  -5   6         24.03         22.51         3.84 o                         
  -2  -5   6       1860.45       1837.66        57.26 o                         
  -1  -5   6        186.79        185.67        16.66 o                         
   0  -5   6        433.21        387.30        22.50 o                         
   1  -5   6        163.01        186.22        10.21 o                         
   2  -5   6        186.47        204.29        15.87 o                         
   3  -5   6        860.79        849.27        25.73 o                         
   4  -5   6        117.60        116.28         8.89 o                         
   5  -5   6         38.53         43.02         6.03 o                         
   6  -5   6         17.59         23.87         5.62 o                         
   7  -5   6         85.29         57.49        12.33 o                         
   8  -5   6          6.18          6.20         5.78 o                         
   9  -5   6         56.35         45.57        10.06 o                         
  -8  -4   6          0.62         -3.52         7.32 o                         
  -7  -4   6       1273.11       1302.19        43.35 o                         
  -6  -4   6        192.78        178.77        15.36 o                         
  -5  -4   6        247.18        277.46        17.62 o                         
  -4  -4   6         79.84         76.87         6.13 o                         
  -3  -4   6          4.52         12.80         3.26 o                         
  -2  -4   6        111.62        129.34         9.47 o                         
  -1  -4   6       7696.32       7614.97       124.78 o                         
   0  -4   6         29.79         34.11         7.03 o                         
   1  -4   6       5197.65       5233.23        60.30 o                         
   2  -4   6        260.34        232.18        15.44 o                         
   3  -4   6       2217.68       2063.28        36.30 o                         
   4  -4   6       5350.42       5334.39        67.20 o                         
   5  -4   6         32.89         24.58         8.74 o                         
   6  -4   6       2947.60       2890.99        59.32 o                         
   7  -4   6          1.68         -3.36        13.78 o                         
   8  -4   6        974.14        953.38        35.95 o                         
   9  -4   6         21.48          8.85         7.26 o                         
  -9  -3   6       1051.40       1107.47        62.81 o                         
  -8  -3   6        121.58        138.75        21.56 o                         
  -7  -3   6       2254.90       2454.19        68.04 o                         
  -6  -3   6         45.67         35.07         7.45 o                         
  -5  -3   6       1211.01       1249.83        36.17 o                         
  -4  -3   6       1502.41       1511.78        24.54 o                         
  -3  -3   6         50.14         53.32         4.80 o                         
  -2  -3   6       4103.67       4055.33        56.60 o                         
  -1  -3   6       1545.56       1625.81        25.59 o                         
   0  -3   6       2686.82       2757.04        54.38 o                         
   1  -3   6         42.28         42.97         3.18 o                         
   2  -3   6        574.38        548.72        13.32 o                         
   3  -3   6       1296.63       1293.73        17.80 o                         
   4  -3   6        866.30        832.42        25.80 o                         
   5  -3   6        660.58        655.12        25.38 o                         
   6  -3   6        632.94        619.76        27.33 o                         
   7  -3   6        238.19        232.72        12.90 o                         
   8  -3   6          0.10          7.25         5.40 o                         
   9  -3   6          2.04         -0.58         5.42 o                         
  -9  -2   6         20.97         14.24         9.92 o                         
  -8  -2   6        788.39        762.82        48.05 o                         
  -7  -2   6        307.39        361.06        30.74 o                         
  -6  -2   6        178.63        165.84        13.76 o                         
  -5  -2   6       1915.58       1896.24        44.00 o                         
  -4  -2   6         97.26         98.01         9.18 o                         
  -3  -2   6       1024.47        943.12        19.47 o                         
  -2  -2   6        529.03        569.66        15.24 o                         
  -1  -2   6        267.23        278.90         9.38 o                         
   0  -2   6       1485.24       1633.83        29.72 o                         
   1  -2   6         97.35         87.90         5.07 o                         
   2  -2   6        485.03        484.30        13.27 o                         
   3  -2   6       1766.00       1785.57        33.18 o                         
   4  -2   6        842.89        826.38        27.00 o                         
   5  -2   6       1280.12       1254.73        58.72 o                         
   6  -2   6        322.54        334.85        18.83 o                         
   7  -2   6        161.00        177.96        11.60 o                         
   8  -2   6       1701.85       1826.28        49.46 o                         
   9  -2   6        261.74        283.27        30.61 o                         
 -10  -1   6          0.03         12.07        12.07 o                         
  -9  -1   6        189.08        182.91        24.58 o                         
  -8  -1   6        552.07        521.12        38.56 o                         
  -7  -1   6       1241.05       1290.15        57.09 o                         
  -6  -1   6        136.03        125.63        16.47 o                         
  -5  -1   6       2622.57       2725.29        52.37 o                         
  -4  -1   6         29.71         38.72        18.33 o                         
  -3  -1   6        440.18        423.69        13.28 o                         
  -2  -1   6       5761.21       5599.50        77.71 o                         
  -1  -1   6        561.74        662.50        13.36 o                         
   0  -1   6       3517.30       3240.01        30.86 o                         
   1  -1   6         65.61         66.06         4.31 o                         
   2  -1   6       1203.51       1131.88        21.78 o                         
   3  -1   6        569.05        537.66        20.06 o                         
   4  -1   6          0.70          3.76         2.73 o                         
   5  -1   6        456.83        449.60        20.84 o                         
   6  -1   6        904.41        902.84        25.08 o                         
   7  -1   6       1449.22       1374.40        34.31 o                         
   8  -1   6          7.77          3.92         5.67 o                         
   9  -1   6         17.75         13.68        11.26 o                         
 -10   0   6        425.72        410.61        38.94 o                         
  -9   0   6        316.27        295.60        30.74 o                         
  -8   0   6       2192.35       2304.28        82.27 o                         
  -7   0   6         43.51         63.98        13.26 o                         
  -6   0   6       3791.70       3648.65        77.81 o                         
  -5   0   6        589.67        575.94        17.62 o                         
  -4   0   6        246.69        280.60        12.14 o                         
  -3   0   6       8307.41       8302.94        76.07 o                         
  -2   0   6        428.36        502.91        10.97 o                         
  -1   0   6       6915.69       6735.35        48.40 o                         
   0   0   6        118.92        131.76         8.90 o                         
   1   0   6       1744.84       1880.49        20.76 o                         
   2   0   6         17.24         11.60         1.60 o                         
   3   0   6        751.05        768.99        13.72 o                         
   4   0   6       1671.99       1681.52        26.24 o                         
   5   0   6       1371.53       1351.70        29.90 o                         
   6   0   6         49.65         53.65         8.86 o                         
   7   0   6        648.41        660.93        22.75 o                         
   8   0   6        436.03        438.34        35.62 o                         
   9   0   6         75.93         87.44        17.84 o                         
 -10   1   6          5.27          4.00        10.49 o                         
  -9   1   6        885.32        945.34        54.51 o                         
  -8   1   6          0.45         -9.95         9.95 o                         
  -7   1   6         26.43         36.65         7.40 o                         
  -6   1   6         21.38         25.30         4.50 o                         
  -5   1   6        221.07        211.41        11.07 o                         
  -4   1   6          6.61         10.51         2.50 o                         
  -3   1   6       5095.34       5306.13        54.03 o                         
  -2   1   6       1388.40       1397.39        18.09 o                         
  -1   1   6       1289.16       1347.75        14.30 o                         
   0   1   6       2990.50       3040.62        31.10 o                         
   1   1   6       1504.66       1600.57        18.63 o                         
   2   1   6       4405.12       4239.16        30.64 o                         
   3   1   6        341.70        384.06        12.79 o                         
   4   1   6        295.36        304.88         9.96 o                         
   5   1   6        132.16        157.01        10.40 o                         
   6   1   6         15.16          9.39         3.97 o                         
   7   1   6        536.44        494.00        20.01 o                         
   8   1   6          1.25         -9.04         9.04 o                         
 -10   2   6        206.63        185.45        26.22 o                         
  -9   2   6          8.47         29.65        13.03 o                         
  -8   2   6       1652.89       1736.78        69.32 o                         
  -7   2   6        641.14        641.08        21.44 o                         
  -6   2   6       2176.46       2266.13        93.19 o                         
  -5   2   6         95.21        108.39        10.79 o                         
  -4   2   6        547.75        591.69        19.25 o                         
  -3   2   6       5611.88       5640.76        47.55 o                         
  -2   2   6        151.41        121.94         4.86 o                         
  -1   2   6       7508.09       7610.29        45.99 o                         
   0   2   6        116.83        137.05         5.66 o                         
   1   2   6       3643.04       3605.72        33.03 o                         
   2   2   6       2394.53       2442.66        21.99 o                         
   3   2   6        242.72        230.05         7.77 o                         
   4   2   6        986.73        988.90        19.29 o                         
   5   2   6       1587.38       1624.04        34.29 o                         
   6   2   6       1062.63       1077.28        28.65 o                         
   7   2   6         87.35         81.53        16.83 o                         
   8   2   6         34.68         21.75        10.42 o                         
 -11   3   6        487.02        442.94        43.02 o                         
 -10   3   6        155.64        155.06        24.27 o                         
  -9   3   6       2979.84       3046.27        73.97 o                         
  -8   3   6        532.52        561.22        25.96 o                         
  -7   3   6       2287.86       2358.21        39.81 o                         
  -6   3   6          8.91         18.19         4.07 o                         
  -5   3   6         24.13         31.10         4.35 o                         
  -4   3   6        845.14        856.75        16.35 o                         
  -3   3   6       2072.26       2044.90        29.87 o                         
  -2   3   6         54.10         44.38         3.67 o                         
  -1   3   6       4838.21       4912.77        42.34 o                         
   0   3   6         30.40         33.66         2.54 o                         
   1   3   6        369.67        333.56         7.75 o                         
   2   3   6       2138.64       2196.40        21.55 o                         
   3   3   6        208.27        182.97        11.60 o                         
   4   3   6       2363.99       2343.07        47.97 o                         
   5   3   6         19.63         23.02        11.81 o                         
   6   3   6        162.79        166.54        21.59 o                         
   7   3   6         55.31         64.52        15.93 o                         
 -11   4   6         77.23         67.98        18.60 o                         
 -10   4   6        121.35        110.30        20.89 o                         
  -9   4   6         83.01         71.24        10.18 o                         
  -8   4   6        533.77        515.53        18.68 o                         
  -7   4   6         20.55         24.73         4.67 o                         
  -6   4   6        723.05        737.68        22.10 o                         
  -5   4   6          8.59          9.77         3.40 o                         
  -4   4   6         99.36         81.15         4.86 o                         
  -3   4   6        280.80        294.87        10.04 o                         
  -2   4   6         61.40        122.03        11.48 o                         
  -1   4   6        479.44        504.13        15.53 o                         
   0   4   6         45.70         51.24         4.58 o                         
   1   4   6       1877.36       1869.33        30.92 o                         
   2   4   6        399.62        379.24        10.58 o                         
   3   4   6        435.89        444.66        18.11 o                         
   4   4   6        753.43        655.00        41.42 o                         
   5   4   6         37.91         34.27        11.53 o                         
   6   4   6        366.71        399.15        35.26 o                         
 -11   5   6        509.17        489.74        43.89 o                         
 -10   5   6         13.22         22.01        10.30 o                         
  -9   5   6       3441.82       3571.87        54.58 o                         
  -8   5   6         35.49         31.22         6.49 o                         
  -7   5   6       2848.23       2865.25        45.49 o                         
  -6   5   6       1223.35       1166.78        26.50 o                         
  -5   5   6       1168.72       1229.38        25.28 o                         
  -4   5   6       2245.87       2261.75        32.60 o                         
  -3   5   6        441.07        436.30        17.17 o                         
  -2   5   6       1903.47       1893.55        47.60 o                         
  -1   5   6       1271.86       1200.18        25.07 o                         
   0   5   6        142.52        134.31         8.01 o                         
   1   5   6        746.48        704.69        26.14 o                         
   2   5   6        760.77        759.04        21.90 o                         
   3   5   6        166.86        182.11        22.97 o                         
   4   5   6       1344.94       1436.57        64.65 o                         
   5   5   6         62.82         50.54        14.78 o                         
 -11   6   6         25.42         40.24        13.69 o                         
 -10   6   6        891.92        889.20        55.48 o                         
  -9   6   6       1067.16       1079.77        34.91 o                         
  -8   6   6        167.77        196.84        14.37 o                         
  -7   6   6        135.22        128.18        14.63 o                         
  -6   6   6          3.64          3.21         3.56 o                         
  -5   6   6       1170.59       1177.52        25.48 o                         
  -4   6   6        834.96        800.44        14.74 o                         
  -3   6   6        290.83        289.86        14.55 o                         
  -2   6   6       2561.77       2503.93        42.69 o                         
  -1   6   6        563.21        547.72        17.95 o                         
   0   6   6         39.57         37.56         4.97 o                         
   1   6   6        892.17        890.74        24.58 o                         
   2   6   6         66.97         73.66        18.17 o                         
   3   6   6       1697.13       1585.95        68.58 o                         
   4   6   6          3.29          6.00         9.85 o                         
   5   6   6        976.67       1016.37        58.75 o                         
 -11   7   6         41.70         32.30        11.28 o                         
 -10   7   6        343.53        372.30        21.45 o                         
  -9   7   6        279.21        277.23        18.06 o                         
  -8   7   6        479.99        479.89        22.82 o                         
  -7   7   6       1344.25       1382.38        26.76 o                         
  -6   7   6         51.04         63.04         6.64 o                         
  -5   7   6       2271.76       2213.52        45.54 o                         
  -4   7   6       2209.55       2191.13        32.35 o                         
  -3   7   6       5077.22       5013.60        73.44 o                         
  -2   7   6       1287.39       1273.37        31.07 o                         
  -1   7   6        240.23        235.62        13.03 o                         
   0   7   6        897.40        917.69        26.03 o                         
   1   7   6          9.40          4.11         5.14 o                         
   2   7   6         90.12         68.34        15.19 o                         
   3   7   6          5.63          3.01         8.92 o                         
   4   7   6         65.31         70.91        18.39 o                         
 -11   8   6         27.28         12.26         9.01 o                         
 -10   8   6        659.13        676.43        29.59 o                         
  -9   8   6        317.02        334.45        20.05 o                         
  -8   8   6        163.83        176.88        20.93 o                         
  -7   8   6       1085.53       1036.73        31.82 o                         
  -6   8   6        239.78        211.31        10.41 o                         
  -5   8   6         50.40         54.07         8.29 o                         
  -4   8   6        357.30        381.41        28.92 o                         
  -3   8   6       1029.37       1004.03        30.53 o                         
  -2   8   6       1502.26       1511.43        36.43 o                         
  -1   8   6        388.90        381.29        27.52 o                         
   0   8   6        329.47        319.39        16.53 o                         
   1   8   6         24.63         -0.58         8.52 o                         
   2   8   6         42.50         40.92        13.23 o                         
   3   8   6        616.19        549.08        44.51 o                         
 -11   9   6        444.91        389.34        39.18 o                         
 -10   9   6        277.61        256.50        18.89 o                         
  -9   9   6         62.45         66.45        10.04 o                         
  -8   9   6        731.41        780.74        49.97 o                         
  -7   9   6          3.19          5.46         7.28 o                         
  -6   9   6        265.20        247.20        14.93 o                         
  -5   9   6       2794.02       2834.57        61.88 o                         
  -4   9   6        246.50        227.74        14.64 o                         
  -3   9   6       2178.84       2279.49        65.35 o                         
  -2   9   6        387.93        361.47        26.39 o                         
  -1   9   6       1381.33       1401.11        37.18 o                         
   0   9   6        461.14        508.66        39.45 o                         
   1   9   6         32.74         28.74        13.59 o                         
 -11  10   6        444.82        417.51        39.55 o                         
 -10  10   6        519.77        525.71        36.17 o                         
  -9  10   6         27.73         19.28        13.92 o                         
  -8  10   6        217.73        171.24        22.17 o                         
  -7  10   6         24.23         24.57        10.31 o                         
  -6  10   6         91.27         86.40        15.84 o                         
  -5  10   6         34.00         38.10        14.14 o                         
  -4  10   6        122.07        121.11        11.68 o                         
  -3  10   6        167.38        178.83        34.67 o                         
  -2  10   6         96.20        121.21        11.87 o                         
  -1  10   6        148.16        126.45        21.18 o                         
   0  10   6         15.04          9.78         9.93 o                         
 -10  11   6          3.17          6.51         8.33 o                         
  -9  11   6        627.02        593.88        40.42 o                         
  -8  11   6        179.18        149.58        21.56 o                         
  -7  11   6        195.90        170.61        22.84 o                         
  -6  11   6         11.90          7.81         8.35 o                         
  -5  11   6        603.46        583.88        26.08 o                         
  -4  11   6         33.76         41.16        11.33 o                         
  -3  11   6       1384.02       1494.00        42.85 o                         
  -2  11   6          0.84         15.62        11.63 o                         
  -1  11   6        488.91        549.20        43.43 o                         
  -7  12   6         11.49          1.36         9.01 o                         
  -6  12   6        185.13        213.37        24.96 o                         
  -5  12   6         39.54         33.17        11.28 o                         
  -4  12   6        238.10        240.35        23.64 o                         
  -3  12   6         84.36         87.36        18.28 o                         
  -2  12   6         83.59        113.15        21.76 o                         
  -7  13   6        353.56        377.69        35.85 o                         
  -6  13   6          6.49         11.45         8.88 o                         
  -5  13   6          0.54         -8.09         9.33 o                         
   1 -12   7        271.77        323.21        33.04 o                         
   2 -12   7         12.09         26.97        13.53 o                         
   3 -12   7        857.37        923.77        54.71 o                         
   4 -12   7         20.03         21.81        12.04 o                         
   5 -12   7        377.29        376.36        35.50 o                         
  -2 -11   7        376.89        316.68        30.84 o                         
  -1 -11   7         29.56         40.28        14.31 o                         
   0 -11   7       1139.81       1175.22        60.18 o                         
   1 -11   7         26.78         49.32        14.12 o                         
   2 -11   7        632.18        711.77        45.53 o                         
   3 -11   7         24.69         26.95        11.25 o                         
   4 -11   7          8.35         18.87        11.46 o                         
   5 -11   7        198.09        174.34        23.75 o                         
   6 -11   7        284.91        317.91        31.85 o                         
   7 -11   7          8.98         -6.21        11.32 o                         
  -3 -10   7        322.86        300.29        21.84 o                         
  -2 -10   7          0.73        -12.16        12.16 o                         
  -1 -10   7        635.15        673.44        44.13 o                         
   0 -10   7          2.45          7.94         7.86 o                         
   1 -10   7         19.85         11.26         8.08 o                         
   2 -10   7        160.69        163.51        21.97 o                         
   3 -10   7        383.01        393.69        32.37 o                         
   4 -10   7         38.41         34.60        12.53 o                         
   5 -10   7        490.73        483.57        36.61 o                         
   6 -10   7        106.89        105.17        18.05 o                         
   7 -10   7        102.90         98.54        13.91 o                         
  -4  -9   7         12.98         20.34         8.97 o                         
  -3  -9   7        663.70        583.72        28.81 o                         
  -2  -9   7         43.70         48.57        12.84 o                         
  -1  -9   7         24.39         30.99        11.67 o                         
   0  -9   7       2376.86       2479.22        80.01 o                         
   1  -9   7         23.15         25.07         9.51 o                         
   2  -9   7       2048.41       2124.02        71.87 o                         
   3  -9   7         10.67         12.59         7.40 o                         
   4  -9   7        624.16        609.68        37.78 o                         
   5  -9   7        351.48        404.35        31.82 o                         
   6  -9   7         61.68         69.56        23.47 o                         
   7  -9   7        797.42        784.03        52.48 o                         
  -5  -8   7          5.23          4.38         6.11 o                         
  -4  -8   7        513.84        490.60        26.48 o                         
  -3  -8   7         59.24         49.11         9.68 o                         
  -2  -8   7          2.52        -10.61        10.61 o                         
  -1  -8   7       1136.30       1146.90        51.50 o                         
   0  -8   7          0.82          2.54         7.92 o                         
   1  -8   7        498.12        542.06        33.59 o                         
   2  -8   7          1.74          3.32         6.67 o                         
   3  -8   7        325.45        304.55        25.24 o                         
   4  -8   7        325.17        345.34        27.12 o                         
   5  -8   7          8.82          3.17         5.26 o                         
   6  -8   7        113.21        114.83        19.04 o                         
   7  -8   7        266.61        291.27        31.36 o                         
   8  -8   7          0.71          9.85        10.39 o                         
  -6  -7   7         29.12         34.69         9.12 o                         
  -5  -7   7        142.78        129.75        14.19 o                         
  -4  -7   7        228.11        194.47        16.28 o                         
  -3  -7   7        271.90        315.55        19.52 o                         
  -2  -7   7         29.47         23.25         8.11 o                         
  -1  -7   7        331.15        313.81        25.20 o                         
   0  -7   7       3221.90       3123.89        81.54 o                         
   1  -7   7          1.03          7.65         7.79 o                         
   2  -7   7        566.25        643.22        33.89 o                         
   3  -7   7         28.07         33.04         9.78 o                         
   4  -7   7       1594.80       1638.77        42.77 o                         
   5  -7   7        766.60        711.63        43.73 o                         
   6  -7   7        157.10        152.92        12.63 o                         
   7  -7   7        722.65        619.94        44.60 o                         
   8  -7   7         30.95         20.34        10.67 o                         
  -7  -6   7        101.89        127.30        15.06 o                         
  -6  -6   7       1873.34       1853.10        54.05 o                         
  -5  -6   7        536.20        511.94        26.06 o                         
  -4  -6   7        661.58        649.58        37.47 o                         
  -3  -6   7        327.88        300.83        13.10 o                         
  -2  -6   7        533.09        498.71        31.14 o                         
  -1  -6   7       4267.75       4103.90        93.87 o                         
   0  -6   7        323.37        343.27        23.88 o                         
   1  -6   7       1304.36       1367.09        47.00 o                         
   2  -6   7        634.20        648.75        31.81 o                         
   3  -6   7       1949.31       1947.79        57.52 o                         
   4  -6   7        977.21       1002.69        37.61 o                         
   5  -6   7         26.69         22.59         4.72 o                         
   6  -6   7       1263.65       1217.07        33.27 o                         
   7  -6   7        805.96        735.71        47.32 o                         
   8  -6   7        370.61        358.61        23.19 o                         
   9  -6   7         51.01         43.22        12.93 o                         
  -7  -5   7       1961.38       1921.59        55.52 o                         
  -6  -5   7         46.23         37.79         8.80 o                         
  -5  -5   7        946.64        954.59        54.58 o                         
  -4  -5   7        654.71        635.52        26.32 o                         
  -3  -5   7        505.23        478.65        15.99 o                         
  -2  -5   7       1299.90       1318.15        32.87 o                         
  -1  -5   7       1136.57       1105.22        41.91 o                         
   0  -5   7       1123.15       1034.48        38.65 o                         
   1  -5   7       3058.54       3090.86        80.86 o                         
   2  -5   7        599.98        593.22        28.00 o                         
   3  -5   7        271.19        272.16        14.85 o                         
   4  -5   7       1855.44       1834.36        63.98 o                         
   5  -5   7          4.51          4.02         2.16 o                         
   6  -5   7       3820.50       3581.76        58.98 o                         
   7  -5   7        156.21        156.15        14.72 o                         
   8  -5   7        278.93        276.51        20.44 o                         
   9  -5   7        163.93        163.08        18.22 o                         
  -8  -4   7          0.85          3.73         9.95 o                         
  -7  -4   7         91.09        114.16        13.86 o                         
  -6  -4   7        308.03        305.19        20.06 o                         
  -5  -4   7          0.44          4.32         5.43 o                         
  -4  -4   7        334.97        356.07        12.83 o                         
  -3  -4   7          0.04          2.57         2.69 o                         
  -2  -4   7       1413.24       1495.05        34.36 o                         
  -1  -4   7        489.94        502.40        18.95 o                         
   0  -4   7        437.61        501.24        20.18 o                         
   1  -4   7       1365.97       1338.08        25.14 o                         
   2  -4   7         24.76         49.92         7.97 o                         
   3  -4   7       1321.49       1393.26        43.97 o                         
   4  -4   7         54.00         62.89         3.84 o                         
   5  -4   7        392.31        395.03        13.76 o                         
   6  -4   7        639.07        603.97        27.14 o                         
   7  -4   7         14.70          1.02         5.51 o                         
   8  -4   7        855.63        827.23        34.48 o                         
   9  -4   7          3.32          3.62         6.12 o                         
  -8  -3   7         31.59         33.77        10.47 o                         
  -7  -3   7       3431.50       3477.25       103.54 o                         
  -6  -3   7         56.50         60.56        16.31 o                         
  -5  -3   7       2134.98       2124.42        49.45 o                         
  -4  -3   7        138.55        130.58         8.88 o                         
  -3  -3   7       1165.73       1135.07        23.61 o                         
  -2  -3   7       5044.25       4921.85       104.06 o                         
  -1  -3   7         35.41         85.83         8.54 o                         
   0  -3   7       2937.08       2860.14        56.89 o                         
   1  -3   7       2021.69       2058.94        47.31 o                         
   2  -3   7        797.43        840.88        22.92 o                         
   3  -3   7         74.41         71.56         5.90 o                         
   4  -3   7       1919.58       1878.71        23.75 o                         
   5  -3   7          2.27          5.27         4.35 o                         
   6  -3   7       1566.22       1610.28        58.80 o                         
   7  -3   7         15.70         11.59         3.82 o                         
   8  -3   7        716.22        709.55        45.05 o                         
   9  -3   7          7.21         -8.39         8.39 o                         
  -9  -2   7          9.74         22.62        11.94 o                         
  -8  -2   7       1076.93       1071.75        57.47 o                         
  -7  -2   7       1367.01       1342.88        60.35 o                         
  -6  -2   7         74.15         67.33         8.79 o                         
  -5  -2   7        597.38        599.44        24.88 o                         
  -4  -2   7        132.30        144.13         7.99 o                         
  -3  -2   7          1.22          5.35         2.81 o                         
  -2  -2   7       3764.90       3626.99        57.32 o                         
  -1  -2   7          0.31          2.76         2.42 o                         
   0  -2   7       2261.38       2157.84        36.91 o                         
   1  -2   7         43.11         44.07         4.86 o                         
   2  -2   7         73.09         79.53         4.67 o                         
   3  -2   7       1157.00       1138.93        23.74 o                         
   4  -2   7        134.88        149.21         6.64 o                         
   5  -2   7        310.70        295.10        23.86 o                         
   6  -2   7         59.34         58.75         9.56 o                         
   7  -2   7        362.07        339.50        16.46 o                         
   8  -2   7        134.61        148.46        14.79 o                         
   9  -2   7         36.64         22.20        12.04 o                         
  -9  -1   7          0.55          2.79        11.35 o                         
  -8  -1   7         93.00        109.77        19.51 o                         
  -7  -1   7       1174.99       1272.99        57.51 o                         
  -6  -1   7         23.32         33.05         9.68 o                         
  -5  -1   7       2378.78       2502.37        71.97 o                         
  -4  -1   7        109.00        119.90        10.00 o                         
  -3  -1   7       2785.21       2829.70        49.07 o                         
  -2  -1   7       3146.32       3237.81        37.86 o                         
  -1  -1   7        957.37        926.69        16.53 o                         
   0  -1   7       7157.18       7195.78        77.93 o                         
   1  -1   7        157.59        200.30        11.99 o                         
   2  -1   7       2867.59       2793.13        55.21 o                         
   3  -1   7        451.66        464.54        30.15 o                         
   4  -1   7         60.05         72.89         8.78 o                         
   5  -1   7         22.96         20.67         6.42 o                         
   6  -1   7       1389.25       1387.24        32.60 o                         
   7  -1   7        210.50        214.16        13.39 o                         
   8  -1   7        557.93        588.28        28.55 o                         
 -10   0   7        237.22        266.67        31.69 o                         
  -9   0   7          1.03          7.62         9.57 o                         
  -8   0   7        902.03        916.38        51.64 o                         
  -7   0   7        281.06        306.79        27.98 o                         
  -6   0   7       2726.30       2668.97        44.76 o                         
  -5   0   7        373.79        395.67        15.82 o                         
  -4   0   7         62.74         66.31         6.52 o                         
  -3   0   7        182.09        221.64         8.95 o                         
  -2   0   7       1587.79       1627.97        28.91 o                         
  -1   0   7       1267.97       1233.15        16.49 o                         
   0   0   7       3026.22       2920.85        32.60 o                         
   1   0   7       1008.88       1000.47        17.77 o                         
   2   0   7        521.66        487.68        12.38 o                         
   3   0   7        128.93        131.03         7.48 o                         
   4   0   7          5.51          0.50         4.04 o                         
   5   0   7       1471.79       1448.46        32.25 o                         
   6   0   7        253.72        272.53        14.65 o                         
   7   0   7       1433.53       1433.32        40.60 o                         
 -10   1   7         60.60         57.87        16.71 o                         
  -9   1   7        361.41        433.60        37.56 o                         
  -8   1   7          9.33         14.64         9.45 o                         
  -7   1   7        237.16        231.22        24.26 o                         
  -6   1   7        104.10        127.16        10.99 o                         
  -5   1   7         33.43         42.07         9.35 o                         
  -4   1   7        122.60        127.13         9.35 o                         
  -3   1   7       3917.73       3853.94        42.71 o                         
  -2   1   7        276.06        282.44         7.85 o                         
  -1   1   7       1661.48       1656.42        22.58 o                         
   0   1   7        541.74        516.83        12.20 o                         
   1   1   7       3473.84       3645.56        37.87 o                         
   2   1   7       4398.33       4403.70        42.17 o                         
   3   1   7        363.51        350.28        12.32 o                         
   4   1   7        504.71        500.26        14.93 o                         
   5   1   7        117.78        120.12         9.65 o                         
   6   1   7        418.93        451.74        18.91 o                         
   7   1   7         54.86         44.10         8.76 o                         
 -10   2   7        305.42        320.08        34.67 o                         
  -9   2   7        259.07        295.87        31.27 o                         
  -8   2   7       2150.62       2236.61        81.27 o                         
  -7   2   7        633.86        619.18        38.12 o                         
  -6   2   7       2417.52       2515.49        58.79 o                         
  -5   2   7        337.39        382.51        29.14 o                         
  -4   2   7       1677.33       1587.86        34.23 o                         
  -3   2   7        282.84        296.52         8.98 o                         
  -2   2   7       1598.51       1659.60        20.56 o                         
  -1   2   7        297.51        332.93         7.50 o                         
   0   2   7       1176.43       1190.00        18.74 o                         
   1   2   7        637.32        659.72        15.79 o                         
   2   2   7        827.84        802.53        13.09 o                         
   3   2   7          4.87          8.12         2.85 o                         
   4   2   7          3.15         16.39         5.09 o                         
   5   2   7        698.62        715.05        23.02 o                         
   6   2   7        443.57        408.53        24.16 o                         
   7   2   7        383.38        416.45        35.69 o                         
 -11   3   7          9.35         11.51        11.24 o                         
 -10   3   7         16.24          9.97        11.90 o                         
  -9   3   7       1164.27       1131.53        43.23 o                         
  -8   3   7        613.81        591.83        27.74 o                         
  -7   3   7       3870.00       3744.78        53.96 o                         
  -6   3   7       1337.75       1320.53        29.22 o                         
  -5   3   7        594.82        607.29        18.44 o                         
  -4   3   7        377.86        391.51        13.84 o                         
  -3   3   7       2423.69       2427.38        33.31 o                         
  -2   3   7        910.79        901.14        10.63 o                         
  -1   3   7       7794.13       7815.48        58.58 o                         
   0   3   7          6.36          5.12         3.14 o                         
   1   3   7       5301.39       5203.85       118.97 o                         
   2   3   7       1158.59       1138.65        26.10 o                         
   3   3   7         75.20         89.53         6.69 o                         
   4   3   7       3220.22       3215.56        60.50 o                         
   5   3   7        231.72        193.84        23.79 o                         
   6   3   7        661.32        705.18        46.18 o                         
   7   3   7         43.07         63.61        15.46 o                         
 -11   4   7        255.40        297.98        34.94 o                         
 -10   4   7         52.13         62.16        15.88 o                         
  -9   4   7       2715.33       2682.84        99.97 o                         
  -8   4   7         80.08         79.49         7.84 o                         
  -7   4   7       4090.37       4100.56        57.36 o                         
  -6   4   7       1151.78       1172.34        27.57 o                         
  -5   4   7        745.78        755.46        20.59 o                         
  -4   4   7       2046.89       2060.64        44.80 o                         
  -3   4   7          3.49          2.77         1.79 o                         
  -2   4   7       2428.76       2390.70        40.14 o                         
  -1   4   7        175.44        172.76         7.54 o                         
   0   4   7        116.73        122.85         5.54 o                         
   1   4   7        106.11         99.77        15.98 o                         
   2   4   7          9.04         12.23         8.71 o                         
   3   4   7        199.60        213.53        23.65 o                         
   4   4   7        399.24        419.10        34.86 o                         
   5   4   7         19.25          8.65        10.46 o                         
   6   4   7          4.33         11.53         9.96 o                         
 -11   5   7          0.07         -3.25         9.20 o                         
 -10   5   7          9.17          8.05         8.45 o                         
  -9   5   7        173.25        152.23        14.94 o                         
  -8   5   7         93.22         91.74         8.84 o                         
  -7   5   7        867.59        884.78        25.24 o                         
  -6   5   7          6.14          4.62         4.00 o                         
  -5   5   7       1122.29       1120.55        20.03 o                         
  -4   5   7        190.98        181.05         9.98 o                         
  -3   5   7         43.54         39.89         5.71 o                         
  -2   5   7        428.05        434.04        13.64 o                         
  -1   5   7        332.88        354.60        13.64 o                         
   0   5   7        202.49        201.55         8.97 o                         
   1   5   7        826.06        827.30        20.16 o                         
   2   5   7        148.66        132.68        19.47 o                         
   3   5   7        870.99        845.60        49.33 o                         
   4   5   7       1195.44       1183.23        60.50 o                         
   5   5   7          0.96          2.57         9.92 o                         
 -11   6   7          6.24         16.51        11.24 o                         
 -10   6   7        163.81        177.41        15.60 o                         
  -9   6   7       2425.89       2413.85        46.09 o                         
  -8   6   7         34.70         35.79         6.14 o                         
  -7   6   7       2585.72       2682.64       156.38 o                         
  -6   6   7        153.23        133.98        10.79 o                         
  -5   6   7       1154.27       1094.09        57.16 o                         
  -4   6   7       3404.28       3293.18        43.72 o                         
  -3   6   7        111.25        104.94        12.34 o                         
  -2   6   7       1143.29       1158.58        27.26 o                         
  -1   6   7        427.60        444.00        15.55 o                         
   0   6   7        795.72        768.60        20.91 o                         
   1   6   7         16.65         12.52         8.96 o                         
   2   6   7         53.99         54.22        14.89 o                         
   3   6   7        688.99        704.83        47.30 o                         
   4   6   7         78.61         79.14        19.01 o                         
 -11   7   7        123.72        103.10        21.23 o                         
 -10   7   7        352.26        357.60        21.65 o                         
  -9   7   7          3.99          3.37         5.02 o                         
  -8   7   7        156.82        194.10        14.80 o                         
  -7   7   7         67.34         73.47         8.72 o                         
  -6   7   7         94.16        112.54        10.38 o                         
  -5   7   7        523.18        522.97        15.07 o                         
  -4   7   7         43.58         49.37         8.26 o                         
  -3   7   7       1588.35       1569.26        29.17 o                         
  -2   7   7          6.51         11.75         6.79 o                         
  -1   7   7         11.58         16.24         8.38 o                         
   0   7   7         89.63        124.30        19.09 o                         
   1   7   7         97.40         86.71        17.39 o                         
   2   7   7        118.14        138.61        21.92 o                         
   3   7   7        279.24        251.38        30.04 o                         
 -11   8   7        278.70        336.55        35.60 o                         
 -10   8   7        305.15        308.98        52.63 o                         
  -9   8   7         13.16         13.90         9.83 o                         
  -8   8   7        200.64        176.31        14.19 o                         
  -7   8   7        647.44        643.15        25.08 o                         
  -6   8   7         10.32          0.00         5.79 o                         
  -5   8   7        910.80        973.16        30.90 o                         
  -4   8   7        231.97        243.21        25.26 o                         
  -3   8   7        198.54        197.83        13.21 o                         
  -2   8   7       3211.17       3270.93        64.78 o                         
  -1   8   7         10.37          1.55         7.58 o                         
   0   8   7       1388.53       1432.87        66.38 o                         
   1   8   7          2.90          0.94         8.00 o                         
   2   8   7        106.37        111.45        20.76 o                         
 -11   9   7          0.99          1.28         9.34 o                         
 -10   9   7        628.49        658.35        32.50 o                         
  -9   9   7        163.21        156.46        20.14 o                         
  -8   9   7        752.27        769.23        43.43 o                         
  -7   9   7        300.23        295.31        45.08 o                         
  -6   9   7         92.65         89.15         9.98 o                         
  -5   9   7        368.48        351.09        19.27 o                         
  -4   9   7        271.39        245.82        15.68 o                         
  -3   9   7       2978.90       3003.02        63.00 o                         
  -2   9   7        283.72        254.87        33.72 o                         
  -1   9   7       1091.59       1078.79        58.16 o                         
   0   9   7         15.80         16.63         9.89 o                         
   1   9   7         21.81         19.88        13.36 o                         
 -10  10   7        236.34        245.14        25.99 o                         
  -9  10   7        272.12        226.79        18.17 o                         
  -8  10   7          0.62          2.01         5.87 o                         
  -7  10   7          0.46         -4.39         7.84 o                         
  -6  10   7         86.19         72.77        14.55 o                         
  -5  10   7         71.38         85.39         8.44 o                         
  -4  10   7         93.04         82.08        10.36 o                         
  -3  10   7        510.01        512.23        23.70 o                         
  -2  10   7        453.32        459.46        37.96 o                         
  -1  10   7         50.32         63.54        15.59 o                         
   0  10   7        241.01        228.86        29.16 o                         
  -9  11   7          2.55         14.22        10.42 o                         
  -8  11   7        735.05        721.71        46.27 o                         
  -7  11   7        213.72        227.15        26.06 o                         
  -6  11   7        321.47        364.12        31.35 o                         
  -5  11   7         69.65         75.94        10.57 o                         
  -4  11   7          1.52          7.78         8.96 o                         
  -3  11   7       1114.64       1167.48        61.13 o                         
  -2  11   7         19.46         27.62        11.75 o                         
  -6  12   7         54.18         72.23        14.81 o                         
  -4  12   7        192.21        230.71        27.25 o                         
  -3  12   7        299.10        310.28        33.71 o                         
  -7  13   7          4.33          2.30         9.72 o                         
   3 -12   8        846.51        932.65        55.97 o                         
   4 -12   8          7.66         10.74        11.62 o                         
   0 -11   8        665.47        610.40        44.55 o                         
   1 -11   8          3.68         11.32        11.84 o                         
   2 -11   8        732.32        770.12        48.43 o                         
   3 -11   8        113.89         82.38        17.05 o                         
   4 -11   8        231.68        251.07        28.78 o                         
   5 -11   8          2.17         -4.70        10.46 o                         
   6 -11   8        121.21        108.43        18.32 o                         
   7 -11   8         54.64         45.89        14.65 o                         
  -2 -10   8        129.80        127.04        20.70 o                         
  -1 -10   8         13.76         13.01        10.79 o                         
   0 -10   8        507.79        494.88        37.76 o                         
   1 -10   8        114.16        116.17        18.10 o                         
   2 -10   8        533.69        545.97        38.78 o                         
   3 -10   8        325.89        328.97        30.35 o                         
   4 -10   8          0.73         20.71         9.71 o                         
   5 -10   8        399.80        378.94        32.83 o                         
   6 -10   8         15.91          8.57         9.32 o                         
   7 -10   8        230.77        230.97        27.21 o                         
   8 -10   8          2.94         -8.52        11.87 o                         
  -4  -9   8          0.02          3.13         8.20 o                         
  -3  -9   8        838.82        777.44        34.05 o                         
  -2  -9   8          0.69         10.44         9.78 o                         
  -1  -9   8        648.10        621.71        40.80 o                         
   0  -9   8        477.38        518.45        36.15 o                         
   1  -9   8         16.06         30.00        11.27 o                         
   2  -9   8       1976.28       2079.71        72.15 o                         
   3  -9   8         24.11         34.26        11.12 o                         
   4  -9   8        826.32        873.41        46.72 o                         
   5  -9   8         10.86          6.04         7.35 o                         
   6  -9   8         17.57         14.86        11.78 o                         
   7  -9   8         19.37         29.28         9.33 o                         
  -5  -8   8        104.50         82.86        12.35 o                         
  -4  -8   8        943.34        946.20        59.89 o                         
  -3  -8   8        169.77        146.86        14.85 o                         
  -2  -8   8         15.04          2.94         6.97 o                         
  -1  -8   8          8.03         16.42         9.29 o                         
   0  -8   8       1649.03       1685.85        62.62 o                         
   1  -8   8        754.60        726.22        39.78 o                         
   2  -8   8       1659.82       1759.61        62.28 o                         
   3  -8   8         60.38         55.42        12.05 o                         
   4  -8   8        621.77        643.41        37.58 o                         
   5  -8   8        282.70        300.41        26.32 o                         
   6  -8   8         32.10         24.85         7.22 o                         
   7  -8   8        576.63        619.24        47.21 o                         
  -6  -7   8        535.26        531.77        29.79 o                         
  -5  -7   8         20.74         13.16         6.69 o                         
  -4  -7   8        208.23        225.67        18.30 o                         
  -3  -7   8        166.03        184.97        15.47 o                         
  -2  -7   8         24.27         11.11         4.34 o                         
  -1  -7   8        871.26        851.36        42.36 o                         
   0  -7   8         60.18         62.41        13.05 o                         
   1  -7   8        599.52        578.45        33.04 o                         
   2  -7   8        620.70        676.74        35.35 o                         
   3  -7   8       1124.84       1137.13        46.90 o                         
   4  -7   8       1378.16       1450.54        54.01 o                         
   5  -7   8        338.75        336.54        20.01 o                         
   6  -7   8        568.61        633.43        44.57 o                         
   7  -7   8         25.57         32.22        14.54 o                         
   8  -7   8         14.31         13.73        12.38 o                         
  -6  -6   8       1258.48       1265.57        50.47 o                         
  -5  -6   8          4.02          3.40         6.11 o                         
  -4  -6   8       1477.73       1394.76        42.41 o                         
  -3  -6   8         85.34         69.71         8.30 o                         
  -2  -6   8        355.14        363.98        23.42 o                         
  -1  -6   8       1388.05       1408.70        52.11 o                         
   0  -6   8         87.85         74.83        12.23 o                         
   1  -6   8         18.51         33.34         8.67 o                         
   2  -6   8       1373.08       1390.66        48.11 o                         
   3  -6   8        952.69        998.55        40.58 o                         
   4  -6   8         40.21         43.79         7.76 o                         
   5  -6   8         49.81         61.42        14.71 o                         
   6  -6   8          0.48          0.56         6.25 o                         
   7  -6   8        479.66        476.55        26.74 o                         
   8  -6   8        171.91        144.09        15.68 o                         
  -7  -5   8        307.49        321.10        23.02 o                         
  -6  -5   8        634.72        597.71        29.68 o                         
  -5  -5   8        446.39        469.50        24.69 o                         
  -4  -5   8        421.44        450.94        22.92 o                         
  -3  -5   8         33.57         37.40         6.26 o                         
  -2  -5   8        110.45        121.94        10.55 o                         
  -1  -5   8        430.96        451.81        31.13 o                         
   0  -5   8          4.73          5.35         3.99 o                         
   1  -5   8       2079.44       2171.32        57.93 o                         
   2  -5   8        100.71         81.01        10.86 o                         
   3  -5   8        872.72        922.83        36.14 o                         
   4  -5   8        608.60        661.06        20.91 o                         
   5  -5   8        717.34        700.79        53.98 o                         
   6  -5   8       2698.65       2597.50        60.96 o                         
   7  -5   8        235.96        239.81        19.02 o                         
   8  -5   8        953.38        938.11        38.54 o                         
  -8  -4   8         52.98         58.84        16.60 o                         
  -7  -4   8       1024.03       1037.46        42.22 o                         
  -6  -4   8        252.18        220.69        22.12 o                         
  -5  -4   8        227.63        240.49        17.13 o                         
  -4  -4   8       1975.23       1982.89        37.99 o                         
  -3  -4   8       1242.12       1311.37        33.75 o                         
  -2  -4   8       4425.88       4462.31        83.18 o                         
  -1  -4   8        751.58        766.09        26.88 o                         
   0  -4   8        301.30        292.40        10.85 o                         
   1  -4   8         17.90         12.24        13.32 o                         
   2  -4   8        112.15        112.35         9.21 o                         
   3  -4   8        292.40        301.37        12.81 o                         
   4  -4   8        473.08        487.95        16.49 o                         
   5  -4   8        232.00        254.45        17.58 o                         
   6  -4   8        103.31        109.53        12.75 o                         
   7  -4   8        182.68        167.00        15.81 o                         
   8  -4   8         42.21         46.09        14.30 o                         
  -8  -3   8        202.30        225.72        27.87 o                         
  -7  -3   8        328.09        356.15        32.59 o                         
  -6  -3   8        629.31        608.72        28.17 o                         
  -5  -3   8       1513.40       1521.86        48.28 o                         
  -4  -3   8         88.39        107.11         7.89 o                         
  -3  -3   8       1811.23       1833.73        68.15 o                         
  -2  -3   8         99.68         88.86        12.38 o                         
  -1  -3   8         93.22        116.92         9.34 o                         
   0  -3   8         85.38         96.81         5.71 o                         
   1  -3   8       3031.07       3044.32        48.71 o                         
   2  -3   8       1529.20       1482.32        32.04 o                         
   3  -3   8       1715.93       1753.67        27.89 o                         
   4  -3   8        176.28        170.18         9.59 o                         
   5  -3   8        717.72        705.12        28.71 o                         
   6  -3   8       2973.29       2941.30        63.93 o                         
   7  -3   8          0.43         -4.24         4.58 o                         
   8  -3   8       1053.20       1070.22        40.45 o                         
  -9  -2   8          3.04         10.05        10.28 o                         
  -8  -2   8        253.02        280.31        30.53 o                         
  -7  -2   8       1400.54       1422.52        63.80 o                         
  -6  -2   8         60.89         74.38        13.66 o                         
  -5  -2   8       2676.13       2689.46        68.41 o                         
  -4  -2   8          8.05         18.61         4.00 o                         
  -3  -2   8       1158.95       1134.11        29.57 o                         
  -2  -2   8       5166.35       5233.09        71.99 o                         
  -1  -2   8        604.45        623.66        23.42 o                         
   0  -2   8       8196.05       8258.70        68.13 o                         
   1  -2   8        429.77        450.27        15.33 o                         
   2  -2   8       1303.72       1316.98        22.86 o                         
   3  -2   8        127.34        134.13         6.58 o                         
   4  -2   8         51.02         45.12         7.73 o                         
   5  -2   8        390.17        389.48        21.23 o                         
   6  -2   8        409.46        396.31        35.84 o                         
   7  -2   8        214.15        211.77        13.86 o                         
   8  -2   8        240.96        247.83        19.33 o                         
  -9  -1   8         23.76         17.22        10.57 o                         
  -8  -1   8        659.17        733.69        47.73 o                         
  -7  -1   8        308.01        328.16        30.28 o                         
  -6  -1   8        278.22        299.18        26.88 o                         
  -5  -1   8         70.29         64.58        12.18 o                         
  -4  -1   8        424.94        489.87        20.20 o                         
  -3  -1   8       1343.44       1334.46        25.73 o                         
  -2  -1   8        168.33        188.92         9.27 o                         
  -1  -1   8        851.99        898.58        16.55 o                         
   0  -1   8        182.48        204.87        35.68 o                         
   1  -1   8         16.95         27.59         2.65 o                         
   2  -1   8        651.92        692.17        13.63 o                         
   3  -1   8        120.95        123.33         6.43 o                         
   4  -1   8         44.66         48.48         7.98 o                         
   5  -1   8         60.22         59.66         8.98 o                         
   6  -1   8        195.08        198.25        12.98 o                         
   7  -1   8         77.46         87.76        11.53 o                         
   8  -1   8        376.33        308.42        30.26 o                         
 -10   0   8         27.04         44.20        15.05 o                         
  -9   0   8        253.13        305.37        32.82 o                         
  -8   0   8        840.14        930.88        53.16 o                         
  -7   0   8        993.62        927.20        49.20 o                         
  -6   0   8        917.92        879.45        44.76 o                         
  -5   0   8       2434.36       2497.64        72.64 o                         
  -4   0   8          8.65         10.12         5.09 o                         
  -3   0   8       1438.67       1416.62        24.61 o                         
  -2   0   8       2249.24       2196.55        35.89 o                         
  -1   0   8          5.87          5.44         2.64 o                         
   0   0   8       8305.18       8474.65        69.17 o                         
   1   0   8         14.43         15.02         3.64 o                         
   2   0   8       2634.95       2656.28        46.87 o                         
   3   0   8         26.11         19.85         5.84 o                         
   4   0   8        108.55        133.61        14.71 o                         
   5   0   8        633.91        680.71        27.74 o                         
   6   0   8        127.80        122.12        11.32 o                         
   7   0   8        455.61        440.64        48.94 o                         
 -10   1   8         66.32         65.11        18.54 o                         
  -9   1   8         36.85         31.04        13.21 o                         
  -8   1   8       2860.68       2966.74        96.78 o                         
  -7   1   8         64.29         57.57        13.62 o                         
  -6   1   8       1656.16       1766.33        63.38 o                         
  -5   1   8        360.28        349.67        25.10 o                         
  -4   1   8       1555.03       1586.43        35.78 o                         
  -3   1   8        676.30        671.08        15.75 o                         
  -2   1   8        128.37        140.27         5.34 o                         
  -1   1   8       3485.15       3455.53        32.63 o                         
   0   1   8        243.49        240.19         9.76 o                         
   1   1   8       1346.78       1344.86        22.27 o                         
   2   1   8        374.63        404.94        20.22 o                         
   3   1   8       1148.69       1126.93        27.22 o                         
   4   1   8        159.50        166.48        13.22 o                         
   5   1   8        385.45        367.50        16.93 o                         
   6   1   8        382.09        373.50        23.14 o                         
   7   1   8        130.47        115.63        25.50 o                         
 -10   2   8         62.70         65.44        17.21 o                         
  -9   2   8        550.99        577.70        43.29 o                         
  -8   2   8        737.52        684.63        45.01 o                         
  -7   2   8       1474.99       1450.14        60.50 o                         
  -6   2   8        373.75        383.90        28.32 o                         
  -5   2   8        142.03        166.04        12.00 o                         
  -4   2   8        858.60        827.11        21.29 o                         
  -3   2   8        202.59        212.44         7.83 o                         
  -2   2   8         57.73         62.72         3.32 o                         
  -1   2   8       1116.37       1153.66        19.34 o                         
   0   2   8       1770.13       1773.36        25.05 o                         
   1   2   8         92.20        112.79         6.94 o                         
   2   2   8        834.20        865.65        20.70 o                         
   3   2   8        289.24        276.79        11.63 o                         
   4   2   8       2455.74       2456.99       127.82 o                         
   5   2   8        322.63        302.30        20.76 o                         
   6   2   8         13.78          3.57         5.56 o                         
   7   2   8        424.62        478.69        39.35 o                         
 -10   3   8        114.06        114.12        14.64 o                         
  -9   3   8         18.00         18.47         7.84 o                         
  -8   3   8        473.76        493.93        26.28 o                         
  -7   3   8         53.63         54.27         6.88 o                         
  -6   3   8       1921.05       1953.50        44.85 o                         
  -5   3   8         97.34        103.29         8.13 o                         
  -4   3   8       1207.26       1192.34        25.78 o                         
  -3   3   8        305.59        317.96         9.42 o                         
  -2   3   8         23.38         21.97         2.10 o                         
  -1   3   8       1536.13       1492.17        29.09 o                         
   0   3   8        131.50        123.99         6.20 o                         
   1   3   8       3406.61       3461.82        77.56 o                         
   2   3   8          9.92         11.75         5.87 o                         
   3   3   8        471.36        466.43        20.30 o                         
   4   3   8        429.76        434.52        35.68 o                         
   5   3   8         21.69         38.83        14.07 o                         
   6   3   8        725.40        694.23        47.42 o                         
 -11   4   8         44.55         46.35        16.17 o                         
 -10   4   8         11.81          6.00         6.56 o                         
  -9   4   8       1141.04       1178.48        42.91 o                         
  -8   4   8         32.66         30.02         5.56 o                         
  -7   4   8       3195.22       3102.81        50.56 o                         
  -6   4   8        259.33        226.28        12.31 o                         
  -5   4   8       1592.52       1659.10        32.28 o                         
  -4   4   8       1220.70       1183.77        26.78 o                         
  -3   4   8         69.24         67.23         4.48 o                         
  -2   4   8       1014.71       1058.14        17.34 o                         
  -1   4   8        546.52        560.29        30.07 o                         
   0   4   8        346.30        369.39        24.32 o                         
   1   4   8        258.57        301.22        21.83 o                         
   2   4   8        657.44        656.16        25.48 o                         
   3   4   8        248.68        246.59        15.83 o                         
   4   4   8       1169.54       1152.89        59.77 o                         
   5   4   8         32.77         26.25        11.40 o                         
 -11   5   8          2.88         -7.22        10.59 o                         
 -10   5   8         34.44         33.92         9.27 o                         
  -9   5   8        425.74        428.33        19.38 o                         
  -8   5   8          9.20         10.44         5.22 o                         
  -7   5   8         18.13         14.60         7.53 o                         
  -6   5   8       2006.08       2000.50        37.73 o                         
  -5   5   8          4.81          4.63         3.80 o                         
  -4   5   8       1159.11       1170.33        47.05 o                         
  -3   5   8         14.64         12.41         3.99 o                         
  -2   5   8        245.58        253.03        10.48 o                         
  -1   5   8        762.90        763.65        17.54 o                         
   0   5   8         42.97         37.10        11.89 o                         
   1   5   8       1165.42       1184.29        56.78 o                         
   2   5   8          0.03          0.09         8.64 o                         
   3   5   8        668.79        638.37        44.41 o                         
   4   5   8          6.36          1.72         8.56 o                         
 -11   6   8        145.84        154.92        25.44 o                         
 -10   6   8        149.63        158.14        27.68 o                         
  -9   6   8        697.35        690.48        24.73 o                         
  -8   6   8         80.50         75.35         8.40 o                         
  -7   6   8       5083.31       4892.83        73.93 o                         
  -6   6   8         64.54         61.90         7.60 o                         
  -5   6   8       1918.84       1841.73        89.59 o                         
  -4   6   8        828.32        788.44        25.80 o                         
  -3   6   8        886.92        848.19        34.39 o                         
  -2   6   8       2252.86       2290.38        45.74 o                         
  -1   6   8        623.26        563.36        37.83 o                         
   0   6   8       2448.41       2364.06        83.32 o                         
   1   6   8        210.12        243.51        26.76 o                         
   2   6   8        226.30        204.56        25.97 o                         
   3   6   8          4.87         13.54        10.88 o                         
 -11   7   8         62.48         51.26        14.10 o                         
 -10   7   8        325.67        303.25        20.35 o                         
  -9   7   8         33.32         32.36         7.36 o                         
  -8   7   8        553.92        556.17        25.27 o                         
  -7   7   8        766.52        693.99        28.12 o                         
  -6   7   8         21.27         18.27         8.40 o                         
  -5   7   8        198.34        216.33        14.62 o                         
  -4   7   8         26.95         28.22         5.79 o                         
  -3   7   8          3.85          8.31         3.58 o                         
  -2   7   8       1059.90       1058.11        52.88 o                         
  -1   7   8        172.95        116.65        19.16 o                         
   0   7   8        485.74        534.03        40.11 o                         
   1   7   8          8.45         -8.59         8.59 o                         
   2   7   8         33.71         64.77        16.93 o                         
 -11   8   8         35.63          8.13         8.47 o                         
 -10   8   8          3.06        -11.15        19.50 o                         
  -9   8   8         34.05         27.49        11.11 o                         
  -8   8   8          4.16          8.52         7.00 o                         
  -7   8   8        165.11        203.69        22.77 o                         
  -6   8   8          8.93         13.18         4.45 o                         
  -5   8   8       1072.70       1033.48        33.13 o                         
  -4   8   8        481.95        484.88        17.16 o                         
  -3   8   8        205.65        233.52        21.08 o                         
  -2   8   8        288.24        288.08        29.25 o                         
  -1   8   8        289.40        262.83        28.62 o                         
   0   8   8        896.02        810.23        51.72 o                         
   1   8   8          1.25         -0.55        10.88 o                         
 -10   9   8        676.75        657.79        42.06 o                         
  -9   9   8          0.37          1.61         7.50 o                         
  -8   9   8       1105.63       1166.48        72.62 o                         
  -7   9   8        218.31        215.22        16.65 o                         
  -6   9   8        574.91        603.21        53.63 o                         
  -5   9   8          3.13          0.93         4.96 o                         
  -4   9   8          6.92         12.14         9.48 o                         
  -3   9   8          3.76         14.59         9.53 o                         
  -2   9   8       1043.74       1001.16        56.19 o                         
  -1   9   8        319.69        284.69        31.17 o                         
   0   9   8        532.97        516.41        43.65 o                         
  -9  10   8        388.61        408.14        24.48 o                         
  -8  10   8        302.15        278.62        20.16 o                         
  -7  10   8        108.61         98.65        19.35 o                         
  -6  10   8         76.47         93.66        16.86 o                         
  -5  10   8          3.51          8.23         6.82 o                         
  -4  10   8         34.07         18.53        10.08 o                         
  -3  10   8       1578.01       1520.73        70.94 o                         
  -2  10   8         49.32         32.03        10.81 o                         
  -1  10   8        463.78        465.24        41.46 o                         
  -8  11   8        346.72        386.04        34.18 o                         
  -7  11   8         31.95         41.10        12.60 o                         
  -6  11   8        548.41        577.99        40.04 o                         
  -4  11   8        370.70        356.95        34.34 o                         
  -3  11   8        323.82        267.48        31.30 o                         
  -4  12   8        229.76        217.52        28.39 o                         
   0 -11   9          0.13         -0.42        10.21 o                         
   1 -11   9        171.67        204.38        25.78 o                         
   2 -11   9        307.25        334.70        32.72 o                         
   3 -11   9        253.05        286.51        30.26 o                         
   4 -11   9        365.04        410.71        36.00 o                         
   5 -11   9        181.11        173.71        24.18 o                         
   6 -11   9         54.44         48.04        13.79 o                         
  -2 -10   9         47.86         51.22        15.21 o                         
  -1 -10   9        260.33        183.67        23.94 o                         
   0 -10   9        562.62        594.03        42.44 o                         
   1 -10   9        293.80        272.92        28.49 o                         
   2 -10   9       1771.05       1786.22        71.41 o                         
   3 -10   9         81.44        103.15        17.79 o                         
   4 -10   9        590.25        609.27        41.81 o                         
   5 -10   9         47.78         27.27        10.53 o                         
   6 -10   9         26.79         24.56        11.45 o                         
  -3  -9   9        321.66        287.95        21.51 o                         
  -2  -9   9          1.55         -4.77        10.75 o                         
  -1  -9   9        153.33        178.15        22.83 o                         
   0  -9   9         96.93         86.03        16.67 o                         
   1  -9   9        132.63        110.66        17.30 o                         
   2  -9   9         80.90        105.69        18.15 o                         
   3  -9   9        101.99         86.42        15.64 o                         
   4  -9   9        327.22        385.69        31.76 o                         
   5  -9   9        101.96         92.90        16.40 o                         
   6  -9   9          0.23          0.27         8.40 o                         
  -4  -8   9        263.46        238.08        19.36 o                         
  -3  -8   9        622.77        613.96        29.63 o                         
  -2  -8   9        161.04        193.41        23.08 o                         
  -1  -8   9        255.69        249.27        25.20 o                         
   0  -8   9        958.31        903.09        46.48 o                         
   1  -8   9         76.53         71.75        13.90 o                         
   2  -8   9       3207.48       3277.76        89.51 o                         
   3  -8   9         36.54         52.82        12.97 o                         
   4  -8   9       1649.36       1727.34        64.22 o                         
   5  -8   9        381.77        387.34        30.15 o                         
   6  -8   9        294.35        336.21        35.18 o                         
  -5  -7   9         16.16          9.74         6.73 o                         
  -4  -7   9        924.74        991.03        98.11 o                         
  -3  -7   9          5.81         16.53         6.61 o                         
  -2  -7   9         53.86         69.41         9.57 o                         
  -1  -7   9        938.40        890.13        31.20 o                         
   0  -7   9        455.21        461.61        30.54 o                         
   1  -7   9        441.21        461.77        29.93 o                         
   2  -7   9         12.22         19.29         8.47 o                         
   3  -7   9        197.05        200.24        20.00 o                         
   4  -7   9         37.53         49.93        11.69 o                         
   5  -7   9         60.51         45.83        10.10 o                         
   6  -7   9        392.98        368.01        24.14 o                         
   7  -7   9        204.01        211.96        28.43 o                         
  -6  -6   9        244.39        223.51        19.52 o                         
  -5  -6   9         91.96         70.65        10.61 o                         
  -4  -6   9        255.81        254.18        18.85 o                         
  -3  -6   9        246.25        224.28        21.01 o                         
  -2  -6   9        737.20        757.18        27.87 o                         
  -1  -6   9        312.97        324.80        18.17 o                         
   0  -6   9          4.27          4.33         4.47 o                         
   1  -6   9         33.17         28.53         8.70 o                         
   2  -6   9       1288.09       1294.31        36.35 o                         
   3  -6   9         62.12         65.84         9.41 o                         
   4  -6   9       1975.74       2039.03        74.00 o                         
   5  -6   9        116.18        109.49        12.78 o                         
   6  -6   9       1055.90       1076.80        40.44 o                         
   7  -6   9        376.70        379.73        24.72 o                         
  -7  -5   9         11.06         20.17         8.85 o                         
  -6  -5   9        693.61        711.17        32.90 o                         
  -5  -5   9         27.16         13.94         5.67 o                         
  -4  -5   9       3914.99       3806.61       230.11 o                         
  -3  -5   9         26.66         19.94         5.38 o                         
  -2  -5   9        493.65        484.60        21.62 o                         
  -1  -5   9        181.68        181.99        13.20 o                         
   0  -5   9        143.82        143.35        11.81 o                         
   1  -5   9       1723.25       1765.56        40.92 o                         
   2  -5   9        167.79        176.57        21.69 o                         
   3  -5   9       1425.93       1548.52        38.50 o                         
   4  -5   9         58.49         63.08        10.63 o                         
   5  -5   9        332.84        299.77        20.28 o                         
   6  -5   9        141.06        129.79        21.67 o                         
   7  -5   9        109.07        123.41        14.58 o                         
   8  -5   9        473.83        439.19        40.51 o                         
  -7  -4   9        716.19        695.82        33.52 o                         
  -6  -4   9          2.34          8.39         6.33 o                         
  -5  -4   9       1772.20       1700.41        53.91 o                         
  -4  -4   9        102.47        104.34        10.12 o                         
  -3  -4   9        808.27        778.63        31.01 o                         
  -2  -4   9       1518.99       1512.67        53.14 o                         
  -1  -4   9        448.31        472.71        27.99 o                         
   0  -4   9        463.93        461.37        19.53 o                         
   1  -4   9         15.58         12.52         5.79 o                         
   2  -4   9        745.25        720.57        23.84 o                         
   3  -4   9         31.69         37.91         6.17 o                         
   4  -4   9         75.24         69.70         8.17 o                         
   5  -4   9        189.45        190.96        25.51 o                         
   6  -4   9        537.56        532.88        30.40 o                         
   7  -4   9         70.94         68.48        11.20 o                         
   8  -4   9        463.30        421.79        38.75 o                         
  -8  -3   9        347.70        304.07        33.04 o                         
  -7  -3   9          9.55         18.78        10.61 o                         
  -6  -3   9        693.81        679.60        30.34 o                         
  -5  -3   9          6.23         10.95         5.90 o                         
  -4  -3   9       1241.92       1199.87        27.33 o                         
  -3  -3   9         51.50         67.64         8.46 o                         
  -2  -3   9        821.96        838.79        27.09 o                         
  -1  -3   9        581.38        555.97        21.49 o                         
   0  -3   9        888.86        824.50        48.84 o                         
   1  -3   9       1393.35       1425.98        32.35 o                         
   2  -3   9        594.44        607.46        19.92 o                         
   3  -3   9        802.15        837.21        34.09 o                         
   4  -3   9         40.27         43.84         5.73 o                         
   5  -3   9        943.71        912.40        34.40 o                         
   6  -3   9        489.54        474.10        25.93 o                         
   7  -3   9         14.18          2.93         5.81 o                         
   8  -3   9        338.25        351.53        35.09 o                         
  -8  -2   9        256.62        282.03        30.81 o                         
  -7  -2   9       1221.76       1265.04        61.40 o                         
  -6  -2   9        132.45        120.68        17.63 o                         
  -5  -2   9       2008.40       2032.42        49.29 o                         
  -4  -2   9         29.28         50.33         6.30 o                         
  -3  -2   9       4426.54       4436.19        55.61 o                         
  -2  -2   9        779.21        794.25        25.46 o                         
  -1  -2   9       1790.46       1776.95        33.91 o                         
   0  -2   9       4490.72       4548.50        63.43 o                         
   1  -2   9        635.97        702.61        19.72 o                         
   2  -2   9       1375.38       1346.16        46.00 o                         
   3  -2   9        311.71        309.02        13.86 o                         
   4  -2   9        983.32        943.52        33.63 o                         
   5  -2   9        242.87        221.13        16.83 o                         
   6  -2   9        448.23        439.73        38.89 o                         
   7  -2   9         48.80         49.69         9.80 o                         
  -9  -1   9        559.96        575.03        46.23 o                         
  -8  -1   9        623.75        662.27        45.91 o                         
  -7  -1   9         25.14         11.41         8.12 o                         
  -6  -1   9        348.98        339.51        28.65 o                         
  -5  -1   9        319.13        264.13        23.60 o                         
  -4  -1   9          9.99         12.51         6.92 o                         
  -3  -1   9         36.84         39.36         6.64 o                         
  -2  -1   9        503.76        488.18        13.59 o                         
  -1  -1   9        164.03        183.52        10.12 o                         
   0  -1   9       4375.00       4488.04        54.72 o                         
   1  -1   9        287.35        283.81        16.80 o                         
   2  -1   9        609.08        613.32        24.56 o                         
   3  -1   9        555.76        578.91        24.55 o                         
   4  -1   9         37.06         51.93        14.12 o                         
   5  -1   9       1022.86       1028.67        38.00 o                         
   6  -1   9         15.55          5.56         4.37 o                         
   7  -1   9        152.12        144.16        15.20 o                         
  -9   0   9         18.31         44.70        14.95 o                         
  -8   0   9         92.60         93.13        18.75 o                         
  -7   0   9        230.08        258.23        27.19 o                         
  -6   0   9         74.43        105.45        16.62 o                         
  -5   0   9       1027.49       1077.87        46.83 o                         
  -4   0   9        234.49        229.85        19.80 o                         
  -3   0   9       1143.83       1107.02        22.24 o                         
  -2   0   9        633.29        683.73        18.45 o                         
  -1   0   9       1580.00       1618.63        41.15 o                         
   0   0   9       1975.03       1972.31        46.24 o                         
   1   0   9         44.86         49.41         7.90 o                         
   2   0   9       3823.08       3757.29        67.47 o                         
   3   0   9         36.57         41.04         7.59 o                         
   4   0   9        358.59        365.56        20.10 o                         
   5   0   9        236.58        214.83        16.44 o                         
   6   0   9          8.47         18.24         7.77 o                         
   7   0   9        109.82        108.20        18.02 o                         
 -10   1   9         53.98         62.35        17.22 o                         
  -9   1   9        536.11        525.23        43.01 o                         
  -8   1   9       2653.11       2621.65        92.27 o                         
  -7   1   9          1.61         -2.33         6.82 o                         
  -6   1   9       2165.43       2203.15        72.76 o                         
  -5   1   9       1157.07       1172.10        48.28 o                         
  -4   1   9       1223.80       1230.32        45.13 o                         
  -3   1   9         56.52         75.13         5.44 o                         
  -2   1   9         84.47         91.51         5.38 o                         
  -1   1   9        594.29        611.24        15.23 o                         
   0   1   9       3164.02       3230.75        38.40 o                         
   1   1   9        667.38        680.71        20.75 o                         
   2   1   9        966.75       1018.24        30.42 o                         
   3   1   9        116.99        115.63         8.03 o                         
   4   1   9        256.71        259.73        27.62 o                         
   5   1   9        510.78        536.01        27.63 o                         
   6   1   9          1.37          2.83         5.38 o                         
 -10   2   9          0.67         17.61        11.87 o                         
  -9   2   9        187.42        180.45        25.02 o                         
  -8   2   9        102.13         99.65        17.66 o                         
  -7   2   9        245.40        215.24        23.53 o                         
  -6   2   9       1081.62        998.86        46.89 o                         
  -5   2   9         13.18         13.82         6.21 o                         
  -4   2   9         11.43         11.44         4.13 o                         
  -3   2   9         43.13         47.71         4.00 o                         
  -2   2   9        333.59        362.01         7.41 o                         
  -1   2   9       1569.47       1559.84        24.42 o                         
   0   2   9         64.87         65.98         6.76 o                         
   1   2   9        237.16        229.17        19.83 o                         
   2   2   9         41.56         41.70         7.98 o                         
   3   2   9         62.62         71.31        16.43 o                         
   4   2   9       1194.77       1130.38        50.83 o                         
   5   2   9         75.77         64.05        11.06 o                         
   6   2   9        299.89        275.95        37.71 o                         
 -10   3   9         16.77         10.89         7.95 o                         
  -9   3   9        747.19        711.95        34.33 o                         
  -8   3   9        866.54        826.28        35.31 o                         
  -7   3   9        498.59        474.54        19.36 o                         
  -6   3   9       3700.53       3610.65        54.63 o                         
  -5   3   9        133.77        130.96         9.42 o                         
  -4   3   9       3039.68       3021.24        65.55 o                         
  -3   3   9         14.16         11.06         2.14 o                         
  -2   3   9       1126.37       1081.61        23.90 o                         
  -1   3   9        782.95        756.46        17.49 o                         
   0   3   9        124.73        121.13        14.09 o                         
   1   3   9        512.86        544.24        29.57 o                         
   2   3   9        793.99        794.86        35.52 o                         
   3   3   9        360.04        351.42        18.49 o                         
   4   3   9        260.10        271.36        29.24 o                         
   5   3   9         53.21         48.57        15.23 o                         
 -10   4   9        104.56        112.71        14.52 o                         
  -9   4   9        110.27        114.15        14.28 o                         
  -8   4   9         18.39         10.73         7.02 o                         
  -7   4   9        623.83        612.29        23.73 o                         
  -6   4   9        988.87        995.51        27.07 o                         
  -5   4   9       2248.77       2191.99        39.08 o                         
  -4   4   9        202.27        214.85        10.84 o                         
  -3   4   9          0.45          1.37         1.86 o                         
  -2   4   9         25.27         19.42         7.98 o                         
  -1   4   9        678.25        720.03        36.39 o                         
   0   4   9        483.09        489.99        29.54 o                         
   1   4   9        828.47        860.11        38.85 o                         
   2   4   9        136.52        120.62        11.63 o                         
   3   4   9        792.91        748.56        48.59 o                         
   4   4   9        213.05        168.86        24.35 o                         
 -11   5   9          1.69         28.20        11.26 o                         
 -10   5   9         14.76         23.42         8.82 o                         
  -9   5   9         29.35         33.83         6.83 o                         
  -8   5   9          0.57         -2.01         3.81 o                         
  -7   5   9       1400.16       1397.40        39.02 o                         
  -6   5   9         78.27         89.99         8.15 o                         
  -5   5   9        643.89        619.48        24.68 o                         
  -4   5   9       2835.18       2753.75        49.98 o                         
  -3   5   9       1147.13       1135.03        29.57 o                         
  -2   5   9       1673.40       1762.47        60.66 o                         
  -1   5   9        568.14        589.73        34.01 o                         
   0   5   9        996.18       1049.32        45.21 o                         
   1   5   9        358.51        359.15        24.81 o                         
   2   5   9         89.05        104.30        11.87 o                         
   3   5   9        606.61        562.80        43.71 o                         
 -11   6   9          0.46         -6.21         9.91 o                         
 -10   6   9        379.40        389.14        19.88 o                         
  -9   6   9         15.68          7.38         5.32 o                         
  -8   6   9          4.29         15.49         5.17 o                         
  -7   6   9        590.16        581.40        28.39 o                         
  -6   6   9        367.75        387.16        29.13 o                         
  -5   6   9        680.60        711.04        25.78 o                         
  -4   6   9        418.93        416.30        20.27 o                         
  -3   6   9          5.63         13.79         4.86 o                         
  -2   6   9         37.61         31.14        10.17 o                         
  -1   6   9        297.79        299.56        19.61 o                         
   0   6   9        506.94        523.99        37.88 o                         
   1   6   9        631.37        638.41        28.45 o                         
   2   6   9        222.63        224.32        17.21 o                         
 -11   7   9        200.50        159.45        25.38 o                         
 -10   7   9          6.66          1.86         5.92 o                         
  -9   7   9         18.80         12.99         8.25 o                         
  -8   7   9        772.54        754.46        43.21 o                         
  -7   7   9        922.58        897.79        46.59 o                         
  -6   7   9         23.81         21.14         5.84 o                         
  -5   7   9       1471.05       1489.15        39.76 o                         
  -4   7   9         88.58         80.42         9.20 o                         
  -3   7   9         43.13         44.22         8.39 o                         
  -2   7   9       2222.01       2115.50        80.33 o                         
  -1   7   9         27.64         33.38        11.85 o                         
   0   7   9       1666.88       1712.10        76.34 o                         
   1   7   9         43.04         29.58        12.32 o                         
 -10   8   9        544.85        597.92        40.46 o                         
  -9   8   9         50.19         45.46        12.08 o                         
  -8   8   9        574.43        569.34        38.39 o                         
  -7   8   9        247.29        249.26        17.40 o                         
  -6   8   9        105.80        104.23         9.49 o                         
  -5   8   9        118.96        121.46        10.07 o                         
  -4   8   9         50.71         46.19         6.78 o                         
  -3   8   9         21.08         18.39         8.61 o                         
  -2   8   9         53.10         48.75        14.35 o                         
  -1   8   9         18.52         40.97        14.04 o                         
   0   8   9          2.52         -0.23         9.95 o                         
  -9   9   9         30.69         32.30        12.42 o                         
  -8   9   9        679.64        681.52        30.47 o                         
  -7   9   9         82.76         93.56        11.41 o                         
  -6   9   9        872.63        875.84        63.12 o                         
  -5   9   9         12.68         24.84         9.68 o                         
  -4   9   9        111.73        115.67        19.20 o                         
  -3   9   9        135.65        131.12        21.58 o                         
  -2   9   9        378.88        395.88        36.92 o                         
  -1   9   9         59.71         49.43        15.51 o                         
  -8  10   9        992.27        888.59        50.73 o                         
  -7  10   9          0.55         -8.82         9.56 o                         
  -6  10   9       1009.36       1024.99        67.71 o                         
  -5  10   9         15.27          4.97         7.69 o                         
  -4  10   9        146.17        152.63        22.83 o                         
  -3  10   9        499.83        508.95        42.21 o                         
  -2  10   9        105.30         97.05        19.98 o                         
  -7  11   9        246.25        238.77        26.81 o                         
  -4  11   9        473.56        463.14        40.44 o                         
   1 -11  10        282.56        276.34        30.97 o                         
   2 -11  10        179.46        187.49        25.64 o                         
   3 -11  10        534.26        573.55        42.73 o                         
   4 -11  10        115.92        114.54        20.41 o                         
   5 -11  10        392.89        403.84        36.96 o                         
  -1 -10  10        247.08        240.59        27.89 o                         
   0 -10  10        243.33        220.43        26.54 o                         
   1 -10  10          4.43         13.65         9.79 o                         
   2 -10  10        896.73        987.45        53.72 o                         
   3 -10  10          8.99         20.17        11.18 o                         
   4 -10  10        683.73        745.70        46.65 o                         
  -3  -9  10          0.08          9.05        10.56 o                         
  -2  -9  10          0.39         -9.74        11.34 o                         
  -1  -9  10         13.61         -1.84        10.13 o                         
   0  -9  10        587.54        532.25        27.17 o                         
   1  -9  10          1.56         -4.14         9.30 o                         
   2  -9  10        256.37        278.17        27.13 o                         
   3  -9  10         41.94         58.65        14.55 o                         
   4  -9  10        131.21        146.66        20.37 o                         
  -4  -8  10          2.94         -2.07         8.82 o                         
  -3  -8  10        839.22        811.14        35.05 o                         
  -2  -8  10         34.55         26.08        10.34 o                         
  -1  -8  10        864.59        853.71        32.99 o                         
   0  -8  10         27.08         36.86        10.72 o                         
   1  -8  10        408.95        374.89        22.02 o                         
   2  -8  10        920.26        943.20        46.51 o                         
   3  -8  10         58.22         67.91        13.48 o                         
   4  -8  10       1084.00       1130.11        51.83 o                         
   5  -8  10          1.51          1.12         8.64 o                         
  -5  -7  10        290.96        309.06        32.37 o                         
  -4  -7  10       1891.03       1946.74        55.08 o                         
  -3  -7  10         27.24         26.25         8.08 o                         
  -2  -7  10        771.30        788.33        30.55 o                         
  -1  -7  10          0.94          0.41         5.50 o                         
   0  -7  10        255.65        222.46        24.39 o                         
   1  -7  10        126.82        120.36        12.14 o                         
   2  -7  10        974.05        984.23        34.10 o                         
   3  -7  10         13.63         25.34         8.62 o                         
   4  -7  10        792.32        842.38        50.31 o                         
   5  -7  10         44.61         28.20        11.90 o                         
  -6  -6  10          6.73          5.14        10.09 o                         
  -5  -6  10          5.84         -0.44         6.25 o                         
  -4  -6  10        170.16        184.33        16.74 o                         
  -3  -6  10        136.13        140.92        20.25 o                         
  -2  -6  10         13.09         10.60         7.09 o                         
  -1  -6  10        248.14        322.89        18.96 o                         
   0  -6  10          2.35         -1.11         4.83 o                         
   1  -6  10        671.67        681.19        30.14 o                         
   2  -6  10        592.13        579.76        26.81 o                         
   3  -6  10         29.59         40.21         7.54 o                         
   4  -6  10        677.68        597.90        41.76 o                         
   5  -6  10          5.39          6.53         9.34 o                         
   6  -6  10        329.07        330.34        23.63 o                         
   7  -6  10          6.47         -3.19         8.38 o                         
  -7  -5  10        483.01        564.89        44.75 o                         
  -6  -5  10        512.01        494.20        28.21 o                         
  -5  -5  10        120.23        126.68        13.95 o                         
  -4  -5  10       2385.89       2347.16        65.54 o                         
  -3  -5  10         70.46         75.13         9.46 o                         
  -2  -5  10       2500.52       2649.90        55.71 o                         
  -1  -5  10          0.34         11.08        10.73 o                         
   0  -5  10        112.23        126.62        11.34 o                         
   1  -5  10       1696.55       1795.37        57.02 o                         
   2  -5  10         49.69         46.17         8.80 o                         
   3  -5  10        789.46        841.51        48.64 o                         
   4  -5  10        559.40        546.59        39.86 o                         
   5  -5  10        179.92        178.32        16.66 o                         
   6  -5  10         84.24         85.52        12.18 o                         
   7  -5  10        306.43        326.68        33.94 o                         
  -7  -4  10         41.37         44.89        14.75 o                         
  -6  -4  10        219.67        231.80        18.76 o                         
  -5  -4  10        687.80        619.89        28.66 o                         
  -4  -4  10       1529.87       1515.40        42.55 o                         
  -3  -4  10        132.01        129.01        13.06 o                         
  -2  -4  10        167.14        161.21        24.22 o                         
  -1  -4  10        452.41        444.70        20.67 o                         
   0  -4  10          8.18         11.28         6.71 o                         
   1  -4  10        672.29        668.23        24.09 o                         
   2  -4  10        514.73        550.94        38.75 o                         
   3  -4  10        908.42        908.34        43.17 o                         
   4  -4  10         15.93         -3.21         7.61 o                         
   5  -4  10        188.18        205.10        17.52 o                         
   6  -4  10        416.43        396.17        24.83 o                         
   7  -4  10         66.25         72.17        16.25 o                         
  -8  -3  10         53.98         69.53        18.60 o                         
  -7  -3  10         21.54         32.18        12.34 o                         
  -6  -3  10          0.35         -1.25         7.20 o                         
  -5  -3  10       1075.02       1077.82        37.18 o                         
  -4  -3  10       1243.01       1249.50        29.21 o                         
  -3  -3  10         60.87         73.49         8.98 o                         
  -2  -3  10        903.04        990.60        30.96 o                         
  -1  -3  10        865.04        858.97        28.05 o                         
   0  -3  10       1878.30       1875.95        40.76 o                         
   1  -3  10        247.36        222.05        24.20 o                         
   2  -3  10        484.44        560.60        39.18 o                         
   3  -3  10       1161.65       1221.41        38.53 o                         
   4  -3  10        235.34        254.75        25.23 o                         
   5  -3  10        534.12        545.59        27.73 o                         
   6  -3  10         36.63         34.64        13.43 o                         
   7  -3  10          1.22         -7.28        10.90 o                         
  -8  -2  10        142.01        150.83        23.82 o                         
  -7  -2  10        386.52        399.45        35.27 o                         
  -6  -2  10         57.88         54.45        13.37 o                         
  -5  -2  10       2363.20       2377.41        77.43 o                         
  -4  -2  10        588.35        612.09        19.86 o                         
  -3  -2  10        889.58        914.09        23.78 o                         
  -2  -2  10        132.02        140.09        11.14 o                         
  -1  -2  10         30.02         46.47        16.10 o                         
   0  -2  10         42.08         56.43         7.31 o                         
   1  -2  10        568.08        527.75        24.69 o                         
   2  -2  10        289.41        295.82        23.76 o                         
   3  -2  10       1583.47       1660.12        43.13 o                         
   4  -2  10        322.75        326.00        20.62 o                         
   5  -2  10        259.95        275.10        30.38 o                         
   6  -2  10         85.84         77.29        11.30 o                         
  -9  -1  10        420.79        440.82        41.49 o                         
  -8  -1  10        142.11        123.67        21.16 o                         
  -7  -1  10         57.91         53.39        14.03 o                         
  -6  -1  10        687.89        706.22        43.06 o                         
  -5  -1  10        800.05        785.62        42.42 o                         
  -4  -1  10        596.76        630.13        24.17 o                         
  -3  -1  10        703.26        695.30        35.34 o                         
  -2  -1  10        112.10         91.17        15.23 o                         
  -1  -1  10        318.42        361.28        30.64 o                         
   0  -1  10       2186.53       2157.97        75.29 o                         
   1  -1  10         49.01         49.89         8.81 o                         
   2  -1  10       2893.51       2941.97        61.18 o                         
   3  -1  10          7.56         18.36         9.51 o                         
   4  -1  10        701.00        746.06        30.50 o                         
   5  -1  10       1009.66        988.45        55.34 o                         
   6  -1  10         72.66         65.83        10.77 o                         
  -9   0  10        120.66        113.57        21.74 o                         
  -8   0  10       1833.78       1821.16        77.87 o                         
  -7   0  10        343.70        366.74        32.01 o                         
  -6   0  10        727.43        746.48        43.13 o                         
  -5   0  10        371.02        411.44        29.83 o                         
  -4   0  10        211.41        246.30        21.26 o                         
  -3   0  10       1284.56       1262.63        34.33 o                         
  -2   0  10          1.65          9.41         9.27 o                         
  -1   0  10       1644.67       1611.08        44.09 o                         
   0   0  10        107.95        114.84        12.81 o                         
   1   0  10        329.14        355.67        20.90 o                         
   2   0  10         13.24         24.25        11.28 o                         
   3   0  10        505.05        504.32        38.95 o                         
   4   0  10        664.67        671.83        45.16 o                         
   5   0  10        154.80        187.73        24.71 o                         
   6   0  10         18.27         18.09         7.63 o                         
  -9   1  10       1074.73       1172.16        65.53 o                         
  -8   1  10         60.13         66.29        16.45 o                         
  -7   1  10         28.29         30.84        10.73 o                         
  -6   1  10         51.22         65.36        13.24 o                         
  -5   1  10        565.93        561.80        33.88 o                         
  -4   1  10       2388.65       2341.58        66.36 o                         
  -3   1  10        295.57        285.66        13.03 o                         
  -2   1  10        736.26        733.67        18.08 o                         
  -1   1  10        503.52        504.01        18.89 o                         
   0   1  10       1792.58       1844.28        36.71 o                         
   1   1  10         33.95         37.01         5.57 o                         
   2   1  10       1746.33       1790.03        52.48 o                         
   3   1  10         70.56         62.80        15.45 o                         
   4   1  10       1207.43       1202.37        61.64 o                         
   5   1  10        269.50        322.50        22.72 o                         
   6   1  10        157.41        160.04        23.84 o                         
 -10   2  10          1.24         12.94        11.30 o                         
  -9   2  10        215.85        190.62        26.67 o                         
  -8   2  10        478.38        492.38        38.89 o                         
  -7   2  10        471.97        468.85        34.90 o                         
  -6   2  10       3120.80       3051.52        65.22 o                         
  -5   2  10         87.97         91.94         9.69 o                         
  -4   2  10       1290.43       1285.25        42.49 o                         
  -3   2  10        332.66        333.84        17.91 o                         
  -2   2  10       1110.90       1050.44        23.63 o                         
  -1   2  10       1900.23       1953.37        45.45 o                         
   0   2  10          0.69          3.43         5.61 o                         
   1   2  10        334.22        351.72        19.29 o                         
   2   2  10         60.94         65.98         8.86 o                         
   3   2  10         35.17         35.85        11.92 o                         
   4   2  10         18.91         29.16        13.99 o                         
   5   2  10          1.08          3.17         5.53 o                         
 -10   3  10          5.75          8.01         7.34 o                         
  -9   3  10        516.86        515.44        30.26 o                         
  -8   3  10         21.58         12.13        11.46 o                         
  -7   3  10          6.63         -0.30         6.20 o                         
  -6   3  10        417.47        405.73        17.87 o                         
  -5   3  10          0.89          2.23         3.52 o                         
  -4   3  10        517.02        510.40        17.88 o                         
  -3   3  10         38.06         36.57         5.10 o                         
  -2   3  10       1015.68        977.18        42.58 o                         
  -1   3  10        268.37        279.65        22.85 o                         
   0   3  10         12.94         18.14         8.06 o                         
   1   3  10        357.16        373.68        25.74 o                         
   2   3  10        365.79        352.55        24.32 o                         
   3   3  10          1.29          2.57         8.65 o                         
   4   3  10        327.12        317.01        32.99 o                         
 -10   4  10        699.88        785.17        38.86 o                         
  -9   4  10          1.13         -1.66         6.42 o                         
  -8   4  10        160.17        155.58        12.00 o                         
  -7   4  10         23.13         26.53         5.44 o                         
  -6   4  10       2486.78       2481.42        76.32 o                         
  -5   4  10         83.88         67.00         9.32 o                         
  -4   4  10       3574.85       3558.31        68.64 o                         
  -3   4  10          1.04          3.95         3.46 o                         
  -2   4  10        686.44        737.84        38.49 o                         
  -1   4  10       2378.37       2322.06        70.81 o                         
   0   4  10        113.86        134.44        16.68 o                         
   1   4  10       1052.26       1095.73        46.27 o                         
   2   4  10        148.55        151.53        13.63 o                         
   3   4  10       1166.91       1108.90        61.78 o                         
 -10   5  10        278.93        288.50        23.21 o                         
  -9   5  10          5.63          7.67         4.62 o                         
  -8   5  10          8.24          4.16         3.98 o                         
  -7   5  10       1380.40       1350.47        34.03 o                         
  -6   5  10        169.28        163.48        14.37 o                         
  -5   5  10        617.66        560.29        26.94 o                         
  -4   5  10        115.80        107.05         9.69 o                         
  -3   5  10        501.27        504.13        19.67 o                         
  -2   5  10       1088.21       1114.21        49.78 o                         
  -1   5  10          5.99         17.01         8.76 o                         
   0   5  10        579.71        611.37        36.04 o                         
   1   5  10        186.81        188.53        15.60 o                         
   2   5  10        459.39        449.06        24.01 o                         
 -11   6  10        101.85        100.71        21.69 o                         
 -10   6  10        481.80        495.58        28.75 o                         
  -9   6  10        303.13        302.08        21.65 o                         
  -8   6  10        627.84        650.48        30.91 o                         
  -7   6  10         65.10         77.38        11.30 o                         
  -6   6  10         27.10         45.49        11.65 o                         
  -5   6  10         53.09         48.04        10.57 o                         
  -4   6  10        539.25        528.56        26.76 o                         
  -3   6  10         68.27         85.09        15.06 o                         
  -2   6  10       1475.06       1402.95        58.06 o                         
  -1   6  10        342.79        359.38        21.94 o                         
   0   6  10        379.45        401.58        31.00 o                         
   1   6  10        947.82        996.94        37.13 o                         
 -10   7  10        471.34        456.65        35.83 o                         
  -9   7  10          2.21         -5.54         8.93 o                         
  -8   7  10          4.03         -1.21         7.62 o                         
  -7   7  10        694.59        742.90        44.10 o                         
  -6   7  10        537.90        549.79        24.68 o                         
  -5   7  10       1129.04       1175.12        35.64 o                         
  -4   7  10         12.48         23.67         5.70 o                         
  -3   7  10        513.79        509.70        30.29 o                         
  -2   7  10        252.03        255.64        23.78 o                         
  -1   7  10         10.93         12.11         6.39 o                         
   0   7  10       1071.20       1047.11        46.06 o                         
   1   7  10         24.71         14.90         8.72 o                         
  -9   8  10         45.67         44.52        13.08 o                         
  -8   8  10       1567.79       1597.68        68.22 o                         
  -7   8  10         12.20          5.96         9.28 o                         
  -6   8  10        829.44        846.46        26.66 o                         
  -5   8  10         35.40         27.99         5.83 o                         
  -4   8  10          0.82         -1.55         5.50 o                         
  -3   8  10          2.82         -5.54         6.40 o                         
  -2   8  10        300.81        301.84        23.14 o                         
  -1   8  10          8.61          5.19         7.83 o                         
   0   8  10        346.38        388.24        32.84 o                         
   1   8  10          8.14          3.67         8.24 o                         
  -9   9  10          0.43        -12.42        12.42 o                         
  -8   9  10        161.06        141.68        20.43 o                         
  -7   9  10        362.46        303.96        27.35 o                         
  -6   9  10          0.43          6.88         6.36 o                         
  -5   9  10        192.34        202.36        13.81 o                         
  -4   9  10         44.32         40.85         9.37 o                         
  -3   9  10        289.34        351.44        24.33 o                         
  -2   9  10          0.35          1.08         7.91 o                         
  -8  10  10       1030.25        974.36        53.17 o                         
  -7  10  10        142.16        128.58        19.48 o                         
  -6  10  10       1339.16       1229.21        56.58 o                         
  -5  10  10          1.06          8.61        10.57 o                         
  -4  10  10        262.60        283.28        32.06 o                         
   0 -10  11         26.92         30.33        13.26 o                         
   1 -10  11        146.27        149.96        16.35 o                         
   2 -10  11          4.40         11.23         7.04 o                         
  -2  -9  11         21.01         12.47         9.73 o                         
  -1  -9  11         38.62         31.46        12.52 o                         
   0  -9  11        248.25        251.87        19.58 o                         
   1  -9  11         59.74         57.41        10.28 o                         
   2  -9  11        570.00        596.29        29.67 o                         
   3  -9  11         10.56         -4.10         9.09 o                         
  -3  -8  11        234.16        245.71        28.69 o                         
  -2  -8  11          1.90          0.87         9.00 o                         
  -1  -8  11       1409.89       1425.23        44.64 o                         
   0  -8  11         46.49         54.42         9.08 o                         
   1  -8  11        280.68        296.76        20.48 o                         
   2  -8  11         19.10         21.99         7.71 o                         
   3  -8  11         24.95         31.03        14.02 o                         
   4  -8  11        255.09        217.38        27.60 o                         
  -5  -7  11          0.02        -12.52        12.52 o                         
  -4  -7  11        398.90        425.67        26.14 o                         
  -3  -7  11        441.90        394.43        24.36 o                         
  -2  -7  11        461.29        419.92        33.72 o                         
  -1  -7  11        402.82        416.55        23.24 o                         
   0  -7  11         40.58         46.76         9.38 o                         
   1  -7  11         14.49         18.24         6.39 o                         
   2  -7  11        478.18        520.20        40.26 o                         
   3  -7  11        153.64        153.14        23.64 o                         
   4  -7  11       1056.71        959.61        56.24 o                         
  -5  -6  11         30.70         24.31         7.70 o                         
  -4  -6  11       1385.47       1301.48        61.92 o                         
  -3  -6  11        175.11        177.18        22.06 o                         
  -2  -6  11       1451.33       1498.71        43.22 o                         
  -1  -6  11        238.95        261.28        36.97 o                         
   0  -6  11        446.43        466.12        29.97 o                         
   1  -6  11       1255.19       1261.20        38.62 o                         
   2  -6  11          0.00         -1.32         7.88 o                         
   3  -6  11        308.32        359.87        33.93 o                         
   4  -6  11          0.99         -1.75         9.25 o                         
   5  -6  11         43.16         68.33        17.11 o                         
  -6  -5  11        114.22         97.59        28.07 o                         
  -5  -5  11        446.42        411.74        25.03 o                         
  -4  -5  11        341.29        345.21        22.04 o                         
  -3  -5  11         67.63         73.09         9.68 o                         
  -2  -5  11        563.31        576.84        25.99 o                         
  -1  -5  11        401.71        427.49        22.10 o                         
   0  -5  11        391.20        391.10        20.65 o                         
   1  -5  11          3.91         19.73        10.35 o                         
   2  -5  11        160.27        202.35        25.84 o                         
   3  -5  11         49.77         20.59        11.02 o                         
   4  -5  11        593.11        559.58        42.15 o                         
   5  -5  11         28.70          1.61         7.07 o                         
   6  -5  11        668.12        692.64        48.74 o                         
  -6  -4  11          1.28         -1.20        12.90 o                         
  -5  -4  11          2.25          9.81         6.50 o                         
  -4  -4  11       1404.39       1347.23        52.79 o                         
  -3  -4  11        421.34        390.14        20.77 o                         
  -2  -4  11       2405.94       2531.53        54.93 o                         
  -1  -4  11         36.90         59.01         8.29 o                         
   0  -4  11        631.84        653.53        43.09 o                         
   1  -4  11       1550.42       1528.91        68.02 o                         
   2  -4  11        164.91        148.69        22.23 o                         
   3  -4  11       1998.74       2078.56        60.93 o                         
   4  -4  11         63.57         72.57        15.75 o                         
   5  -4  11        399.21        350.64        34.28 o                         
   6  -4  11          3.37          2.78         8.30 o                         
  -7  -3  11        316.39        318.88        33.69 o                         
  -6  -3  11        102.12        104.57        18.94 o                         
  -5  -3  11       1063.19       1019.52        37.09 o                         
  -4  -3  11         32.76         36.17         5.96 o                         
  -3  -3  11        113.22        134.42        12.17 o                         
  -2  -3  11          3.87          4.30         4.49 o                         
  -1  -3  11          8.27          3.90         4.18 o                         
   0  -3  11        970.72       1026.20        54.34 o                         
   1  -3  11         51.95         26.41         8.36 o                         
   2  -3  11        238.80        236.06        16.99 o                         
   3  -3  11         14.13         10.69         5.25 o                         
   4  -3  11        180.56        124.39        20.86 o                         
   5  -3  11        233.77        242.98        19.53 o                         
  -8  -2  11        296.27        320.05        34.83 o                         
  -7  -2  11          1.30         10.88        10.57 o                         
  -6  -2  11        515.34        522.74        38.60 o                         
  -5  -2  11        281.78        290.64        27.49 o                         
  -4  -2  11        378.17        335.72        18.83 o                         
  -3  -2  11        130.99        133.01        10.31 o                         
  -2  -2  11       1024.79       1074.54        31.38 o                         
  -1  -2  11          9.30         14.30         9.57 o                         
   0  -2  11        411.79        483.30        37.64 o                         
   1  -2  11        504.51        531.31        25.69 o                         
   2  -2  11        209.26        202.36        16.07 o                         
   3  -2  11       1296.28       1298.01        40.16 o                         
   4  -2  11          6.68         26.10        13.25 o                         
   5  -2  11       1040.38       1032.77        58.61 o                         
  -8  -1  11        569.95        587.24        45.30 o                         
  -7  -1  11         75.94         74.01        15.85 o                         
  -6  -1  11         10.50         11.08        11.07 o                         
  -5  -1  11       2553.98       2519.60        80.46 o                         
  -4  -1  11          6.26          6.44         7.08 o                         
  -3  -1  11       1256.92       1233.91        79.48 o                         
  -2  -1  11          5.23          7.66         7.26 o                         
  -1  -1  11        567.53        670.25        43.83 o                         
   0  -1  11         37.52         44.33         8.76 o                         
   1  -1  11        139.70        147.83        14.39 o                         
   2  -1  11       1677.51       1668.37        51.82 o                         
   3  -1  11          9.46         16.32        12.59 o                         
   4  -1  11       1124.64        975.23        57.42 o                         
   5  -1  11          0.20         10.16        11.11 o                         
   6  -1  11         36.37         25.62        11.07 o                         
  -9   0  11        109.11         98.25        20.28 o                         
  -8   0  11        293.02        312.38        33.33 o                         
  -7   0  11        198.69        212.13        25.72 o                         
  -6   0  11       1578.06       1589.21        65.30 o                         
  -5   0  11        664.58        670.17        39.21 o                         
  -4   0  11        796.46        817.21        39.87 o                         
  -3   0  11        163.51        166.14        13.25 o                         
  -2   0  11        181.66        169.21        15.25 o                         
  -1   0  11        105.26        126.00        13.45 o                         
   0   0  11        627.99        701.60        30.56 o                         
   1   0  11         39.92         48.02         9.20 o                         
   2   0  11        646.06        684.21        47.18 o                         
   3   0  11        380.36        392.68        36.07 o                         
   4   0  11        172.76        237.03        29.41 o                         
   5   0  11        797.98        743.27        51.20 o                         
  -9   1  11        239.06        245.27        30.81 o                         
  -8   1  11        386.75        390.37        35.76 o                         
  -7   1  11         34.76         29.18        10.76 o                         
  -6   1  11         62.91         66.35        14.02 o                         
  -5   1  11       1180.35       1237.12        51.86 o                         
  -4   1  11         51.05         44.28         8.02 o                         
  -3   1  11       1780.74       1698.25        54.67 o                         
  -2   1  11        368.94        360.18        13.35 o                         
  -1   1  11       1032.40       1066.03        28.91 o                         
   0   1  11        235.51        244.46        13.88 o                         
   1   1  11         42.32         34.12         8.31 o                         
   2   1  11        931.97        907.21        55.58 o                         
   3   1  11        564.57        553.40        43.76 o                         
   4   1  11       1295.55       1219.22        65.89 o                         
 -10   2  11        216.60        212.02        31.68 o                         
  -9   2  11        961.65       1041.42        44.92 o                         
  -8   2  11          1.95          4.19         5.46 o                         
  -7   2  11        249.94        232.96        19.26 o                         
  -6   2  11       2066.33       1983.94        53.05 o                         
  -5   2  11         60.09         59.36        11.81 o                         
  -4   2  11       2550.04       2482.68        69.86 o                         
  -3   2  11         25.63         22.73         4.25 o                         
  -2   2  11       3115.72       3004.97        66.17 o                         
  -1   2  11        479.55        450.89        22.32 o                         
   0   2  11          6.65         15.04         6.10 o                         
   1   2  11        343.35        363.41        36.22 o                         
   2   2  11       1624.87       1593.69        62.58 o                         
   3   2  11         91.77         87.81        18.47 o                         
   4   2  11        233.67        245.28        20.78 o                         
 -10   3  11        339.66        369.27        27.88 o                         
  -9   3  11         71.75         74.57        12.80 o                         
  -8   3  11         28.45         32.35         9.12 o                         
  -7   3  11          6.02          4.39         5.36 o                         
  -6   3  11       1106.85       1029.78        29.50 o                         
  -5   3  11        101.36        107.94         9.18 o                         
  -4   3  11        239.94        250.02        13.07 o                         
  -3   3  11         49.27         49.24         8.64 o                         
  -2   3  11          9.22          1.94         5.92 o                         
  -1   3  11        804.92        793.86        40.29 o                         
   0   3  11          2.45          6.51         6.45 o                         
   1   3  11        175.73        186.81        19.58 o                         
   2   3  11         74.11         76.32        12.30 o                         
   3   3  11         20.95         17.98        10.97 o                         
 -10   4  11        336.15        329.59        38.67 o                         
  -9   4  11        143.25        133.93        16.68 o                         
  -8   4  11         19.20          8.24         7.37 o                         
  -7   4  11        631.94        609.84        23.47 o                         
  -6   4  11        410.17        423.83        18.55 o                         
  -5   4  11        101.66        108.43        12.68 o                         
  -4   4  11       1842.44       1831.31        52.45 o                         
  -3   4  11        114.26         95.36        14.19 o                         
  -2   4  11       2618.58       2653.67        79.77 o                         
  -1   4  11        626.89        660.67        37.82 o                         
   0   4  11        161.92        185.35        19.92 o                         
   1   4  11        596.78        579.65        34.57 o                         
   2   4  11         36.67         38.08        13.40 o                         
 -10   5  11        988.18        915.33        77.28 o                         
  -9   5  11         85.96         52.74        14.04 o                         
  -8   5  11        295.85        306.45        25.00 o                         
  -7   5  11        390.46        364.98        23.61 o                         
  -6   5  11        235.58        220.69        18.44 o                         
  -5   5  11        184.02        189.50        12.03 o                         
  -4   5  11        969.22        922.49        47.13 o                         
  -3   5  11        102.74         95.71        15.81 o                         
  -2   5  11          1.07          5.97         6.86 o                         
  -1   5  11         73.40         73.98        14.02 o                         
   0   5  11          2.18         -2.75         6.09 o                         
   1   5  11        463.42        441.61        24.74 o                         
 -10   6  11         29.62         11.57        10.73 o                         
  -9   6  11         14.94         15.29        13.65 o                         
  -8   6  11         93.50         95.27        12.94 o                         
  -7   6  11          8.79         11.45         7.05 o                         
  -6   6  11         14.19         21.86         9.52 o                         
  -5   6  11        277.28        268.34        26.68 o                         
  -4   6  11        213.20        209.80        23.54 o                         
  -3   6  11          0.38          2.06         7.74 o                         
  -2   6  11        681.47        717.99        42.13 o                         
  -1   6  11        388.59        374.80        24.54 o                         
   0   6  11        719.74        738.39        50.85 o                         
   1   6  11        278.30        279.32        26.25 o                         
  -8   7  11       1011.41       1014.01        54.26 o                         
  -7   7  11        483.32        492.71        37.45 o                         
  -6   7  11          3.49          5.43         8.08 o                         
  -5   7  11        962.04        981.15        52.30 o                         
  -4   7  11        439.49        428.39        34.33 o                         
  -3   7  11        372.78        365.35        23.56 o                         
  -2   7  11         45.45         45.56        16.33 o                         
  -1   7  11         20.80         20.62        10.41 o                         
   0   7  11          4.00         -6.30         8.58 o                         
  -8   8  11         98.47         76.88        14.49 o                         
  -7   8  11         73.38         77.05        14.94 o                         
  -6   8  11        628.29        606.83        29.95 o                         
  -5   8  11        213.16        204.67        18.03 o                         
  -4   8  11        170.62        158.13        16.40 o                         
  -3   8  11        165.33        146.83        21.20 o                         
  -2   8  11        122.18        131.87        19.28 o                         
  -1   8  11         80.94         82.71        16.45 o                         
  -8   9  11        749.50        704.94        44.12 o                         
  -5   9  11        254.49        250.23        29.84 o                         
  -4   9  11         19.77         23.89        13.72 o                         
  -2  -9  12         25.09          6.78        10.42 o                         
  -1  -9  12        728.81        754.94        48.95 o                         
   0  -9  12         36.42         22.05         7.52 o                         
   1  -9  12        273.32        309.31        33.71 o                         
  -3  -8  12          1.97          7.25         9.95 o                         
  -2  -8  12          2.51         -0.14         9.12 o                         
  -1  -8  12        150.10        188.03        23.86 o                         
   0  -8  12         62.06         70.12        15.94 o                         
   1  -8  12        239.13        247.28        29.25 o                         
   2  -8  12        175.61        190.88        27.02 o                         
  -4  -7  12         34.92         23.06        10.01 o                         
  -3  -7  12        640.59        644.28        57.84 o                         
  -2  -7  12         11.61         13.16        10.74 o                         
  -1  -7  12        819.38        868.55        34.76 o                         
   0  -7  12         11.46          8.20         7.27 o                         
   1  -7  12        507.20        582.79        44.08 o                         
   2  -7  12        219.35        264.95        30.96 o                         
   3  -7  12          1.04         15.60        11.03 o                         
  -5  -6  12         64.10         50.73        15.30 o                         
  -4  -6  12        443.21        381.31        26.67 o                         
  -3  -6  12          0.13          8.82         6.27 o                         
  -2  -6  12       1512.03       1536.49        45.66 o                         
  -1  -6  12        159.71        164.50        22.84 o                         
   0  -6  12        789.88        780.52        49.35 o                         
   1  -6  12        608.89        587.50        44.05 o                         
   2  -6  12          3.16         -8.42        10.42 o                         
   3  -6  12        498.83        438.30        38.77 o                         
  -6  -5  12          0.67         -2.33        11.59 o                         
  -5  -5  12        120.41        122.33        14.55 o                         
  -4  -5  12         68.18         72.80        10.83 o                         
  -3  -5  12         27.45         27.23         9.02 o                         
  -2  -5  12         98.15        105.69        16.81 o                         
  -1  -5  12        389.59        392.65        34.16 o                         
   0  -5  12         39.05         68.45        17.75 o                         
   1  -5  12       1250.52       1290.73        65.60 o                         
   2  -5  12         51.68         57.99        15.61 o                         
   3  -5  12         58.95         60.17        16.40 o                         
  -6  -4  12         10.77          7.50         7.17 o                         
  -5  -4  12        116.61         99.99        15.57 o                         
  -4  -4  12        764.22        714.46        30.71 o                         
  -3  -4  12          9.33          8.21         4.14 o                         
  -2  -4  12       1487.75       1527.40        65.75 o                         
  -1  -4  12          4.07          2.81         7.56 o                         
   0  -4  12       2288.62       2371.79        88.12 o                         
   1  -4  12        288.52        298.63        31.72 o                         
   2  -4  12         62.22         63.79        10.63 o                         
   3  -4  12       1156.13       1094.54        61.83 o                         
   4  -4  12         10.54         -2.86         9.99 o                         
  -7  -3  12         51.28         48.83        14.82 o                         
  -6  -3  12        536.33        513.21        40.38 o                         
  -5  -3  12        777.04        733.35        45.69 o                         
  -4  -3  12        142.09        130.24        10.50 o                         
  -3  -3  12        241.34        272.76        25.38 o                         
  -2  -3  12       1005.35       1018.76        53.83 o                         
  -1  -3  12          7.26         -5.19         8.58 o                         
   0  -3  12         96.56        110.52        19.88 o                         
   1  -3  12        568.67        577.87        28.49 o                         
   2  -3  12         89.43         92.17        27.00 o                         
   3  -3  12        871.48        949.81        57.66 o                         
   4  -3  12          7.40         10.58         8.99 o                         
  -7  -2  12        109.25        115.91        20.78 o                         
  -6  -2  12        226.17        227.61        27.00 o                         
  -5  -2  12        192.22        190.01        23.00 o                         
  -4  -2  12         18.58         16.92         8.35 o                         
  -3  -2  12          3.54          6.49        13.14 o                         
  -2  -2  12       1139.93       1153.80        58.01 o                         
  -1  -2  12        386.42        353.31        33.14 o                         
   0  -2  12        357.85        391.64        23.68 o                         
   1  -2  12        319.87        342.42        21.99 o                         
   2  -2  12       1258.37       1299.13        50.26 o                         
   3  -2  12        886.16        908.24        56.77 o                         
   4  -2  12          0.92          2.99         7.93 o                         
  -8  -1  12       1559.07       1556.53        76.20 o                         
  -7  -1  12          0.56         -5.05         8.76 o                         
  -6  -1  12       1526.78       1486.01        66.25 o                         
  -5  -1  12       1096.73       1150.98        54.18 o                         
  -4  -1  12         33.68         22.69         7.63 o                         
  -3  -1  12       1911.27       1817.84        46.69 o                         
  -2  -1  12        472.27        480.22        37.86 o                         
  -1  -1  12        652.59        691.90        36.90 o                         
   0  -1  12        168.75        179.43        16.32 o                         
   1  -1  12         12.10         12.71         6.12 o                         
   2  -1  12         60.26         54.77         9.87 o                         
   3  -1  12        612.17        610.80        47.15 o                         
  -8   0  12        231.59        268.80        31.15 o                         
  -7   0  12        226.26        251.58        28.40 o                         
  -6   0  12        161.52        139.84        19.83 o                         
  -5   0  12        176.57        193.31        21.35 o                         
  -4   0  12        102.01         96.33        13.99 o                         
  -3   0  12        174.71        168.97        12.85 o                         
  -2   0  12        511.50        440.15        18.26 o                         
  -1   0  12         38.12         27.51        10.39 o                         
   0   0  12         10.31         20.60         7.75 o                         
   1   0  12          0.08          0.36         5.88 o                         
   2   0  12        309.59        326.86        34.50 o                         
   3   0  12         23.39         31.39        15.64 o                         
  -9   1  12         26.99         22.85        10.76 o                         
  -8   1  12        234.09        225.74        27.72 o                         
  -7   1  12        105.42         89.46        17.35 o                         
  -6   1  12        993.67       1003.70        51.59 o                         
  -5   1  12       1465.19       1440.83        87.59 o                         
  -4   1  12        980.95        886.15        32.57 o                         
  -3   1  12       1743.20       1696.39        43.37 o                         
  -2   1  12        307.43        288.85        27.64 o                         
  -1   1  12        588.86        605.39        30.15 o                         
   0   1  12         33.82         32.71         9.45 o                         
   1   1  12        193.10        206.67        27.14 o                         
   2   1  12         24.95         10.47        10.41 o                         
   3   1  12          9.87          3.78         8.86 o                         
  -9   2  12        664.40        611.12        47.99 o                         
  -8   2  12        157.42        168.98        18.16 o                         
  -7   2  12         71.22         57.36        10.42 o                         
  -6   2  12        357.84        343.68        22.25 o                         
  -5   2  12          2.19         -1.55         4.12 o                         
  -4   2  12        962.30       1022.66        37.04 o                         
  -3   2  12        596.57        641.79        28.91 o                         
  -2   2  12        592.75        613.91        45.71 o                         
  -1   2  12        133.15        147.03        13.95 o                         
   0   2  12          0.07          2.80         6.55 o                         
   1   2  12         31.64         21.36         6.26 o                         
   2   2  12        644.64        623.52        48.40 o                         
  -9   3  12         93.72         82.16        13.53 o                         
  -8   3  12          0.69          1.55         6.39 o                         
  -7   3  12          2.72          0.70         8.59 o                         
  -6   3  12        247.08        246.43        29.90 o                         
  -5   3  12         25.99         18.85         7.36 o                         
  -4   3  12       2740.26       2691.79        62.59 o                         
  -3   3  12        102.88        108.59        12.87 o                         
  -2   3  12        912.39        942.20        35.20 o                         
  -1   3  12       1458.77       1550.53        59.51 o                         
   0   3  12        296.41        284.09        24.84 o                         
   1   3  12       1286.74       1267.24        52.48 o                         
  -8   4  12          0.54         -4.99        10.99 o                         
  -7   4  12        435.45        427.88        26.01 o                         
  -6   4  12          2.56          3.49         6.85 o                         
  -5   4  12         40.73         37.50         9.74 o                         
  -4   4  12         26.85         40.71         9.00 o                         
  -3   4  12        125.88        110.42        13.11 o                         
  -2   4  12       1206.84       1208.95        54.08 o                         
  -1   4  12        113.55        110.05        17.23 o                         
   0   4  12         86.80        100.05        16.33 o                         
   1   4  12          4.29         -1.97         7.59 o                         
  -8   5  12        655.69        634.22        32.71 o                         
  -7   5  12         10.81         17.54         7.71 o                         
  -6   5  12        350.63        351.97        23.71 o                         
  -5   5  12          4.25          2.48         5.89 o                         
  -4   5  12        677.25        770.56        45.00 o                         
  -3   5  12        559.63        585.82        39.18 o                         
  -2   5  12        911.70        894.01        47.94 o                         
  -1   5  12        108.59        114.57        17.30 o                         
   0   5  12        352.70        343.27        29.22 o                         
  -7   6  12        415.70        412.84        34.68 o                         
  -6   6  12         11.52         -0.10         8.55 o                         
  -5   6  12        378.76        372.71        32.33 o                         
  -4   6  12         40.91         39.21        11.54 o                         
  -3   6  12         73.90         54.32        13.52 o                         
  -2   6  12         91.81         76.03        14.66 o                         
  -1   6  12          0.20          5.22         5.81 o                         
   0   6  12        115.93        114.08        17.64 o                         
  -4   7  12         16.80         17.45        10.63 o                         
  -3   7  12        619.61        647.60        32.39 o                         
  -2   7  12        142.07        138.11        20.32 o                         
  -1   7  12          1.39        -10.55        10.55 o                         
  -5   8  12        846.13        811.78        53.24 o                         
  -4   8  12         87.54         73.32        17.66 o                         
  -5   9  12         36.78         40.79        13.61 o                         
   0  -8  13         35.54         38.45        13.81 o                         
  -4  -7  13        191.78        130.85        22.75 o                         
  -1  -7  13        658.69        695.72        47.77 o                         
   0  -7  13          0.21          3.33         8.05 o                         
   1  -7  13       1348.17       1412.96        72.21 o                         
  -5  -6  13         43.73         26.49        12.38 o                         
  -4  -6  13          7.42         -7.98        12.43 o                         
  -3  -6  13        194.98        207.64        26.54 o                         
  -1  -6  13        423.69        391.28        35.99 o                         
   0  -6  13        274.66        326.84        33.98 o                         
   1  -6  13        134.48        135.50        23.88 o                         
   2  -6  13          0.60         21.91        11.60 o                         
  -6  -5  13          1.18         -3.09        12.67 o                         
  -5  -5  13         16.52         13.13        10.71 o                         
  -4  -5  13        356.31        323.64        32.19 o                         
  -3  -5  13          7.67         16.11        10.81 o                         
  -2  -5  13        368.30        358.78        33.51 o                         
  -1  -5  13        322.84        332.63        32.96 o                         
   0  -5  13        377.25        451.60        39.96 o                         
   1  -5  13        911.60       1017.19        61.18 o                         
   2  -5  13        310.73        276.94        32.97 o                         
  -5  -4  13        605.38        508.18        40.15 o                         
  -4  -4  13         58.38         43.06        12.59 o                         
  -3  -4  13         39.97         41.55         8.72 o                         
  -2  -4  13        302.54        295.27        30.60 o                         
  -1  -4  13         91.78         87.03        19.03 o                         
   0  -4  13        836.50        810.64        53.61 o                         
   1  -4  13        128.52        175.70        25.93 o                         
   2  -4  13         15.11         32.78         9.13 o                         
  -6  -3  13        603.13        617.41        45.78 o                         
  -5  -3  13         26.25         24.10        10.82 o                         
  -4  -3  13          2.75          9.04         8.15 o                         
  -3  -3  13        162.13        163.50        23.10 o                         
  -2  -3  13        681.83        672.54        46.23 o                         
  -1  -3  13        452.23        438.84        38.97 o                         
   0  -3  13        960.83       1009.20        60.30 o                         
   1  -3  13        498.81        504.68        28.05 o                         
   2  -3  13        254.87        264.93        20.33 o                         
  -7  -2  13        171.96        151.33        23.74 o                         
  -6  -2  13        263.84        249.76        28.70 o                         
  -5  -2  13        441.24        462.79        36.58 o                         
  -4  -2  13         93.08         97.79        11.68 o                         
  -3  -2  13        785.49        764.81        69.54 o                         
  -2  -2  13         55.12         56.34        14.63 o                         
  -1  -2  13         91.94        127.96        21.00 o                         
   0  -2  13        253.82        269.13        20.73 o                         
   1  -2  13          1.30          0.63         7.17 o                         
   2  -2  13         62.94         77.74        11.58 o                         
  -7  -1  13         17.90         13.36        10.26 o                         
  -6  -1  13        483.20        450.93        37.17 o                         
  -5  -1  13         35.96         46.01        12.40 o                         
  -4  -1  13          8.50         -3.48         6.44 o                         
  -3  -1  13        653.57        628.26        28.15 o                         
  -2  -1  13        513.58        499.63        28.33 o                         
  -1  -1  13        575.63        607.67        31.18 o                         
   0  -1  13        324.16        338.35        23.37 o                         
   1  -1  13          8.80         13.84        13.67 o                         
   2  -1  13         10.49         12.28         6.56 o                         
  -8   0  13        808.54        767.66        53.08 o                         
  -7   0  13         63.57         58.45        14.75 o                         
  -6   0  13        294.11        302.73        30.05 o                         
  -5   0  13        945.23        888.78        47.37 o                         
  -4   0  13        106.74        103.56        14.20 o                         
  -3   0  13       2590.27       2510.14        57.03 o                         
  -2   0  13         65.31         78.43         8.96 o                         
  -1   0  13        523.82        544.30        30.10 o                         
   0   0  13         87.54         87.45        12.53 o                         
   1   0  13        380.33        414.77        26.16 o                         
   2   0  13        526.58        463.16        43.14 o                         
  -8   1  13          5.38          6.30         8.80 o                         
  -7   1  13          9.54          6.30         9.14 o                         
  -6   1  13        954.17        880.44        37.53 o                         
  -5   1  13         91.33         77.54        10.98 o                         
  -4   1  13        417.13        382.20        21.95 o                         
  -3   1  13         53.57         70.83        15.80 o                         
  -2   1  13         10.16          4.25         9.32 o                         
  -1   1  13        195.33        195.52        18.28 o                         
   0   1  13         42.65         76.60        13.01 o                         
   1   1  13        674.64        631.71        50.72 o                         
  -9   2  13        210.12        251.25        31.03 o                         
  -8   2  13        273.54        237.61        28.57 o                         
  -7   2  13        872.51        809.10        37.25 o                         
  -6   2  13         69.82         65.58        18.15 o                         
  -5   2  13        151.89        129.25        22.10 o                         
  -4   2  13         55.12         28.42        11.92 o                         
  -3   2  13        598.91        580.18        43.44 o                         
  -2   2  13          0.35          3.32         9.90 o                         
  -1   2  13       1766.23       1807.89        50.14 o                         
   0   2  13         34.84         21.41         9.58 o                         
  -7   3  13        259.39        291.25        34.17 o                         
  -6   3  13         45.40         59.32        17.12 o                         
  -5   3  13         77.52         60.75        10.62 o                         
  -4   3  13        716.51        712.98        34.79 o                         
  -3   3  13         16.44         13.32         6.84 o                         
  -2   3  13        905.59        934.39        36.60 o                         
  -1   3  13         37.94         42.25        11.23 o                         
   0   3  13        227.58        266.89        25.24 o                         
  -6   4  13         82.10         74.55        12.22 o                         
  -5   4  13        315.88        312.16        22.82 o                         
  -4   4  13          1.67         10.38        14.07 o                         
  -3   4  13         52.57         44.88        12.47 o                         
  -2   4  13         49.70         40.71        11.36 o                         
  -1   4  13        327.51        346.09        29.48 o                         
   0   4  13         67.50         64.39        13.94 o                         
  -5   5  13         53.70         52.31        10.83 o                         
  -4   5  13        689.73        730.73        45.53 o                         
  -3   5  13        231.40        224.11        25.63 o                         
  -2   5  13        828.57        871.87        49.48 o                         
  -1   5  13         30.41         29.62        10.52 o                         
   0   5  13        484.48        452.24        34.67 o                         
  -1  -6  14        397.88        396.22        38.01 o                         
   0  -6  14        128.25        140.57        24.15 o                         
  -3  -5  14         15.01         28.99        11.05 o                         
  -2  -5  14        177.01        201.43        26.57 o                         
  -1  -5  14         31.26         76.41        18.40 o                         
   0  -5  14        688.89        766.51        54.77 o                         
  -4  -4  14          5.50          6.60         8.88 o                         
  -3  -4  14         20.63         27.35        11.70 o                         
  -2  -4  14         35.89         20.07        11.65 o                         
  -1  -4  14         90.31         82.51        18.24 o                         
   0  -4  14        109.14        107.94        22.47 o                         
   1  -4  14        259.87        284.51        29.30 o                         
  -5  -3  14        723.26        652.32        45.59 o                         
  -4  -3  14        101.41        101.63        17.75 o                         
  -3  -3  14         71.44         58.91        10.00 o                         
  -2  -3  14       1023.25       1036.91        60.55 o                         
  -1  -3  14         81.34         88.00        19.72 o                         
   0  -3  14       1035.51       1062.46        42.72 o                         
   1  -3  14         27.89         12.15         8.42 o                         
  -6  -2  14        746.27        693.07        48.68 o                         
  -5  -2  14        315.45        330.89        31.52 o                         
  -4  -2  14        184.14        174.73        22.02 o                         
  -3  -2  14        795.11        706.66        51.97 o                         
  -2  -2  14          4.10         16.88        11.05 o                         
  -1  -2  14        797.00        791.35        37.00 o                         
   0  -2  14          0.39         -5.91         7.94 o                         
   1  -2  14          6.18         12.25         9.55 o                         
  -7  -1  14          9.85         -0.16         9.45 o                         
  -6  -1  14         37.63         48.21        13.62 o                         
  -5  -1  14        369.79        340.00        30.89 o                         
  -4  -1  14          6.34         13.10         8.13 o                         
  -3  -1  14        243.50        247.81        15.81 o                         
  -2  -1  14         26.73         12.39         6.25 o                         
  -1  -1  14          0.97          3.89        15.53 o                         
   0  -1  14       1005.20       1029.22        42.72 o                         
   1  -1  14         15.39          1.05         8.30 o                         
  -7   0  14         91.04        109.84        20.27 o                         
  -6   0  14        799.60        718.13        47.09 o                         
  -5   0  14          2.73          3.77         6.04 o                         
  -4   0  14        172.24        169.63        25.65 o                         
  -3   0  14        859.38        905.43        56.01 o                         
  -2   0  14         40.98         20.56         8.11 o                         
  -1   0  14       1335.54       1360.67        49.69 o                         
   0   0  14         79.09         67.84        12.55 o                         
  -8   1  14          7.37          3.24         8.23 o                         
  -5   1  14         35.09         33.04        15.21 o                         
  -4   1  14        151.70        171.44        25.96 o                         
  -3   1  14        413.77        389.51        37.34 o                         
  -2   1  14        191.83        190.27        26.71 o                         
  -1   1  14        114.83         84.95        19.19 o                         
   0   1  14          3.85        -11.42        12.67 o                         
  -4   2  14        226.50        273.56        31.61 o                         
  -3   2  14        656.13        691.46        49.74 o                         
  -2   2  14          1.08         -2.63         9.97 o                         
  -3   3  14        350.92        350.56        23.77 o                         
  -2   3  14        195.31        199.63        23.63 o                         
  -1   3  14        475.83        510.65        36.41 o                         
   0   3  14        151.66        176.91        21.59 o                         
  -2   4  14        283.14        313.99        29.87 o                         
  -1   4  14         17.37         12.46         9.74 o                         
  -3  -4  15          1.73          0.73         8.50 o                         
  -2  -4  15        173.99        212.90        29.75 o                         
   0  -4  15          4.82         -4.72        11.56 o                         
  -4  -3  15         39.92         30.82        11.32 o                         
  -3  -3  15        385.22        338.42        32.92 o                         
  -2  -3  15        384.06        375.97        38.51 o                         
   0  -3  15        807.19        791.94        51.90 o                         
  -5  -2  15         86.69         76.23        15.40 o                         
  -4  -2  15         32.90         28.99        11.61 o                         
  -3  -2  15         39.71         21.05        10.31 o                         
  -2  -2  15         27.60         44.31        14.90 o                         
  -1  -2  15        225.13        198.79        26.86 o                         
   0  -2  15         71.21         43.34        14.95 o                         
  -6  -1  15         53.56         49.35        14.47 o                         
  -2  -1  15        295.90        279.16        34.80 o                         
  -1  -1  15        427.61        388.00        37.18 o                         
   0  -1  15        725.19        699.10        48.91 o                         
  -1   0  15        665.86        649.20        48.26 o                         
   0   0  15        209.67        172.47        25.80 o                         
                                                                                
