# Supplementary material for: Crystal structure of di­chlorido-1κCl,2κCl-(μ2-3,5-dimethyl-1H-pyrazolato-1κN 2:2κN 1)(3,5-dimethyl-1H-pyrazole-2κN 2){μ-2-[(2-hy­droxy­eth­yl)amino-1κ2 N,O]ethano­lato-1:2κ2 O:O}dicopper(II)
Source: Acta Crystallogr E Crystallogr Commun. 2020 Aug 25;76(Pt 9):1503–7. doi: 10.1107/S2056989020011184 (PMC7472753; doi:10.1107/S2056989020011184)
Supplement: Supplementary file 3 [file e-76-01503-Isup5.mol]

shi_4306_ÄÅÀ.mol
  ChemDraw08032014563D

 25 29  0  0  0  0  0  0  0  0999 V2000
   -1.0225    0.6414    0.9832 Cu  0  0  0  0  0  0  0  0  0  0  0  0
    4.2775    0.7683    0.2466 Cu  0  0  0  0  0  0  0  0  0  0  0  0
   -3.5489    3.1764    1.9073 Cl  0  0  0  0  0  0  0  0  0  0  0  0
    5.7101   -1.3312   -2.5577 Cl  0  0  0  0  0  0  0  0  0  0  0  0
    1.5943    2.4753    1.1269 O   0  0  0  0  0  0  0  0  0  0  0  0
    7.1945    1.5545    2.3895 O   0  0  0  0  0  0  0  0  0  0  0  0
    0.8379   -1.7820    2.1245 N   0  0  0  0  0  0  0  0  0  0  0  0
    0.3528   -3.6741    3.1749 C   0  0  0  0  0  0  0  0  0  0  0  0
   -5.1166   -1.6766   -0.2803 N   0  0  0  0  0  0  0  0  0  0  0  0
    3.9792   -3.5152    2.7213 C   0  0  0  0  0  0  0  0  0  0  0  0
    3.0718   -1.6886    1.8646 N   0  0  0  0  0  0  0  0  0  0  0  0
   -1.9670   -4.2926    3.7337 C   0  0  0  0  0  0  0  0  0  0  0  0
   -0.3625   -2.1922   -3.7337 C   0  0  0  0  0  0  0  0  0  0  0  0
    5.2162    3.5658   -1.1977 N   0  0  0  0  0  0  0  0  0  0  0  0
    2.2942   -4.8092    3.5902 C   0  0  0  0  0  0  0  0  0  0  0  0
   -6.0336   -3.0575   -1.7429 C   0  0  0  0  0  0  0  0  0  0  0  0
    6.7754    4.8092    0.2051 C   0  0  0  0  0  0  0  0  0  0  0  0
   -2.9842   -1.2392   -0.7803 N   0  0  0  0  0  0  0  0  0  0  0  0
    8.3818    3.2110    1.1909 C   0  0  0  0  0  0  0  0  0  0  0  0
    1.6454    4.6750    0.2630 C   0  0  0  0  0  0  0  0  0  0  0  0
    3.1471    4.7250   -1.7354 C   0  0  0  0  0  0  0  0  0  0  0  0
   -4.4332   -3.5134   -3.2793 C   0  0  0  0  0  0  0  0  0  0  0  0
    6.4014   -3.9348    2.6106 C   0  0  0  0  0  0  0  0  0  0  0  0
   -8.3818   -3.7641   -1.5726 C   0  0  0  0  0  0  0  0  0  0  0  0
   -2.5550   -2.3540   -2.6304 C   0  0  0  0  0  0  0  0  0  0  0  0
  1  3  1  0      
  1  5  1  0      
  1  7  1  0      
  1 18  1  0      
  2  4  1  0      
  2  5  1  0      
  2  6  1  0      
  2 11  1  0      
  2 14  1  0      
  5 20  1  0      
  6 19  1  0      
  7  8  1  0      
  7 11  1  0      
  8 12  1  0      
  8 15  2  0      
  9 16  1  0      
  9 18  1  0      
 10 11  2  0      
 10 15  1  0      
 10 23  1  0      
 13 25  1  0      
 14 17  1  0      
 14 21  1  0      
 16 22  2  0      
 16 24  1  0      
 17 19  1  0      
 18 25  2  0      
 20 21  1  0      
 22 25  1  0      
M  END
