# Supplementary material for: Crystal structure of di­chlorido-1κCl,2κCl-(μ2-3,5-dimethyl-1H-pyrazolato-1κN 2:2κN 1)(3,5-dimethyl-1H-pyrazole-2κN 2){μ-2-[(2-hy­droxy­eth­yl)amino-1κ2 N,O]ethano­lato-1:2κ2 O:O}dicopper(II)
Source: Acta Crystallogr E Crystallogr Commun. 2020 Aug 25;76(Pt 9):1503–7. doi: 10.1107/S2056989020011184 (PMC7472753; doi:10.1107/S2056989020011184)
Supplement: Supplementary file 5 [file e-76-01503-sup4.txt]

PE IR       SPECTRUM    SPECTRUM    ASCII       PEDS        1.60        
  -1
AB229.ASC
19/05/27
15:22:52.00
19/05/27
15:36:09.00
Admin

400.000000
8


1005,2.19
DTGS
MIR
KBR
0
0.300000
1
4.000000
STRONG
RATIO
SPECTRUM


DOUBLE
8
BI DIRECTIONAL
2

0


#HDR
-1
-1
#GR
CM-1
%T
0.00002384185791015625
0.0
4000.000000
-1.000000
3601
8
108.605636
0.063041
#DATA
4000.000000	107.932911 
3999.000000	107.944790 
3998.000000	107.951105 
3997.000000	107.948697 
3996.000000	107.941627 
3995.000000	107.936153 
3994.000000	107.938349 
3993.000000	107.950756 
3992.000000	107.966059 
3991.000000	107.974024 
3990.000000	107.964951 
3989.000000	107.933714 
3988.000000	107.886944 
3987.000000	107.835668 
3986.000000	107.791393 
3985.000000	107.761938 
3984.000000	107.744536 
3983.000000	107.733121 
3982.000000	107.723564 
3981.000000	107.713312 
3980.000000	107.704930 
3979.000000	107.700170 
3978.000000	107.692026 
3977.000000	107.672945 
3976.000000	107.639697 
3975.000000	107.593046 
3974.000000	107.543268 
3973.000000	107.501685 
3972.000000	107.472309 
3971.000000	107.456158 
3970.000000	107.452063 
3969.000000	107.458060 
3968.000000	107.474717 
3967.000000	107.500701 
3966.000000	107.527911 
3965.000000	107.547389 
3964.000000	107.552067 
3963.000000	107.539095 
3962.000000	107.515995 
3961.000000	107.491351 
3960.000000	107.466868 
3959.000000	107.442456 
3958.000000	107.416143 
3957.000000	107.388858 
3956.000000	107.372623 
3955.000000	107.378922 
3954.000000	107.409694 
3953.000000	107.457548 
3952.000000	107.499166 
3951.000000	107.510712 
3950.000000	107.481008 
3949.000000	107.413430 
3948.000000	107.336719 
3947.000000	107.279594 
3946.000000	107.249609 
3945.000000	107.241041 
3944.000000	107.225882 
3943.000000	107.180631 
3942.000000	107.118757 
3941.000000	107.065373 
3940.000000	107.044742 
3939.000000	107.076567 
3938.000000	107.161210 
3937.000000	107.284615 
3936.000000	107.424687 
3935.000000	107.551840 
3934.000000	107.622579 
3933.000000	107.606458 
3932.000000	107.513770 
3931.000000	107.376141 
3930.000000	107.248262 
3929.000000	107.174973 
3928.000000	107.148793 
3927.000000	107.142787 
3926.000000	107.123466 
3925.000000	107.068450 
3924.000000	107.000566 
3923.000000	106.951685 
3922.000000	106.936518 
3921.000000	106.951818 
3920.000000	106.957337 
3919.000000	106.911117 
3918.000000	106.801042 
3917.000000	106.637732 
3916.000000	106.467174 
3915.000000	106.337401 
3914.000000	106.263968 
3913.000000	106.247306 
3912.000000	106.273934 
3911.000000	106.329865 
3910.000000	106.424378 
3909.000000	106.562678 
3908.000000	106.722470 
3907.000000	106.870893 
3906.000000	106.962996 
3905.000000	106.966041 
3904.000000	106.896333 
3903.000000	106.782805 
3902.000000	106.641384 
3901.000000	106.488569 
3900.000000	106.335807 
3899.000000	106.202465 
3898.000000	106.145971 
3897.000000	106.213129 
3896.000000	106.396333 
3895.000000	106.648159 
3894.000000	106.862556 
3893.000000	106.949234 
3892.000000	106.909413 
3891.000000	106.793372 
3890.000000	106.709635 
3889.000000	106.740790 
3888.000000	106.833890 
3887.000000	106.909900 
3886.000000	106.927164 
3885.000000	106.870264 
3884.000000	106.804826 
3883.000000	106.795757 
3882.000000	106.799047 
3881.000000	106.763425 
3880.000000	106.706884 
3879.000000	106.664647 
3878.000000	106.693030 
3877.000000	106.833644 
3876.000000	107.036037 
3875.000000	107.224247 
3874.000000	107.360691 
3873.000000	107.417888 
3872.000000	107.365599 
3871.000000	107.204503 
3870.000000	106.987969 
3869.000000	106.782982 
3868.000000	106.671247 
3867.000000	106.700063 
3866.000000	106.796192 
3865.000000	106.864846 
3864.000000	106.864006 
3863.000000	106.791702 
3862.000000	106.721967 
3861.000000	106.751204 
3860.000000	106.942772 
3859.000000	107.312943 
3858.000000	107.806964 
3857.000000	108.307249 
3856.000000	108.605636 
3855.000000	108.537276 
3854.000000	108.100549 
3853.000000	107.402907 
3852.000000	106.708326 
3851.000000	106.272367 
3850.000000	106.153031 
3849.000000	106.310288 
3848.000000	106.630084 
3847.000000	106.977575 
3846.000000	107.282172 
3845.000000	107.517694 
3844.000000	107.694477 
3843.000000	107.831224 
3842.000000	107.937907 
3841.000000	108.008978 
3840.000000	107.992755 
3839.000000	107.849756 
3838.000000	107.610017 
3837.000000	107.331919 
3836.000000	107.098024 
3835.000000	106.973519 
3834.000000	106.940529 
3833.000000	106.956477 
3832.000000	106.993582 
3831.000000	107.031936 
3830.000000	107.077973 
3829.000000	107.148119 
3828.000000	107.243074 
3827.000000	107.363479 
3826.000000	107.532732 
3825.000000	107.746468 
3824.000000	107.921157 
3823.000000	107.976297 
3822.000000	107.874677 
3821.000000	107.627778 
3820.000000	107.370452 
3819.000000	107.227522 
3818.000000	107.167919 
3817.000000	107.123378 
3816.000000	107.041045 
3815.000000	106.899221 
3814.000000	106.794705 
3813.000000	106.837220 
3812.000000	107.040810 
3811.000000	107.357436 
3810.000000	107.665070 
3809.000000	107.850096 
3808.000000	107.887963 
3807.000000	107.813494 
3806.000000	107.749664 
3805.000000	107.790806 
3804.000000	107.868707 
3803.000000	107.885173 
3802.000000	107.775161 
3801.000000	107.518028 
3800.000000	107.235598 
3799.000000	107.058041 
3798.000000	106.974726 
3797.000000	106.937072 
3796.000000	106.908720 
3795.000000	106.863947 
3794.000000	106.837627 
3793.000000	106.873694 
3792.000000	106.958686 
3791.000000	107.061259 
3790.000000	107.160321 
3789.000000	107.237973 
3788.000000	107.284748 
3787.000000	107.301310 
3786.000000	107.294183 
3785.000000	107.276337 
3784.000000	107.279510 
3783.000000	107.320334 
3782.000000	107.362103 
3781.000000	107.359977 
3780.000000	107.280903 
3779.000000	107.120203 
3778.000000	106.949488 
3777.000000	106.853118 
3776.000000	106.873119 
3775.000000	107.016423 
3774.000000	107.235392 
3773.000000	107.459329 
3772.000000	107.620813 
3771.000000	107.677106 
3770.000000	107.640929 
3769.000000	107.546660 
3768.000000	107.436263 
3767.000000	107.350051 
3766.000000	107.298449 
3765.000000	107.281659 
3764.000000	107.314500 
3763.000000	107.396871 
3762.000000	107.484567 
3761.000000	107.531452 
3760.000000	107.509803 
3759.000000	107.424521 
3758.000000	107.359430 
3757.000000	107.403809 
3756.000000	107.591093 
3755.000000	107.895050 
3754.000000	108.183686 
3753.000000	108.316960 
3752.000000	108.225056 
3751.000000	107.924886 
3750.000000	107.599781 
3749.000000	107.427281 
3748.000000	107.433690 
3747.000000	107.557195 
3746.000000	107.595059 
3745.000000	107.381496 
3744.000000	107.009219 
3743.000000	106.651055 
3742.000000	106.472528 
3741.000000	106.578164 
3740.000000	106.872429 
3739.000000	107.186341 
3738.000000	107.377967 
3737.000000	107.353704 
3736.000000	107.128358 
3735.000000	106.769553 
3734.000000	106.364756 
3733.000000	106.005362 
3732.000000	105.754848 
3731.000000	105.647573 
3730.000000	105.687754 
3729.000000	105.847219 
3728.000000	106.045643 
3727.000000	106.204363 
3726.000000	106.296965 
3725.000000	106.323373 
3724.000000	106.313431 
3723.000000	106.305144 
3722.000000	106.308662 
3721.000000	106.327434 
3720.000000	106.376772 
3719.000000	106.477553 
3718.000000	106.659097 
3717.000000	106.932230 
3716.000000	107.262494 
3715.000000	107.581707 
3714.000000	107.773357 
3713.000000	107.741242 
3712.000000	107.477137 
3711.000000	107.033401 
3710.000000	106.540876 
3709.000000	106.140385 
3708.000000	105.909427 
3707.000000	105.872713 
3706.000000	105.985063 
3705.000000	106.164447 
3704.000000	106.314599 
3703.000000	106.363040 
3702.000000	106.306890 
3701.000000	106.180152 
3700.000000	106.051712 
3699.000000	105.987617 
3698.000000	105.997582 
3697.000000	106.072906 
3696.000000	106.210933 
3695.000000	106.403834 
3694.000000	106.644967 
3693.000000	106.906249 
3692.000000	107.100004 
3691.000000	107.140532 
3690.000000	106.986829 
3689.000000	106.653786 
3688.000000	106.266141 
3687.000000	105.963204 
3686.000000	105.817405 
3685.000000	105.852525 
3684.000000	106.012620 
3683.000000	106.224358 
3682.000000	106.466439 
3681.000000	106.733536 
3680.000000	107.027119 
3679.000000	107.320956 
3678.000000	107.502534 
3677.000000	107.479383 
3676.000000	107.258745 
3675.000000	106.907233 
3674.000000	106.594935 
3673.000000	106.456248 
3672.000000	106.412881 
3671.000000	106.342755 
3670.000000	106.178587 
3669.000000	105.901419 
3668.000000	105.629080 
3667.000000	105.493071 
3666.000000	105.497520 
3665.000000	105.595881 
3664.000000	105.721658 
3663.000000	105.816760 
3662.000000	105.890300 
3661.000000	105.964791 
3660.000000	106.031685 
3659.000000	106.070125 
3658.000000	106.037238 
3657.000000	105.918926 
3656.000000	105.797927 
3655.000000	105.766453 
3654.000000	105.875614 
3653.000000	106.113221 
3652.000000	106.321086 
3651.000000	106.332045 
3650.000000	106.088247 
3649.000000	105.615359 
3648.000000	105.071696 
3647.000000	104.633179 
3646.000000	104.375322 
3645.000000	104.307597 
3644.000000	104.357031 
3643.000000	104.428497 
3642.000000	104.470292 
3641.000000	104.459941 
3640.000000	104.411588 
3639.000000	104.350271 
3638.000000	104.285813 
3637.000000	104.223313 
3636.000000	104.162120 
3635.000000	104.108974 
3634.000000	104.102795 
3633.000000	104.154006 
3632.000000	104.188526 
3631.000000	104.118561 
3630.000000	103.859923 
3629.000000	103.390483 
3628.000000	102.867714 
3627.000000	102.478338 
3626.000000	102.318766 
3625.000000	102.418988 
3624.000000	102.695962 
3623.000000	103.017169 
3622.000000	103.269573 
3621.000000	103.377056 
3620.000000	103.323324 
3619.000000	103.141853 
3618.000000	102.938784 
3617.000000	102.814943 
3616.000000	102.787357 
3615.000000	102.832857 
3614.000000	102.887130 
3613.000000	102.882749 
3612.000000	102.810139 
3611.000000	102.679124 
3610.000000	102.487596 
3609.000000	102.244418 
3608.000000	101.981731 
3607.000000	101.738391 
3606.000000	101.563887 
3605.000000	101.488696 
3604.000000	101.479296 
3603.000000	101.482777 
3602.000000	101.453799 
3601.000000	101.365582 
3600.000000	101.242968 
3599.000000	101.121439 
3598.000000	101.012448 
3597.000000	100.915304 
3596.000000	100.808019 
3595.000000	100.677927 
3594.000000	100.561323 
3593.000000	100.500803 
3592.000000	100.522294 
3591.000000	100.619156 
3590.000000	100.707971 
3589.000000	100.701791 
3588.000000	100.570099 
3587.000000	100.325475 
3586.000000	100.053610 
3585.000000	99.845615  
3584.000000	99.725640  
3583.000000	99.684497  
3582.000000	99.682739  
3581.000000	99.674970  
3580.000000	99.646928  
3579.000000	99.597456  
3578.000000	99.526659  
3577.000000	99.438201  
3576.000000	99.335995  
3575.000000	99.230762  
3574.000000	99.149997  
3573.000000	99.119950  
3572.000000	99.155212  
3571.000000	99.244730  
3570.000000	99.324212  
3569.000000	99.325059  
3568.000000	99.207351  
3567.000000	98.967155  
3566.000000	98.674901  
3565.000000	98.412541  
3564.000000	98.217974  
3563.000000	98.100246  
3562.000000	98.025165  
3561.000000	97.949585  
3560.000000	97.860684  
3559.000000	97.760632  
3558.000000	97.663319  
3557.000000	97.580966  
3556.000000	97.506415  
3555.000000	97.426260  
3554.000000	97.325887  
3553.000000	97.200465  
3552.000000	97.073744  
3551.000000	96.972171  
3550.000000	96.907681  
3549.000000	96.875767  
3548.000000	96.836914  
3547.000000	96.750301  
3546.000000	96.604742  
3545.000000	96.408625  
3544.000000	96.197551  
3543.000000	96.009891  
3542.000000	95.860203  
3541.000000	95.747132  
3540.000000	95.650918  
3539.000000	95.547855  
3538.000000	95.424743  
3537.000000	95.278355  
3536.000000	95.121494  
3535.000000	94.971926  
3534.000000	94.843755  
3533.000000	94.744426  
3532.000000	94.667367  
3531.000000	94.599727  
3530.000000	94.526746  
3529.000000	94.438328  
3528.000000	94.338518  
3527.000000	94.234910  
3526.000000	94.132638  
3525.000000	94.034628  
3524.000000	93.935411  
3523.000000	93.830642  
3522.000000	93.728869  
3521.000000	93.639681  
3520.000000	93.565480  
3519.000000	93.504712  
3518.000000	93.448390  
3517.000000	93.387024  
3516.000000	93.320337  
3515.000000	93.251285  
3514.000000	93.181666  
3513.000000	93.111442  
3512.000000	93.035225  
3511.000000	92.949143  
3510.000000	92.857582  
3509.000000	92.770353  
3508.000000	92.706028  
3507.000000	92.676719  
3506.000000	92.671357  
3505.000000	92.668025  
3504.000000	92.635141  
3503.000000	92.548746  
3502.000000	92.415448  
3501.000000	92.255392  
3500.000000	92.095685  
3499.000000	91.959156  
3498.000000	91.846679  
3497.000000	91.749895  
3496.000000	91.658032  
3495.000000	91.562005  
3494.000000	91.462978  
3493.000000	91.366048  
3492.000000	91.275678  
3491.000000	91.194936  
3490.000000	91.122160  
3489.000000	91.054166  
3488.000000	90.989239  
3487.000000	90.924792  
3486.000000	90.857435  
3485.000000	90.781576  
3484.000000	90.685407  
3483.000000	90.560029  
3482.000000	90.406713  
3481.000000	90.234025  
3480.000000	90.061881  
3479.000000	89.909331  
3478.000000	89.782271  
3477.000000	89.679140  
3476.000000	89.590161  
3475.000000	89.504172  
3474.000000	89.417246  
3473.000000	89.327622  
3472.000000	89.232993  
3471.000000	89.131156  
3470.000000	89.018082  
3469.000000	88.892304  
3468.000000	88.760265  
3467.000000	88.630973  
3466.000000	88.514215  
3465.000000	88.416556  
3464.000000	88.334702  
3463.000000	88.260764  
3462.000000	88.184391  
3461.000000	88.095522  
3460.000000	87.988659  
3459.000000	87.862364  
3458.000000	87.720586  
3457.000000	87.570409  
3456.000000	87.420744  
3455.000000	87.279896  
3454.000000	87.152377  
3453.000000	87.039502  
3452.000000	86.938814  
3451.000000	86.844793  
3450.000000	86.748498  
3449.000000	86.642403  
3448.000000	86.524406  
3447.000000	86.396778  
3446.000000	86.269779  
3445.000000	86.152620  
3444.000000	86.043914  
3443.000000	85.938705  
3442.000000	85.831056  
3441.000000	85.715908  
3440.000000	85.594926  
3439.000000	85.471609  
3438.000000	85.345309  
3437.000000	85.215650  
3436.000000	85.085515  
3435.000000	84.958979  
3434.000000	84.841885  
3433.000000	84.739408  
3432.000000	84.652842  
3431.000000	84.579793  
3430.000000	84.513687  
3429.000000	84.446234  
3428.000000	84.367961  
3427.000000	84.272744  
3426.000000	84.164185  
3425.000000	84.048831  
3424.000000	83.932696  
3423.000000	83.819365  
3422.000000	83.703211  
3421.000000	83.578219  
3420.000000	83.446017  
3419.000000	83.311105  
3418.000000	83.180895  
3417.000000	83.061625  
3416.000000	82.951225  
3415.000000	82.845618  
3414.000000	82.743847  
3413.000000	82.645190  
3412.000000	82.548810  
3411.000000	82.453369  
3410.000000	82.354203  
3409.000000	82.247689  
3408.000000	82.136433  
3407.000000	82.024356  
3406.000000	81.913626  
3405.000000	81.804221  
3404.000000	81.690567  
3403.000000	81.566301  
3402.000000	81.429390  
3401.000000	81.280353  
3400.000000	81.122233  
3399.000000	80.960661  
3398.000000	80.803757  
3397.000000	80.658231  
3396.000000	80.527248  
3395.000000	80.408539  
3394.000000	80.288582  
3393.000000	80.153300  
3392.000000	79.996890  
3391.000000	79.820271  
3390.000000	79.635730  
3389.000000	79.457449  
3388.000000	79.292505  
3387.000000	79.142297  
3386.000000	78.999651  
3385.000000	78.855382  
3384.000000	78.703895  
3383.000000	78.542860  
3382.000000	78.376018  
3381.000000	78.209009  
3380.000000	78.046077  
3379.000000	77.889477  
3378.000000	77.738169  
3377.000000	77.588585  
3376.000000	77.434737  
3375.000000	77.270859  
3374.000000	77.093003  
3373.000000	76.899624  
3372.000000	76.693190  
3371.000000	76.477534  
3370.000000	76.255665  
3369.000000	76.030320  
3368.000000	75.803862  
3367.000000	75.579070  
3366.000000	75.361322  
3365.000000	75.154690  
3364.000000	74.958355  
3363.000000	74.768122  
3362.000000	74.574748  
3361.000000	74.368552  
3360.000000	74.144470  
3359.000000	73.900579  
3358.000000	73.638169  
3357.000000	73.361341  
3356.000000	73.076847  
3355.000000	72.792630  
3354.000000	72.517787  
3353.000000	72.258740  
3352.000000	72.014749  
3351.000000	71.780817  
3350.000000	71.547675  
3349.000000	71.306599  
3348.000000	71.055757  
3347.000000	70.796205  
3346.000000	70.530240  
3345.000000	70.260660  
3344.000000	69.987946  
3343.000000	69.711651  
3342.000000	69.432109  
3341.000000	69.149636  
3340.000000	68.863946  
3339.000000	68.575872  
3338.000000	68.288447  
3337.000000	68.005342  
3336.000000	67.730711  
3335.000000	67.466734  
3334.000000	67.210747  
3333.000000	66.958126  
3332.000000	66.703574  
3331.000000	66.442553  
3330.000000	66.173270  
3329.000000	65.895413  
3328.000000	65.609676  
3327.000000	65.317847  
3326.000000	65.023428  
3325.000000	64.730304  
3324.000000	64.441839  
3323.000000	64.159368  
3322.000000	63.879641  
3321.000000	63.597337  
3320.000000	63.306260  
3319.000000	63.002188  
3318.000000	62.686638  
3317.000000	62.363941  
3316.000000	62.040340  
3315.000000	61.719991  
3314.000000	61.399958  
3313.000000	61.074314  
3312.000000	60.735589  
3311.000000	60.377929  
3310.000000	60.001792  
3309.000000	59.610134  
3308.000000	59.205865  
3307.000000	58.792200  
3306.000000	58.371629  
3305.000000	57.947427  
3304.000000	57.525591  
3303.000000	57.111961  
3302.000000	56.710053  
3301.000000	56.319656  
3300.000000	55.934399  
3299.000000	55.545012  
3298.000000	55.141127  
3297.000000	54.714865  
3296.000000	54.265298  
3295.000000	53.796010  
3294.000000	53.315711  
3293.000000	52.832215  
3292.000000	52.346273  
3291.000000	51.854874  
3290.000000	51.350561  
3289.000000	50.825807  
3288.000000	50.279326  
3287.000000	49.709124  
3286.000000	49.107288  
3285.000000	48.462122  
3284.000000	47.755372  
3283.000000	46.969060  
3282.000000	46.094110  
3281.000000	45.123283  
3280.000000	44.047698  
3279.000000	42.854840  
3278.000000	41.522329  
3277.000000	40.027029  
3276.000000	38.352132  
3275.000000	36.488966  
3274.000000	34.442683  
3273.000000	32.229352  
3272.000000	29.874353  
3271.000000	27.416215  
3270.000000	24.909862  
3269.000000	22.427082  
3268.000000	20.061625  
3267.000000	17.915386  
3266.000000	16.089841  
3265.000000	14.671360  
3264.000000	13.713285  
3263.000000	13.236804  
3262.000000	13.223454  
3261.000000	13.624701  
3260.000000	14.366280  
3259.000000	15.360136  
3258.000000	16.513731  
3257.000000	17.741426  
3256.000000	18.978868  
3255.000000	20.177930  
3254.000000	21.309081  
3253.000000	22.351342  
3252.000000	23.281659  
3251.000000	24.080429  
3250.000000	24.733690  
3249.000000	25.235710  
3248.000000	25.596276  
3247.000000	25.832493  
3246.000000	25.962501  
3245.000000	26.004378  
3244.000000	25.971399  
3243.000000	25.875612  
3242.000000	25.731103  
3241.000000	25.551761  
3240.000000	25.351524  
3239.000000	25.140531  
3238.000000	24.919838  
3237.000000	24.685858  
3236.000000	24.432192  
3235.000000	24.152499  
3234.000000	23.844773  
3233.000000	23.509621  
3232.000000	23.149594  
3231.000000	22.767254  
3230.000000	22.363822  
3229.000000	21.938442  
3228.000000	21.486301  
3227.000000	21.002023  
3226.000000	20.481381  
3225.000000	19.922432  
3224.000000	19.328444  
3223.000000	18.704102  
3222.000000	18.052612  
3221.000000	17.375693  
3220.000000	16.671888  
3219.000000	15.939212  
3218.000000	15.177617  
3217.000000	14.388908  
3216.000000	13.577527  
3215.000000	12.748883  
3214.000000	11.908180  
3213.000000	11.060139  
3212.000000	10.208270  
3211.000000	9.355532   
3210.000000	8.504724   
3209.000000	7.658765   
3208.000000	6.821283   
3207.000000	5.997024   
3206.000000	5.192350   
3205.000000	4.415677   
3204.000000	3.678095   
3203.000000	2.991132   
3202.000000	2.365459   
3201.000000	1.809381   
3200.000000	1.326335   
3199.000000	0.917801   
3198.000000	0.585540   
3197.000000	0.331442   
3196.000000	0.158901   
3195.000000	0.070176   
3194.000000	0.063041   
3193.000000	0.132900   
3192.000000	0.272938   
3191.000000	0.474952   
3190.000000	0.731399   
3189.000000	1.033437   
3188.000000	1.368611   
3187.000000	1.725676   
3186.000000	2.098071   
3185.000000	2.483732   
3184.000000	2.887902   
3183.000000	3.316878   
3182.000000	3.771339   
3181.000000	4.249751   
3180.000000	4.748423   
3179.000000	5.265302   
3178.000000	5.805993   
3177.000000	6.378439   
3176.000000	6.990070   
3175.000000	7.645106   
3174.000000	8.339678   
3173.000000	9.066215   
3172.000000	9.815615   
3171.000000	10.580394  
3170.000000	11.359352  
3169.000000	12.153871  
3168.000000	12.966318  
3167.000000	13.798849  
3166.000000	14.650423  
3165.000000	15.518335  
3164.000000	16.399011  
3163.000000	17.288241  
3162.000000	18.181442  
3161.000000	19.075463  
3160.000000	19.971862  
3159.000000	20.871516  
3158.000000	21.771539  
3157.000000	22.663914  
3156.000000	23.529242  
3155.000000	24.346418  
3154.000000	25.100954  
3153.000000	25.779935  
3152.000000	26.372965  
3151.000000	26.863836  
3150.000000	27.219269  
3149.000000	27.395142  
3148.000000	27.337838  
3147.000000	26.992121  
3146.000000	26.307277  
3145.000000	25.251062  
3144.000000	23.822421  
3143.000000	22.061709  
3142.000000	20.070731  
3141.000000	17.991336  
3140.000000	16.001222  
3139.000000	14.274676  
3138.000000	12.944570  
3137.000000	12.094861  
3136.000000	11.733900  
3135.000000	11.822198  
3134.000000	12.286300  
3133.000000	13.038928  
3132.000000	14.002746  
3131.000000	15.109467  
3130.000000	16.305908  
3129.000000	17.549686  
3128.000000	18.806912  
3127.000000	20.050122  
3126.000000	21.256383  
3125.000000	22.407120  
3124.000000	23.486790  
3123.000000	24.485512  
3122.000000	25.401779  
3121.000000	26.239194  
3120.000000	27.006810  
3119.000000	27.715126  
3118.000000	28.370845  
3117.000000	28.982165  
3116.000000	29.563144  
3115.000000	30.126820  
3114.000000	30.682920  
3113.000000	31.229345  
3112.000000	31.737829  
3111.000000	32.173010  
3110.000000	32.502414  
3109.000000	32.713569  
3108.000000	32.840224  
3107.000000	32.940710  
3106.000000	33.090955  
3105.000000	33.359906  
3104.000000	33.779882  
3103.000000	34.354829  
3102.000000	35.055472  
3101.000000	35.837711  
3100.000000	36.658820  
3099.000000	37.481502  
3098.000000	38.283879  
3097.000000	39.053162  
3096.000000	39.782322  
3095.000000	40.469372  
3094.000000	41.115093  
3093.000000	41.724408  
3092.000000	42.308692  
3091.000000	42.880357  
3090.000000	43.448848  
3089.000000	44.018787  
3088.000000	44.584691  
3087.000000	45.138061  
3086.000000	45.672543  
3085.000000	46.185202  
3084.000000	46.681647  
3083.000000	47.170171  
3082.000000	47.657286  
3081.000000	48.147743  
3080.000000	48.641580  
3079.000000	49.137104  
3078.000000	49.633943  
3077.000000	50.131068  
3076.000000	50.626042  
3075.000000	51.115537  
3074.000000	51.594324  
3073.000000	52.058713  
3072.000000	52.510324  
3071.000000	52.952175  
3070.000000	53.386914  
3069.000000	53.815253  
3068.000000	54.231501  
3067.000000	54.630073  
3066.000000	55.011635  
3065.000000	55.379814  
3064.000000	55.741188  
3063.000000	56.101823  
3062.000000	56.462088  
3061.000000	56.817718  
3060.000000	57.159964  
3059.000000	57.477463  
3058.000000	57.757211  
3057.000000	57.987163  
3056.000000	58.159775  
3055.000000	58.268918  
3054.000000	58.307925  
3053.000000	58.270559  
3052.000000	58.149866  
3051.000000	57.943018  
3050.000000	57.657189  
3049.000000	57.306144  
3048.000000	56.910599  
3047.000000	56.489479  
3046.000000	56.051145  
3045.000000	55.597227  
3044.000000	55.120360  
3043.000000	54.618834  
3042.000000	54.111620  
3041.000000	53.632071  
3040.000000	53.231611  
3039.000000	52.961815  
3038.000000	52.856822  
3037.000000	52.934337  
3036.000000	53.189097  
3035.000000	53.601081  
3034.000000	54.140916  
3033.000000	54.775062  
3032.000000	55.471230  
3031.000000	56.200304  
3030.000000	56.940297  
3029.000000	57.674582  
3028.000000	58.391219  
3027.000000	59.082343  
3026.000000	59.743578  
3025.000000	60.372713  
3024.000000	60.968910  
3023.000000	61.533040  
3022.000000	62.067561  
3021.000000	62.575876  
3020.000000	63.063146  
3019.000000	63.532746  
3018.000000	63.982172  
3017.000000	64.407093  
3016.000000	64.803016  
3015.000000	65.167175  
3014.000000	65.502595  
3013.000000	65.814492  
3012.000000	66.107240  
3011.000000	66.384631  
3010.000000	66.649389  
3009.000000	66.902425  
3008.000000	67.143129  
3007.000000	67.369389  
3006.000000	67.576251  
3005.000000	67.758947  
3004.000000	67.915357  
3003.000000	68.044088  
3002.000000	68.144036  
3001.000000	68.212842  
3000.000000	68.243915  
2999.000000	68.229665  
2998.000000	68.164426  
2997.000000	68.042492  
2996.000000	67.858168  
2995.000000	67.602910  
2994.000000	67.261091  
2993.000000	66.811457  
2992.000000	66.226797  
2991.000000	65.477513  
2990.000000	64.533262  
2989.000000	63.372697  
2988.000000	61.992118  
2987.000000	60.413760  
2986.000000	58.699398  
2985.000000	56.943618  
2984.000000	55.278713  
2983.000000	53.841335  
2982.000000	52.747397  
2981.000000	52.068673  
2980.000000	51.793901  
2979.000000	51.857508  
2978.000000	52.147051  
2977.000000	52.537306  
2976.000000	52.927005  
2975.000000	53.238982  
2974.000000	53.432361  
2973.000000	53.491254  
2972.000000	53.417525  
2971.000000	53.229154  
2970.000000	52.958753  
2969.000000	52.647342  
2968.000000	52.343785  
2967.000000	52.082546  
2966.000000	51.861280  
2965.000000	51.642741  
2964.000000	51.339163  
2963.000000	50.852679  
2962.000000	50.106621  
2961.000000	49.064886  
2960.000000	47.768086  
2959.000000	46.309118  
2958.000000	44.825434  
2957.000000	43.476551  
2956.000000	42.422656  
2955.000000	41.806740  
2954.000000	41.737396  
2953.000000	42.264384  
2952.000000	43.344106  
2951.000000	44.863882  
2950.000000	46.638558  
2949.000000	48.467752  
2948.000000	50.189805  
2947.000000	51.687250  
2946.000000	52.915820  
2945.000000	53.875677  
2944.000000	54.593316  
2943.000000	55.106468  
2942.000000	55.446627  
2941.000000	55.637114  
2940.000000	55.686025  
2939.000000	55.592931  
2938.000000	55.351922  
2937.000000	54.955507  
2936.000000	54.399529  
2935.000000	53.684358  
2934.000000	52.816386  
2933.000000	51.809082  
2932.000000	50.685314  
2931.000000	49.473873  
2930.000000	48.207606  
2929.000000	46.919195  
2928.000000	45.636441  
2927.000000	44.383662  
2926.000000	43.180840  
2925.000000	42.049023  
2924.000000	41.015978  
2923.000000	40.112545  
2922.000000	39.372469  
2921.000000	38.826154  
2920.000000	38.493199  
2919.000000	38.384700  
2918.000000	38.503202  
2917.000000	38.842917  
2916.000000	39.390180  
2915.000000	40.125509  
2914.000000	41.023029  
2913.000000	42.055807  
2912.000000	43.202194  
2911.000000	44.439217  
2910.000000	45.738974  
2909.000000	47.067440  
2908.000000	48.378268  
2907.000000	49.624124  
2906.000000	50.766536  
2905.000000	51.774968  
2904.000000	52.631326  
2903.000000	53.324865  
2902.000000	53.846816  
2901.000000	54.195141  
2900.000000	54.378329  
2899.000000	54.414591  
2898.000000	54.334895  
2897.000000	54.176428  
2896.000000	53.977698  
2895.000000	53.774437  
2894.000000	53.594685  
2893.000000	53.455927  
2892.000000	53.360003  
2891.000000	53.294586  
2890.000000	53.230745  
2889.000000	53.130741  
2888.000000	52.953128  
2887.000000	52.661597  
2886.000000	52.234632  
2885.000000	51.671569  
2884.000000	51.001981  
2883.000000	50.282621  
2882.000000	49.602738  
2881.000000	49.060764  
2880.000000	48.749235  
2879.000000	48.732765  
2878.000000	49.017921  
2877.000000	49.566117  
2876.000000	50.288670  
2875.000000	51.077794  
2874.000000	51.832942  
2873.000000	52.470553  
2872.000000	52.943581  
2871.000000	53.233807  
2870.000000	53.351019  
2869.000000	53.328899  
2868.000000	53.223723  
2867.000000	53.101703  
2866.000000	53.031921  
2865.000000	53.069184  
2864.000000	53.232979  
2863.000000	53.516364  
2862.000000	53.882533  
2861.000000	54.284815  
2860.000000	54.685212  
2859.000000	55.057066  
2858.000000	55.394841  
2857.000000	55.707504  
2856.000000	56.016078  
2855.000000	56.346543  
2854.000000	56.723463  
2853.000000	57.165357  
2852.000000	57.677549  
2851.000000	58.256285  
2850.000000	58.889206  
2849.000000	59.561487  
2848.000000	60.262119  
2847.000000	60.982646  
2846.000000	61.718514  
2845.000000	62.465647  
2844.000000	63.217026  
2843.000000	63.964064  
2842.000000	64.696577  
2841.000000	65.403849  
2840.000000	66.076009  
2839.000000	66.703949  
2838.000000	67.278883  
2837.000000	67.793696  
2836.000000	68.244028  
2835.000000	68.628513  
2834.000000	68.949555  
2833.000000	69.213082  
2832.000000	69.429400  
2831.000000	69.609693  
2830.000000	69.763894  
2829.000000	69.898564  
2828.000000	70.012191  
2827.000000	70.100260  
2826.000000	70.158230  
2825.000000	70.182519  
2824.000000	70.174116  
2823.000000	70.136438  
2822.000000	70.073527  
2821.000000	69.990811  
2820.000000	69.895166  
2819.000000	69.793606  
2818.000000	69.692194  
2817.000000	69.596842  
2816.000000	69.513012  
2815.000000	69.446782  
2814.000000	69.406879  
2813.000000	69.401492  
2812.000000	69.435657  
2811.000000	69.511892  
2810.000000	69.628770  
2809.000000	69.782831  
2808.000000	69.971050  
2807.000000	70.188767  
2806.000000	70.428620  
2805.000000	70.681869  
2804.000000	70.938440  
2803.000000	71.189930  
2802.000000	71.432595  
2801.000000	71.665024  
2800.000000	71.886995  
2799.000000	72.097379  
2798.000000	72.291039  
2797.000000	72.462951  
2796.000000	72.611518  
2795.000000	72.738555  
2794.000000	72.852059  
2793.000000	72.960692  
2792.000000	73.068662  
2791.000000	73.176774  
2790.000000	73.280114  
2789.000000	73.372788  
2788.000000	73.452353  
2787.000000	73.519080  
2786.000000	73.577610  
2785.000000	73.634804  
2784.000000	73.697527  
2783.000000	73.772572  
2782.000000	73.866026  
2781.000000	73.982502  
2780.000000	74.124499  
2779.000000	74.292031  
2778.000000	74.481619  
2777.000000	74.688936  
2776.000000	74.910799  
2775.000000	75.145532  
2774.000000	75.394945  
2773.000000	75.659892  
2772.000000	75.936238  
2771.000000	76.216411  
2770.000000	76.488351  
2769.000000	76.739809  
2768.000000	76.962599  
2767.000000	77.153068  
2766.000000	77.314124  
2765.000000	77.452414  
2764.000000	77.577311  
2763.000000	77.698056  
2762.000000	77.820366  
2761.000000	77.948854  
2760.000000	78.087697  
2759.000000	78.240682  
2758.000000	78.412460  
2757.000000	78.606055  
2756.000000	78.820268  
2755.000000	79.051616  
2754.000000	79.294867  
2753.000000	79.543884  
2752.000000	79.792892  
2751.000000	80.036116  
2750.000000	80.266829  
2749.000000	80.479684  
2748.000000	80.672268  
2747.000000	80.846172  
2746.000000	81.009652  
2745.000000	81.173679  
2744.000000	81.350543  
2743.000000	81.548393  
2742.000000	81.764723  
2741.000000	81.990309  
2740.000000	82.208638  
2739.000000	82.404380  
2738.000000	82.571989  
2737.000000	82.714049  
2736.000000	82.844310  
2735.000000	82.979923  
2734.000000	83.135066  
2733.000000	83.318851  
2732.000000	83.530140  
2731.000000	83.762165  
2730.000000	84.005279  
2729.000000	84.248971  
2728.000000	84.485341  
2727.000000	84.707926  
2726.000000	84.910495  
2725.000000	85.089224  
2724.000000	85.244675  
2723.000000	85.379997  
2722.000000	85.501669  
2721.000000	85.616161  
2720.000000	85.726076  
2719.000000	85.832557  
2718.000000	85.936207  
2717.000000	86.036816  
2716.000000	86.133965  
2715.000000	86.226074  
2714.000000	86.308551  
2713.000000	86.376732  
2712.000000	86.428577  
2711.000000	86.463548  
2710.000000	86.483170  
2709.000000	86.488898  
2708.000000	86.479004  
2707.000000	86.450804  
2706.000000	86.402044  
2705.000000	86.331282  
2704.000000	86.239103  
2703.000000	86.128235  
2702.000000	86.003590  
2701.000000	85.873605  
2700.000000	85.752578  
2699.000000	85.657393  
2698.000000	85.606455  
2697.000000	85.613664  
2696.000000	85.681304  
2695.000000	85.803134  
2694.000000	85.962960  
2693.000000	86.141403  
2692.000000	86.323004  
2691.000000	86.494670  
2690.000000	86.646326  
2689.000000	86.772111  
2688.000000	86.870632  
2687.000000	86.945018  
2686.000000	87.005860  
2685.000000	87.063931  
2684.000000	87.123324  
2683.000000	87.183971  
2682.000000	87.239601  
2681.000000	87.283034  
2680.000000	87.312361  
2679.000000	87.328750  
2678.000000	87.336473  
2677.000000	87.342357  
2676.000000	87.355154  
2675.000000	87.384565  
2674.000000	87.441534  
2673.000000	87.534578  
2672.000000	87.666229  
2671.000000	87.833066  
2670.000000	88.022627  
2669.000000	88.218760  
2668.000000	88.404665  
2667.000000	88.566893  
2666.000000	88.701392  
2665.000000	88.810410  
2664.000000	88.902775  
2663.000000	88.988712  
2662.000000	89.074716  
2661.000000	89.165273  
2660.000000	89.262607  
2659.000000	89.367526  
2658.000000	89.481235  
2657.000000	89.603174  
2656.000000	89.727890  
2655.000000	89.848762  
2654.000000	89.960131  
2653.000000	90.057680  
2652.000000	90.141080  
2651.000000	90.212290  
2650.000000	90.274128  
2649.000000	90.330574  
2648.000000	90.387068  
2647.000000	90.447755  
2646.000000	90.513263  
2645.000000	90.580749  
2644.000000	90.641758  
2643.000000	90.687551  
2642.000000	90.714083  
2641.000000	90.720440  
2640.000000	90.710642  
2639.000000	90.689229  
2638.000000	90.655829  
2637.000000	90.609266  
2636.000000	90.549312  
2635.000000	90.476209  
2634.000000	90.392505  
2633.000000	90.299147  
2632.000000	90.190547  
2631.000000	90.059008  
2630.000000	89.897234  
2629.000000	89.701673  
2628.000000	89.478205  
2627.000000	89.239340  
2626.000000	89.003380  
2625.000000	88.789631  
2624.000000	88.613441  
2623.000000	88.484958  
2622.000000	88.405750  
2621.000000	88.372617  
2620.000000	88.379892  
2619.000000	88.420550  
2618.000000	88.488600  
2617.000000	88.577935  
2616.000000	88.680970  
2615.000000	88.790864  
2614.000000	88.902705  
2613.000000	89.014181  
2612.000000	89.127735  
2611.000000	89.247770  
2610.000000	89.379062  
2609.000000	89.525137  
2608.000000	89.685318  
2607.000000	89.856881  
2606.000000	90.036402  
2605.000000	90.219940  
2604.000000	90.404708  
2603.000000	90.588360  
2602.000000	90.767603  
2601.000000	90.940061  
2600.000000	91.105238  
2599.000000	91.264384  
2598.000000	91.421418  
2597.000000	91.580592  
2596.000000	91.745267  
2595.000000	91.915361  
2594.000000	92.083943  
2593.000000	92.240885  
2592.000000	92.373651  
2591.000000	92.472711  
2590.000000	92.538697  
2589.000000	92.577767  
2588.000000	92.600318  
2587.000000	92.617024  
2586.000000	92.633023  
2585.000000	92.651330  
2584.000000	92.674845  
2583.000000	92.706001  
2582.000000	92.748150  
2581.000000	92.801980  
2580.000000	92.861567  
2579.000000	92.917520  
2578.000000	92.957155  
2577.000000	92.970375  
2576.000000	92.956440  
2575.000000	92.921060  
2574.000000	92.877530  
2573.000000	92.839493  
2572.000000	92.813752  
2571.000000	92.801344  
2570.000000	92.795255  
2569.000000	92.785890  
2568.000000	92.766238  
2567.000000	92.731945  
2566.000000	92.683217  
2565.000000	92.623475  
2564.000000	92.558452  
2563.000000	92.494732  
2562.000000	92.438636  
2561.000000	92.395459  
2560.000000	92.368195  
2559.000000	92.357425  
2558.000000	92.361305  
2557.000000	92.375446  
2556.000000	92.392236  
2555.000000	92.404154  
2554.000000	92.406098  
2553.000000	92.396694  
2552.000000	92.381255  
2551.000000	92.368375  
2550.000000	92.367838  
2549.000000	92.388776  
2548.000000	92.436530  
2547.000000	92.513511  
2546.000000	92.619595  
2545.000000	92.750831  
2544.000000	92.898261  
2543.000000	93.050441  
2542.000000	93.193906  
2541.000000	93.318258  
2540.000000	93.422696  
2539.000000	93.512039  
2538.000000	93.596259  
2537.000000	93.685889  
2536.000000	93.785797  
2535.000000	93.897748  
2534.000000	94.020522  
2533.000000	94.151128  
2532.000000	94.286175  
2531.000000	94.422307  
2530.000000	94.556521  
2529.000000	94.686268  
2528.000000	94.810152  
2527.000000	94.927325  
2526.000000	95.036300  
2525.000000	95.137616  
2524.000000	95.236512  
2523.000000	95.339226  
2522.000000	95.452460  
2521.000000	95.578600  
2520.000000	95.708882  
2519.000000	95.830437  
2518.000000	95.929362  
2517.000000	95.994789  
2516.000000	96.025282  
2515.000000	96.025712  
2514.000000	96.006560  
2513.000000	95.981474  
2512.000000	95.965719  
2511.000000	95.972055  
2510.000000	96.005966  
2509.000000	96.066789  
2508.000000	96.145462  
2507.000000	96.229682  
2506.000000	96.308325  
2505.000000	96.372345  
2504.000000	96.416668  
2503.000000	96.440815  
2502.000000	96.450710  
2501.000000	96.455734  
2500.000000	96.468310  
2499.000000	96.499059  
2498.000000	96.550447  
2497.000000	96.620224  
2496.000000	96.701261  
2495.000000	96.784130  
2494.000000	96.860414  
2493.000000	96.923119  
2492.000000	96.967560  
2491.000000	96.992639  
2490.000000	97.003831  
2489.000000	97.008265  
2488.000000	97.011266  
2487.000000	97.016768  
2486.000000	97.025250  
2485.000000	97.036648  
2484.000000	97.054469  
2483.000000	97.080956  
2482.000000	97.113177  
2481.000000	97.144115  
2480.000000	97.160056  
2479.000000	97.147630  
2478.000000	97.100579  
2477.000000	97.020014  
2476.000000	96.918339  
2475.000000	96.812136  
2474.000000	96.717174  
2473.000000	96.645283  
2472.000000	96.598075  
2471.000000	96.572171  
2470.000000	96.562219  
2469.000000	96.562161  
2468.000000	96.568412  
2467.000000	96.579186  
2466.000000	96.594480  
2465.000000	96.615512  
2464.000000	96.644668  
2463.000000	96.684392  
2462.000000	96.735472  
2461.000000	96.797856  
2460.000000	96.870805  
2459.000000	96.952799  
2458.000000	97.041070  
2457.000000	97.132308  
2456.000000	97.222858  
2455.000000	97.309000  
2454.000000	97.388074  
2453.000000	97.457878  
2452.000000	97.516236  
2451.000000	97.562251  
2450.000000	97.597520  
2449.000000	97.624521  
2448.000000	97.645946  
2447.000000	97.663070  
2446.000000	97.672928  
2445.000000	97.671565  
2444.000000	97.656462  
2443.000000	97.627279  
2442.000000	97.588001  
2441.000000	97.543839  
2440.000000	97.498796  
2439.000000	97.455545  
2438.000000	97.413652  
2437.000000	97.373955  
2436.000000	97.343111  
2435.000000	97.329967  
2434.000000	97.345040  
2433.000000	97.395370  
2432.000000	97.477559  
2431.000000	97.582289  
2430.000000	97.695698  
2429.000000	97.803139  
2428.000000	97.893184  
2427.000000	97.959173  
2426.000000	98.001853  
2425.000000	98.027019  
2424.000000	98.046703  
2423.000000	98.072344  
2422.000000	98.108119  
2421.000000	98.153541  
2420.000000	98.201703  
2419.000000	98.244752  
2418.000000	98.279272  
2417.000000	98.304970  
2416.000000	98.325415  
2415.000000	98.345851  
2414.000000	98.371352  
2413.000000	98.406645  
2412.000000	98.455390  
2411.000000	98.519729  
2410.000000	98.599113  
2409.000000	98.691065  
2408.000000	98.791460  
2407.000000	98.895138  
2406.000000	98.997482  
2405.000000	99.093996  
2404.000000	99.180350  
2403.000000	99.253673  
2402.000000	99.313661  
2401.000000	99.362565  
2400.000000	99.405771  
2399.000000	99.449940  
2398.000000	99.501394  
2397.000000	99.564083  
2396.000000	99.637639  
2395.000000	99.717403  
2394.000000	99.793049  
2393.000000	99.853016  
2392.000000	99.888064  
2391.000000	99.891006  
2390.000000	99.858992  
2389.000000	99.789326  
2388.000000	99.675195  
2387.000000	99.506002  
2386.000000	99.265402  
2385.000000	98.934804  
2384.000000	98.495541  
2383.000000	97.934685  
2382.000000	97.252196  
2381.000000	96.458043  
2380.000000	95.574369  
2379.000000	94.625509  
2378.000000	93.628165  
2377.000000	92.593398  
2376.000000	91.523994  
2375.000000	90.421115  
2374.000000	89.291724  
2373.000000	88.145178  
2372.000000	86.991507  
2371.000000	85.841607  
2370.000000	84.705276  
2369.000000	83.594315  
2368.000000	82.527444  
2367.000000	81.526824  
2366.000000	80.616792  
2365.000000	79.821386  
2364.000000	79.160571  
2363.000000	78.650400  
2362.000000	78.302186  
2361.000000	78.125066  
2360.000000	78.128065  
2359.000000	78.318653  
2358.000000	78.702476  
2357.000000	79.281718  
2356.000000	80.051672  
2355.000000	81.002929  
2354.000000	82.126852  
2353.000000	83.389407  
2352.000000	84.709395  
2351.000000	85.960585  
2350.000000	86.944257  
2349.000000	87.480709  
2348.000000	87.485215  
2347.000000	86.978034  
2346.000000	86.153981  
2345.000000	85.258592  
2344.000000	84.491956  
2343.000000	83.989782  
2342.000000	83.749741  
2341.000000	83.708308  
2340.000000	83.799632  
2339.000000	83.960492  
2338.000000	84.157733  
2337.000000	84.370834  
2336.000000	84.574973  
2335.000000	84.752615  
2334.000000	84.901505  
2333.000000	85.033654  
2332.000000	85.182665  
2331.000000	85.383574  
2330.000000	85.655475  
2329.000000	86.001076  
2328.000000	86.395932  
2327.000000	86.808404  
2326.000000	87.215015  
2325.000000	87.606198  
2324.000000	88.000142  
2323.000000	88.425793  
2322.000000	88.912674  
2321.000000	89.478116  
2320.000000	90.108666  
2319.000000	90.771622  
2318.000000	91.416522  
2317.000000	91.995217  
2316.000000	92.482852  
2315.000000	92.876802  
2314.000000	93.207304  
2313.000000	93.516527  
2312.000000	93.843043  
2311.000000	94.214684  
2310.000000	94.633589  
2309.000000	95.087566  
2308.000000	95.555272  
2307.000000	96.012454  
2306.000000	96.439967  
2305.000000	96.823776  
2304.000000	97.156624  
2303.000000	97.438405  
2302.000000	97.678271  
2301.000000	97.889758  
2300.000000	98.088088  
2299.000000	98.287018  
2298.000000	98.493462  
2297.000000	98.709525  
2296.000000	98.933183  
2295.000000	99.158708  
2294.000000	99.376997  
2293.000000	99.579769  
2292.000000	99.762652  
2291.000000	99.926060  
2290.000000	100.079448 
2289.000000	100.233666 
2288.000000	100.394663 
2287.000000	100.563591 
2286.000000	100.732422 
2285.000000	100.889752 
2284.000000	101.025764 
2283.000000	101.132451 
2282.000000	101.205589 
2281.000000	101.245074 
2280.000000	101.255324 
2279.000000	101.245047 
2278.000000	101.229220 
2277.000000	101.223489 
2276.000000	101.240173 
2275.000000	101.286133 
2274.000000	101.357693 
2273.000000	101.445142 
2272.000000	101.534963 
2271.000000	101.613352 
2270.000000	101.670767 
2269.000000	101.702087 
2268.000000	101.708007 
2267.000000	101.693356 
2266.000000	101.665968 
2265.000000	101.634426 
2264.000000	101.605713 
2263.000000	101.584603 
2262.000000	101.572309 
2261.000000	101.567070 
2260.000000	101.564541 
2259.000000	101.558742 
2258.000000	101.542533 
2257.000000	101.510863 
2256.000000	101.464001 
2255.000000	101.407424 
2254.000000	101.354339 
2253.000000	101.319848 
2252.000000	101.316249 
2251.000000	101.350815 
2250.000000	101.421041 
2249.000000	101.518944 
2248.000000	101.633258 
2247.000000	101.751945 
2246.000000	101.865354 
2245.000000	101.965759 
2244.000000	102.047025 
2243.000000	102.106359 
2242.000000	102.146511 
2241.000000	102.174017 
2240.000000	102.199885 
2239.000000	102.235554 
2238.000000	102.288580 
2237.000000	102.362180 
2236.000000	102.452897 
2235.000000	102.552738 
2234.000000	102.650020 
2233.000000	102.733076 
2232.000000	102.793836 
2231.000000	102.828555 
2230.000000	102.840151 
2229.000000	102.836014 
2228.000000	102.826934 
2227.000000	102.824009 
2226.000000	102.836608 
2225.000000	102.869824 
2224.000000	102.920901 
2223.000000	102.982872 
2222.000000	103.045009 
2221.000000	103.097304 
2220.000000	103.135528 
2219.000000	103.159660 
2218.000000	103.174835 
2217.000000	103.188095 
2216.000000	103.205494 
2215.000000	103.231020 
2214.000000	103.264147 
2213.000000	103.301991 
2212.000000	103.339981 
2211.000000	103.373829 
2210.000000	103.402425 
2209.000000	103.425331 
2208.000000	103.441390 
2207.000000	103.448683 
2206.000000	103.442539 
2205.000000	103.419957 
2204.000000	103.383781 
2203.000000	103.340599 
2202.000000	103.301569 
2201.000000	103.276581 
2200.000000	103.267876 
2199.000000	103.272992 
2198.000000	103.283952 
2197.000000	103.292182 
2196.000000	103.294188 
2195.000000	103.288421 
2194.000000	103.274169 
2193.000000	103.251847 
2192.000000	103.221629 
2191.000000	103.185474 
2190.000000	103.150521 
2189.000000	103.125050 
2188.000000	103.116034 
2187.000000	103.127680 
2186.000000	103.158028 
2185.000000	103.201615 
2184.000000	103.250770 
2183.000000	103.297313 
2182.000000	103.335230 
2181.000000	103.359992 
2180.000000	103.368419 
2179.000000	103.360652 
2178.000000	103.341666 
2177.000000	103.319595 
2176.000000	103.306826 
2175.000000	103.313133 
2174.000000	103.338674 
2173.000000	103.376940 
2172.000000	103.413159 
2171.000000	103.431874 
2170.000000	103.424848 
2169.000000	103.390085 
2168.000000	103.334300 
2167.000000	103.267993 
2166.000000	103.201531 
2165.000000	103.143438 
2164.000000	103.097153 
2163.000000	103.062967 
2162.000000	103.038279 
2161.000000	103.019441 
2160.000000	103.003907 
2159.000000	102.989888 
2158.000000	102.977171 
2157.000000	102.966064 
2156.000000	102.956459 
2155.000000	102.948811 
2154.000000	102.945086 
2153.000000	102.948266 
2152.000000	102.963218 
2151.000000	102.993245 
2150.000000	103.036702 
2149.000000	103.088253 
2148.000000	103.137677 
2147.000000	103.174921 
2146.000000	103.194906 
2145.000000	103.196448 
2144.000000	103.183417 
2143.000000	103.161338 
2142.000000	103.134259 
2141.000000	103.105034 
2140.000000	103.074875 
2139.000000	103.044345 
2138.000000	103.014160 
2137.000000	102.985220 
2136.000000	102.958649 
2135.000000	102.934927 
2134.000000	102.912867 
2133.000000	102.890580 
2132.000000	102.865734 
2131.000000	102.837133 
2130.000000	102.806406 
2129.000000	102.777759 
2128.000000	102.758778 
2127.000000	102.757655 
2126.000000	102.781619 
2125.000000	102.833894 
2124.000000	102.909270 
2123.000000	102.997778 
2122.000000	103.086151 
2121.000000	103.161315 
2120.000000	103.215251 
2119.000000	103.243419 
2118.000000	103.244159 
2117.000000	103.219585 
2116.000000	103.175931 
2115.000000	103.123356 
2114.000000	103.077402 
2113.000000	103.053477 
2112.000000	103.061767 
2111.000000	103.106884 
2110.000000	103.184144 
2109.000000	103.283312 
2108.000000	103.391473 
2107.000000	103.494805 
2106.000000	103.580673 
2105.000000	103.640413 
2104.000000	103.673113 
2103.000000	103.682365 
2102.000000	103.676047 
2101.000000	103.662214 
2100.000000	103.643783 
2099.000000	103.622091 
2098.000000	103.598519 
2097.000000	103.574795 
2096.000000	103.554956 
2095.000000	103.542241 
2094.000000	103.535649 
2093.000000	103.532862 
2092.000000	103.531225 
2091.000000	103.530204 
2090.000000	103.535492 
2089.000000	103.553677 
2088.000000	103.589368 
2087.000000	103.642790 
2086.000000	103.704908 
2085.000000	103.763533 
2084.000000	103.807192 
2083.000000	103.827350 
2082.000000	103.822665 
2081.000000	103.796137 
2080.000000	103.753487 
2079.000000	103.701527 
2078.000000	103.646212 
2077.000000	103.592331 
2076.000000	103.542378 
2075.000000	103.498105 
2074.000000	103.461720 
2073.000000	103.435527 
2072.000000	103.422979 
2071.000000	103.426468 
2070.000000	103.445165 
2069.000000	103.476428 
2068.000000	103.515696 
2067.000000	103.558693 
2066.000000	103.603424 
2065.000000	103.648827 
2064.000000	103.694564 
2063.000000	103.739426 
2062.000000	103.779682 
2061.000000	103.811159 
2060.000000	103.830233 
2059.000000	103.835248 
2058.000000	103.828837 
2057.000000	103.816221 
2056.000000	103.804915 
2055.000000	103.802628 
2054.000000	103.815214 
2053.000000	103.845659 
2052.000000	103.891967 
2051.000000	103.948803 
2050.000000	104.007790 
2049.000000	104.059660 
2048.000000	104.095954 
2047.000000	104.110952 
2046.000000	104.103730 
2045.000000	104.078313 
2044.000000	104.045993 
2043.000000	104.019889 
2042.000000	104.011656 
2041.000000	104.028410 
2040.000000	104.067111 
2039.000000	104.119308 
2038.000000	104.172547 
2037.000000	104.215285 
2036.000000	104.242973 
2035.000000	104.255698 
2034.000000	104.259409 
2033.000000	104.261763 
2032.000000	104.267959 
2031.000000	104.281305 
2030.000000	104.301972 
2029.000000	104.328866 
2028.000000	104.361418 
2027.000000	104.398753 
2026.000000	104.439892 
2025.000000	104.482139 
2024.000000	104.518648 
2023.000000	104.542555 
2022.000000	104.549851 
2021.000000	104.538937 
2020.000000	104.512098 
2019.000000	104.474464 
2018.000000	104.431665 
2017.000000	104.391927 
2016.000000	104.369933 
2015.000000	104.378010 
2014.000000	104.419682 
2013.000000	104.490447 
2012.000000	104.572778 
2011.000000	104.645952 
2010.000000	104.695348 
2009.000000	104.711212 
2008.000000	104.690470 
2007.000000	104.636051 
2006.000000	104.555861 
2005.000000	104.461481 
2004.000000	104.369050 
2003.000000	104.293214 
2002.000000	104.241080 
2001.000000	104.213835 
2000.000000	104.204814 
1999.000000	104.205283 
1998.000000	104.210072 
1997.000000	104.214344 
1996.000000	104.212919 
1995.000000	104.199629 
1994.000000	104.163769 
1993.000000	104.098305 
1992.000000	104.008775 
1991.000000	103.905809 
1990.000000	103.803486 
1989.000000	103.713896 
1988.000000	103.637469 
1987.000000	103.570491 
1986.000000	103.509961 
1985.000000	103.454295 
1984.000000	103.406135 
1983.000000	103.370475 
1982.000000	103.353607 
1981.000000	103.360517 
1980.000000	103.392620 
1979.000000	103.448866 
1978.000000	103.524785 
1977.000000	103.614289 
1976.000000	103.711905 
1975.000000	103.812072 
1974.000000	103.908734 
1973.000000	103.997353 
1972.000000	104.077205 
1971.000000	104.147882 
1970.000000	104.206729 
1969.000000	104.251422 
1968.000000	104.279196 
1967.000000	104.291020 
1966.000000	104.299268 
1965.000000	104.317653 
1964.000000	104.354072 
1963.000000	104.410427 
1962.000000	104.476312 
1961.000000	104.538650 
1960.000000	104.590676 
1959.000000	104.630642 
1958.000000	104.665202 
1957.000000	104.703373 
1956.000000	104.750079 
1955.000000	104.807847 
1954.000000	104.875818 
1953.000000	104.952075 
1952.000000	105.036605 
1951.000000	105.129086 
1950.000000	105.228183 
1949.000000	105.331499 
1948.000000	105.434868 
1947.000000	105.531305 
1946.000000	105.609908 
1945.000000	105.659166 
1944.000000	105.666480 
1943.000000	105.628397 
1942.000000	105.563941 
1941.000000	105.498933 
1940.000000	105.459058 
1939.000000	105.461218 
1938.000000	105.495984 
1937.000000	105.543544 
1936.000000	105.584714 
1935.000000	105.603424 
1934.000000	105.594853 
1933.000000	105.561045 
1932.000000	105.508008 
1931.000000	105.444919 
1930.000000	105.383883 
1929.000000	105.336515 
1928.000000	105.311507 
1927.000000	105.311451 
1926.000000	105.326761 
1925.000000	105.345762 
1924.000000	105.361382 
1923.000000	105.369775 
1922.000000	105.375869 
1921.000000	105.382546 
1920.000000	105.376537 
1919.000000	105.344905 
1918.000000	105.286194 
1917.000000	105.206507 
1916.000000	105.126712 
1915.000000	105.066430 
1914.000000	105.024633 
1913.000000	104.991195 
1912.000000	104.951085 
1911.000000	104.891355 
1910.000000	104.812254 
1909.000000	104.721137 
1908.000000	104.630389 
1907.000000	104.552079 
1906.000000	104.491432 
1905.000000	104.449898 
1904.000000	104.425120 
1903.000000	104.414570 
1902.000000	104.419738 
1901.000000	104.444310 
1900.000000	104.494743 
1899.000000	104.574713 
1898.000000	104.679067 
1897.000000	104.800239 
1896.000000	104.930477 
1895.000000	105.064166 
1894.000000	105.204886 
1893.000000	105.353609 
1892.000000	105.496084 
1891.000000	105.616697 
1890.000000	105.705305 
1889.000000	105.759089 
1888.000000	105.795293 
1887.000000	105.832955 
1886.000000	105.873784 
1885.000000	105.913850 
1884.000000	105.946906 
1883.000000	105.968013 
1882.000000	105.983159 
1881.000000	106.000228 
1880.000000	106.020330 
1879.000000	106.041746 
1878.000000	106.060469 
1877.000000	106.075261 
1876.000000	106.094680 
1875.000000	106.129813 
1874.000000	106.191615 
1873.000000	106.280825 
1872.000000	106.374089 
1871.000000	106.441735 
1870.000000	106.456048 
1869.000000	106.404205 
1868.000000	106.312286 
1867.000000	106.217319 
1866.000000	106.148419 
1865.000000	106.122883 
1864.000000	106.128308 
1863.000000	106.143129 
1862.000000	106.153794 
1861.000000	106.153677 
1860.000000	106.149532 
1859.000000	106.151878 
1858.000000	106.166834 
1857.000000	106.197130 
1856.000000	106.239714 
1855.000000	106.290351 
1854.000000	106.347767 
1853.000000	106.410803 
1852.000000	106.476887 
1851.000000	106.544923 
1850.000000	106.617450 
1849.000000	106.693095 
1848.000000	106.763265 
1847.000000	106.812868 
1846.000000	106.810507 
1845.000000	106.738738 
1844.000000	106.625982 
1843.000000	106.515560 
1842.000000	106.456890 
1841.000000	106.482688 
1840.000000	106.567623 
1839.000000	106.668725 
1838.000000	106.754585 
1837.000000	106.808447 
1836.000000	106.848408 
1835.000000	106.900866 
1834.000000	106.977812 
1833.000000	107.077210 
1832.000000	107.169571 
1831.000000	107.227695 
1830.000000	107.254925 
1829.000000	107.263669 
1828.000000	107.271690 
1827.000000	107.289239 
1826.000000	107.290124 
1825.000000	107.247489 
1824.000000	107.167244 
1823.000000	107.068434 
1822.000000	106.981744 
1821.000000	106.934223 
1820.000000	106.923085 
1819.000000	106.935024 
1818.000000	106.960774 
1817.000000	106.993271 
1816.000000	107.032658 
1815.000000	107.077058 
1814.000000	107.110613 
1813.000000	107.116408 
1812.000000	107.083295 
1811.000000	107.011005 
1810.000000	106.923542 
1809.000000	106.851627 
1808.000000	106.819833 
1807.000000	106.845036 
1806.000000	106.928500 
1805.000000	107.058026 
1804.000000	107.207920 
1803.000000	107.347974 
1802.000000	107.447258 
1801.000000	107.486509 
1800.000000	107.476520 
1799.000000	107.443423 
1798.000000	107.423943 
1797.000000	107.444763 
1796.000000	107.497834 
1795.000000	107.557157 
1794.000000	107.578796 
1793.000000	107.533045 
1792.000000	107.444024 
1791.000000	107.354821 
1790.000000	107.314037 
1789.000000	107.352784 
1788.000000	107.443143 
1787.000000	107.540531 
1786.000000	107.613166 
1785.000000	107.642445 
1784.000000	107.643386 
1783.000000	107.639259 
1782.000000	107.634048 
1781.000000	107.630123 
1780.000000	107.638325 
1779.000000	107.671743 
1778.000000	107.751480 
1777.000000	107.883493 
1776.000000	108.029442 
1775.000000	108.136732 
1774.000000	108.149750 
1773.000000	108.038073 
1772.000000	107.840900 
1771.000000	107.620244 
1770.000000	107.433572 
1769.000000	107.326992 
1768.000000	107.308188 
1767.000000	107.362622 
1766.000000	107.470299 
1765.000000	107.600115 
1764.000000	107.698227 
1763.000000	107.722988 
1762.000000	107.677481 
1761.000000	107.583906 
1760.000000	107.483211 
1759.000000	107.414919 
1758.000000	107.380167 
1757.000000	107.371625 
1756.000000	107.402168 
1755.000000	107.477515 
1754.000000	107.579235 
1753.000000	107.678333 
1752.000000	107.727280 
1751.000000	107.689963 
1750.000000	107.583471 
1749.000000	107.445847 
1748.000000	107.318366 
1747.000000	107.235555 
1746.000000	107.203314 
1745.000000	107.211007 
1744.000000	107.240187 
1743.000000	107.267233 
1742.000000	107.263899 
1741.000000	107.221402 
1740.000000	107.176483 
1739.000000	107.168675 
1738.000000	107.222177 
1737.000000	107.329866 
1736.000000	107.399317 
1735.000000	107.348932 
1734.000000	107.199822 
1733.000000	107.012152 
1732.000000	106.877298 
1731.000000	106.871118 
1730.000000	106.969290 
1729.000000	107.113370 
1728.000000	107.262660 
1727.000000	107.385906 
1726.000000	107.472522 
1725.000000	107.532392 
1724.000000	107.592360 
1723.000000	107.679246 
1722.000000	107.816849 
1721.000000	108.002139 
1720.000000	108.162315 
1719.000000	108.219721 
1718.000000	108.138542 
1717.000000	107.921665 
1716.000000	107.647170 
1715.000000	107.405327 
1714.000000	107.234867 
1713.000000	107.148032 
1712.000000	107.130810 
1711.000000	107.156233 
1710.000000	107.206925 
1709.000000	107.267808 
1708.000000	107.315328 
1707.000000	107.341101 
1706.000000	107.379023 
1705.000000	107.459779 
1704.000000	107.585149 
1703.000000	107.731347 
1702.000000	107.812800 
1701.000000	107.758589 
1700.000000	107.598793 
1699.000000	107.390076 
1698.000000	107.179771 
1697.000000	107.009427 
1696.000000	106.876730 
1695.000000	106.772473 
1694.000000	106.736875 
1693.000000	106.805843 
1692.000000	106.960218 
1691.000000	107.170404 
1690.000000	107.417268 
1689.000000	107.674181 
1688.000000	107.918406 
1687.000000	108.118893 
1686.000000	108.192533 
1685.000000	108.082156 
1684.000000	107.840308 
1683.000000	107.559796 
1682.000000	107.351963 
1681.000000	107.305403 
1680.000000	107.410372 
1679.000000	107.604393 
1678.000000	107.799158 
1677.000000	107.918331 
1676.000000	107.937584 
1675.000000	107.871230 
1674.000000	107.792397 
1673.000000	107.762463 
1672.000000	107.753117 
1671.000000	107.717754 
1670.000000	107.621241 
1669.000000	107.455894 
1668.000000	107.305362 
1667.000000	107.252199 
1666.000000	107.287339 
1665.000000	107.361395 
1664.000000	107.386728 
1663.000000	107.294479 
1662.000000	107.116525 
1661.000000	106.929114 
1660.000000	106.824778 
1659.000000	106.881019 
1658.000000	107.117541 
1657.000000	107.481215 
1656.000000	107.807618 
1655.000000	107.937222 
1654.000000	107.791110 
1653.000000	107.385406 
1652.000000	106.938540 
1651.000000	106.663142 
1650.000000	106.564927 
1649.000000	106.562313 
1648.000000	106.489884 
1647.000000	106.209671 
1646.000000	105.790120 
1645.000000	105.365487 
1644.000000	105.038714 
1643.000000	104.880121 
1642.000000	104.873197 
1641.000000	104.958624 
1640.000000	105.082162 
1639.000000	105.177130 
1638.000000	105.143206 
1637.000000	104.908362 
1636.000000	104.479561 
1635.000000	103.915789 
1634.000000	103.353720 
1633.000000	102.918919 
1632.000000	102.622023 
1631.000000	102.425283 
1630.000000	102.263834 
1629.000000	102.082396 
1628.000000	101.901668 
1627.000000	101.760751 
1626.000000	101.673058 
1625.000000	101.642433 
1624.000000	101.652390 
1623.000000	101.695232 
1622.000000	101.818515 
1621.000000	102.062415 
1620.000000	102.407444 
1619.000000	102.807510 
1618.000000	103.181420 
1617.000000	103.466994 
1616.000000	103.699199 
1615.000000	103.940402 
1614.000000	104.238111 
1613.000000	104.616227 
1612.000000	105.032092 
1611.000000	105.426316 
1610.000000	105.769145 
1609.000000	106.050044 
1608.000000	106.285822 
1607.000000	106.501980 
1606.000000	106.713115 
1605.000000	106.925709 
1604.000000	107.134472 
1603.000000	107.330808 
1602.000000	107.510803 
1601.000000	107.671518 
1600.000000	107.811635 
1599.000000	107.927782 
1598.000000	108.008450 
1597.000000	108.039815 
1596.000000	108.009318 
1595.000000	107.907491 
1594.000000	107.732744 
1593.000000	107.483221 
1592.000000	107.150296 
1591.000000	106.719817 
1590.000000	106.168706 
1589.000000	105.470027 
1588.000000	104.599436 
1587.000000	103.531796 
1586.000000	102.238916 
1585.000000	100.690149 
1584.000000	98.851678  
1583.000000	96.690217  
1582.000000	94.190558  
1581.000000	91.241537  
1580.000000	87.523819  
1579.000000	82.650556  
1578.000000	76.163708  
1577.000000	67.876821  
1576.000000	58.294165  
1575.000000	48.320473  
1574.000000	39.220322  
1573.000000	32.258063  
1572.000000	28.286253  
1571.000000	27.709208  
1570.000000	30.306816  
1569.000000	35.465226  
1568.000000	42.256014  
1567.000000	49.707538  
1566.000000	57.120841  
1565.000000	64.009105  
1564.000000	70.146257  
1563.000000	75.479265  
1562.000000	80.064273  
1561.000000	83.981621  
1560.000000	87.242777  
1559.000000	89.858260  
1558.000000	91.854815  
1557.000000	93.292048  
1556.000000	94.327591  
1555.000000	95.139369  
1554.000000	95.848997  
1553.000000	96.536565  
1552.000000	97.229846  
1551.000000	97.926884  
1550.000000	98.617015  
1549.000000	99.284732  
1548.000000	99.917104  
1547.000000	100.502054 
1546.000000	101.028867 
1545.000000	101.481553 
1544.000000	101.833353 
1543.000000	102.046944 
1542.000000	102.063252 
1541.000000	101.851799 
1540.000000	101.463118 
1539.000000	100.962123 
1538.000000	100.411603 
1537.000000	99.790039  
1536.000000	98.859366  
1535.000000	97.328650  
1534.000000	94.960196  
1533.000000	91.566181  
1532.000000	87.092186  
1531.000000	81.518915  
1530.000000	74.714389  
1529.000000	66.727494  
1528.000000	58.023504  
1527.000000	49.443513  
1526.000000	42.420872  
1525.000000	38.353181  
1524.000000	38.062512  
1523.000000	41.688533  
1522.000000	48.236204  
1521.000000	56.258472  
1520.000000	64.320003  
1519.000000	71.259501  
1518.000000	76.715192  
1517.000000	80.741258  
1516.000000	83.580343  
1515.000000	85.573813  
1514.000000	86.983230  
1513.000000	88.021007  
1512.000000	88.876725  
1511.000000	89.677673  
1510.000000	90.435511  
1509.000000	91.097837  
1508.000000	91.559991  
1507.000000	91.745068  
1506.000000	91.702778  
1505.000000	91.536530  
1504.000000	91.382009  
1503.000000	91.353255  
1502.000000	91.459131  
1501.000000	91.646837  
1500.000000	91.819083  
1499.000000	91.876851  
1498.000000	91.762064  
1497.000000	91.465862  
1496.000000	91.063253  
1495.000000	90.646148  
1494.000000	90.274481  
1493.000000	89.971425  
1492.000000	89.681753  
1491.000000	89.333625  
1490.000000	88.895107  
1489.000000	88.359270  
1488.000000	87.755785  
1487.000000	87.121158  
1486.000000	86.464895  
1485.000000	85.781108  
1484.000000	85.049463  
1483.000000	84.247687  
1482.000000	83.366519  
1481.000000	82.397375  
1480.000000	81.322436  
1479.000000	80.140224  
1478.000000	78.878269  
1477.000000	77.607866  
1476.000000	76.488108  
1475.000000	75.673369  
1474.000000	75.240647  
1473.000000	75.185126  
1472.000000	75.361637  
1471.000000	75.575009  
1470.000000	75.652525  
1469.000000	75.474341  
1468.000000	75.031008  
1467.000000	74.395109  
1466.000000	73.725030  
1465.000000	73.185141  
1464.000000	72.880046  
1463.000000	72.822620  
1462.000000	72.864002  
1461.000000	72.740649  
1460.000000	72.075927  
1459.000000	70.534133  
1458.000000	67.951638  
1457.000000	64.354897  
1456.000000	60.085030  
1455.000000	55.598970  
1454.000000	51.307993  
1453.000000	47.567002  
1452.000000	44.597756  
1451.000000	42.525076  
1450.000000	41.407277  
1449.000000	41.233468  
1448.000000	41.919046  
1447.000000	43.281831  
1446.000000	45.004577  
1445.000000	46.722067  
1444.000000	48.054627  
1443.000000	48.724905  
1442.000000	48.714809  
1441.000000	48.162442  
1440.000000	47.343517  
1439.000000	46.552899  
1438.000000	45.965168  
1437.000000	45.665438  
1436.000000	45.632872  
1435.000000	45.779901  
1434.000000	45.985765  
1433.000000	46.121464  
1432.000000	46.072384  
1431.000000	45.761110  
1430.000000	45.184132  
1429.000000	44.377261  
1428.000000	43.401873  
1427.000000	42.324654  
1426.000000	41.184000  
1425.000000	40.009441  
1424.000000	38.837953  
1423.000000	37.695233  
1422.000000	36.580172  
1421.000000	35.499420  
1420.000000	34.482115  
1419.000000	33.594145  
1418.000000	32.983912  
1417.000000	32.808065  
1416.000000	33.169266  
1415.000000	34.116995  
1414.000000	35.615239  
1413.000000	37.576254  
1412.000000	39.886456  
1411.000000	42.425635  
1410.000000	45.087157  
1409.000000	47.784364  
1408.000000	50.467442  
1407.000000	53.105590  
1406.000000	55.675774  
1405.000000	58.162987  
1404.000000	60.553799  
1403.000000	62.841175  
1402.000000	65.034220  
1401.000000	67.142103  
1400.000000	69.159662  
1399.000000	71.076043  
1398.000000	72.874777  
1397.000000	74.539859  
1396.000000	76.066146  
1395.000000	77.456139  
1394.000000	78.717777  
1393.000000	79.861181  
1392.000000	80.899316  
1391.000000	81.831112  
1390.000000	82.623378  
1389.000000	83.220010  
1388.000000	83.534860  
1387.000000	83.493111  
1386.000000	83.069794  
1385.000000	82.286801  
1384.000000	81.236921  
1383.000000	80.030539  
1382.000000	78.748294  
1381.000000	77.459808  
1380.000000	76.215908  
1379.000000	75.078576  
1378.000000	74.165416  
1377.000000	73.603481  
1376.000000	73.500470  
1375.000000	73.919640  
1374.000000	74.837428  
1373.000000	76.161225  
1372.000000	77.726451  
1371.000000	79.341376  
1370.000000	80.819194  
1369.000000	82.012458  
1368.000000	82.862499  
1367.000000	83.380853  
1366.000000	83.656815  
1365.000000	83.813194  
1364.000000	83.971335  
1363.000000	84.221928  
1362.000000	84.583819  
1361.000000	85.020724  
1360.000000	85.434690  
1359.000000	85.703453  
1358.000000	85.714619  
1357.000000	85.367745  
1356.000000	84.589771  
1355.000000	83.322229  
1354.000000	81.509706  
1353.000000	79.111688  
1352.000000	76.104659  
1351.000000	72.517422  
1350.000000	68.469215  
1349.000000	64.163677  
1348.000000	59.914766  
1347.000000	56.075208  
1346.000000	52.986763  
1345.000000	50.924867  
1344.000000	50.022759  
1343.000000	50.287605  
1342.000000	51.577316  
1341.000000	53.664608  
1340.000000	56.278808  
1339.000000	59.154542  
1338.000000	62.092154  
1337.000000	64.949189  
1336.000000	67.657498  
1335.000000	70.192921  
1334.000000	72.552284  
1333.000000	74.744919  
1332.000000	76.778636  
1331.000000	78.661452  
1330.000000	80.401589  
1329.000000	82.007155  
1328.000000	83.485947  
1327.000000	84.844947  
1326.000000	86.089575  
1325.000000	87.224310  
1324.000000	88.252854  
1323.000000	89.179569  
1322.000000	90.010947  
1321.000000	90.755210  
1320.000000	91.422924  
1319.000000	92.024626  
1318.000000	92.569022  
1317.000000	93.063275  
1316.000000	93.511591  
1315.000000	93.919048  
1314.000000	94.294889  
1313.000000	94.650176  
1312.000000	94.998446  
1311.000000	95.349715  
1310.000000	95.703651  
1309.000000	96.052345  
1308.000000	96.379051  
1307.000000	96.664069  
1306.000000	96.890182  
1305.000000	97.043413  
1304.000000	97.116112  
1303.000000	97.103159  
1302.000000	96.999848  
1301.000000	96.798232  
1300.000000	96.482667  
1299.000000	96.029221  
1298.000000	95.403469  
1297.000000	94.559825  
1296.000000	93.440526  
1295.000000	91.973510  
1294.000000	90.067222  
1293.000000	87.622128  
1292.000000	84.531538  
1291.000000	80.724534  
1290.000000	76.201043  
1289.000000	71.070485  
1288.000000	65.616005  
1287.000000	60.235049  
1286.000000	55.434704  
1285.000000	51.699380  
1284.000000	49.365019  
1283.000000	48.588808  
1282.000000	49.250446  
1281.000000	51.064946  
1280.000000	53.638509  
1279.000000	56.572919  
1278.000000	59.586760  
1277.000000	62.502525  
1276.000000	65.286676  
1275.000000	67.969711  
1274.000000	70.584790  
1273.000000	73.145481  
1272.000000	75.595635  
1271.000000	77.849899  
1270.000000	79.819154  
1269.000000	81.419443  
1268.000000	82.591527  
1267.000000	83.299884  
1266.000000	83.528172  
1265.000000	83.312297  
1264.000000	82.776763  
1263.000000	82.112432  
1262.000000	81.592309  
1261.000000	81.472634  
1260.000000	81.902209  
1259.000000	82.915179  
1258.000000	84.366692  
1257.000000	86.034325  
1256.000000	87.692781  
1255.000000	89.145205  
1254.000000	90.289231  
1253.000000	91.074085  
1252.000000	91.476732  
1251.000000	91.484964  
1250.000000	91.072049  
1249.000000	90.202969  
1248.000000	88.833939  
1247.000000	86.924796  
1246.000000	84.442134  
1245.000000	81.412420  
1244.000000	77.969474  
1243.000000	74.376464  
1242.000000	71.099399  
1241.000000	68.645448  
1240.000000	67.463089  
1239.000000	67.815933  
1238.000000	69.579104  
1237.000000	72.406578  
1236.000000	75.790259  
1235.000000	79.218338  
1234.000000	82.372261  
1233.000000	85.073173  
1232.000000	87.298782  
1231.000000	89.110532  
1230.000000	90.584287  
1229.000000	91.800540  
1228.000000	92.820014  
1227.000000	93.688447  
1226.000000	94.436463  
1225.000000	95.081776  
1224.000000	95.629533  
1223.000000	96.077728  
1222.000000	96.420630  
1221.000000	96.650639  
1220.000000	96.762172  
1219.000000	96.748791  
1218.000000	96.601156  
1217.000000	96.307920  
1216.000000	95.854511  
1215.000000	95.228464  
1214.000000	94.422256  
1213.000000	93.445760  
1212.000000	92.339250  
1211.000000	91.175672  
1210.000000	90.074826  
1209.000000	89.171661  
1208.000000	88.597122  
1207.000000	88.445690  
1206.000000	88.732281  
1205.000000	89.408751  
1204.000000	90.357052  
1203.000000	91.425758  
1202.000000	92.462687  
1201.000000	93.319553  
1200.000000	93.868214  
1199.000000	93.987061  
1198.000000	93.547400  
1197.000000	92.436168  
1196.000000	90.560861  
1195.000000	87.917759  
1194.000000	84.664645  
1193.000000	81.105707  
1192.000000	77.741224  
1191.000000	75.100958  
1190.000000	73.617955  
1189.000000	73.542052  
1188.000000	74.777036  
1187.000000	77.017396  
1186.000000	79.797593  
1185.000000	82.638633  
1184.000000	85.213300  
1183.000000	87.332331  
1182.000000	89.000030  
1181.000000	90.317357  
1180.000000	91.410438  
1179.000000	92.396356  
1178.000000	93.321242  
1177.000000	94.191376  
1176.000000	94.986748  
1175.000000	95.673438  
1174.000000	96.221087  
1173.000000	96.603549  
1172.000000	96.800065  
1171.000000	96.801216  
1170.000000	96.617272  
1169.000000	96.273100  
1168.000000	95.809934  
1167.000000	95.271139  
1166.000000	94.688538  
1165.000000	94.086141  
1164.000000	93.474988  
1163.000000	92.866406  
1162.000000	92.288653  
1161.000000	91.761643  
1160.000000	91.284438  
1159.000000	90.808649  
1158.000000	90.192893  
1157.000000	89.266631  
1156.000000	87.854243  
1155.000000	85.883373  
1154.000000	83.514609  
1153.000000	81.072747  
1152.000000	79.075818  
1151.000000	78.015078  
1150.000000	78.145085  
1149.000000	79.490739  
1148.000000	81.729143  
1147.000000	84.404631  
1146.000000	87.097844  
1145.000000	89.476907  
1144.000000	91.427130  
1143.000000	92.945531  
1142.000000	94.076175  
1141.000000	94.878444  
1140.000000	95.364374  
1139.000000	95.552181  
1138.000000	95.507519  
1137.000000	95.333554  
1136.000000	95.194830  
1135.000000	95.244780  
1134.000000	95.555592  
1133.000000	96.138163  
1132.000000	96.919647  
1131.000000	97.803348  
1130.000000	98.731253  
1129.000000	99.662618  
1128.000000	100.574919 
1127.000000	101.452629 
1126.000000	102.265884 
1125.000000	102.986728 
1124.000000	103.605071 
1123.000000	104.120565 
1122.000000	104.541638 
1121.000000	104.878322 
1120.000000	105.131963 
1119.000000	105.302053 
1118.000000	105.390182 
1117.000000	105.402181 
1116.000000	105.354041 
1115.000000	105.262669 
1114.000000	105.139252 
1113.000000	104.986182 
1112.000000	104.789655 
1111.000000	104.525950 
1110.000000	104.165020 
1109.000000	103.671439 
1108.000000	103.008051 
1107.000000	102.126739 
1106.000000	100.958580 
1105.000000	99.424848  
1104.000000	97.431838  
1103.000000	94.937152  
1102.000000	92.009023  
1101.000000	88.838532  
1100.000000	85.807280  
1099.000000	83.333084  
1098.000000	81.765092  
1097.000000	81.290551  
1096.000000	81.768191  
1095.000000	82.878511  
1094.000000	84.190059  
1093.000000	85.271488  
1092.000000	85.844190  
1091.000000	85.724901  
1090.000000	84.808535  
1089.000000	83.086883  
1088.000000	80.645259  
1087.000000	77.702605  
1086.000000	74.696005  
1085.000000	72.125652  
1084.000000	70.463322  
1083.000000	70.032471  
1082.000000	70.821115  
1081.000000	72.611697  
1080.000000	75.018302  
1079.000000	77.622033  
1078.000000	80.127286  
1077.000000	82.336146  
1076.000000	84.179428  
1075.000000	85.654970  
1074.000000	86.774225  
1073.000000	87.554731  
1072.000000	87.998382  
1071.000000	88.100290  
1070.000000	87.855269  
1069.000000	87.254402  
1068.000000	86.282975  
1067.000000	84.922116  
1066.000000	83.148000  
1065.000000	80.932310  
1064.000000	78.245815  
1063.000000	75.045443  
1062.000000	71.258899  
1061.000000	66.805394  
1060.000000	61.591896  
1059.000000	55.607355  
1058.000000	49.012785  
1057.000000	42.136748  
1056.000000	35.560298  
1055.000000	29.855865  
1054.000000	25.372368  
1053.000000	22.242897  
1052.000000	20.218491  
1051.000000	19.032510  
1050.000000	18.749069  
1049.000000	19.569184  
1048.000000	21.858230  
1047.000000	25.825660  
1046.000000	31.095541  
1045.000000	37.044292  
1044.000000	42.948648  
1043.000000	48.181362  
1042.000000	52.538300  
1041.000000	56.026432  
1040.000000	58.746592  
1039.000000	60.825091  
1038.000000	62.287207  
1037.000000	63.132852  
1036.000000	63.388908  
1035.000000	63.106340  
1034.000000	62.388985  
1033.000000	61.335858  
1032.000000	59.984923  
1031.000000	58.334024  
1030.000000	56.322877  
1029.000000	53.927997  
1028.000000	51.256231  
1027.000000	48.511717  
1026.000000	46.033725  
1025.000000	44.151638  
1024.000000	43.038068  
1023.000000	42.778359  
1022.000000	43.361715  
1021.000000	44.746945  
1020.000000	46.969466  
1019.000000	50.028352  
1018.000000	53.790158  
1017.000000	58.029967  
1016.000000	62.403299  
1015.000000	66.550372  
1014.000000	70.207520  
1013.000000	73.190994  
1012.000000	75.422900  
1011.000000	76.881466  
1010.000000	77.561598  
1009.000000	77.456436  
1008.000000	76.527358  
1007.000000	74.716732  
1006.000000	71.946112  
1005.000000	68.151309  
1004.000000	63.309831  
1003.000000	57.480071  
1002.000000	50.851380  
1001.000000	43.740185  
1000.000000	36.623840  
999.000000	 30.055377  
998.000000	 24.615804  
997.000000	 20.808072  
996.000000	 18.937898  
995.000000	 19.104496  
994.000000	 21.126285  
993.000000	 24.648255  
992.000000	 29.198170  
991.000000	 34.282866  
990.000000	 39.498686  
989.000000	 44.530850  
988.000000	 49.193286  
987.000000	 53.387544  
986.000000	 57.078563  
985.000000	 60.272956  
984.000000	 62.993820  
983.000000	 65.281644  
982.000000	 67.191331  
981.000000	 68.790516  
980.000000	 70.161991  
979.000000	 71.389602  
978.000000	 72.546617  
977.000000	 73.690757  
976.000000	 74.852319  
975.000000	 76.043499  
974.000000	 77.263236  
973.000000	 78.500741  
972.000000	 79.739610  
971.000000	 80.962481  
970.000000	 82.154209  
969.000000	 83.304997  
968.000000	 84.416986  
967.000000	 85.496394  
966.000000	 86.548431  
965.000000	 87.575861  
964.000000	 88.574261  
963.000000	 89.536913  
962.000000	 90.459210  
961.000000	 91.336820  
960.000000	 92.164882  
959.000000	 92.939078  
958.000000	 93.654516  
957.000000	 94.309911  
956.000000	 94.913040  
955.000000	 95.475403  
954.000000	 96.010352  
953.000000	 96.529535  
952.000000	 97.037341  
951.000000	 97.533233  
950.000000	 98.012224  
949.000000	 98.465993  
948.000000	 98.883196  
947.000000	 99.253437  
946.000000	 99.570870  
945.000000	 99.834332  
944.000000	 100.050160 
943.000000	 100.229885 
942.000000	 100.388936 
941.000000	 100.544392 
940.000000	 100.713487 
939.000000	 100.908958 
938.000000	 101.133261 
937.000000	 101.380265 
936.000000	 101.633540 
935.000000	 101.872069 
934.000000	 102.075338 
933.000000	 102.224694 
932.000000	 102.307406 
931.000000	 102.307938 
930.000000	 102.203017 
929.000000	 101.949777 
928.000000	 101.471487 
927.000000	 100.654699 
926.000000	 99.329698  
925.000000	 97.342319  
924.000000	 94.593238  
923.000000	 91.151081  
922.000000	 87.407515  
921.000000	 83.919892  
920.000000	 81.381260  
919.000000	 80.349825  
918.000000	 80.932508  
917.000000	 82.926525  
916.000000	 85.786277  
915.000000	 88.886221  
914.000000	 91.794608  
913.000000	 94.238401  
912.000000	 96.173054  
911.000000	 97.670106  
910.000000	 98.819588  
909.000000	 99.715301  
908.000000	 100.415450 
907.000000	 100.958279 
906.000000	 101.369218 
905.000000	 101.667586 
904.000000	 101.874204 
903.000000	 102.012796 
902.000000	 102.114010 
901.000000	 102.207533 
900.000000	 102.317353 
899.000000	 102.456991 
898.000000	 102.619959 
897.000000	 102.792380 
896.000000	 102.960768 
895.000000	 103.115426 
894.000000	 103.259045 
893.000000	 103.399299 
892.000000	 103.543048 
891.000000	 103.696255 
890.000000	 103.862346 
889.000000	 104.039398 
888.000000	 104.218955 
887.000000	 104.378808 
886.000000	 104.473144 
885.000000	 104.440582 
884.000000	 104.201904 
883.000000	 103.694332 
882.000000	 102.905314 
881.000000	 101.857899 
880.000000	 100.622696 
879.000000	 99.270334  
878.000000	 97.812134  
877.000000	 96.280778  
876.000000	 94.781646  
875.000000	 93.486950  
874.000000	 92.702161  
873.000000	 92.687636  
872.000000	 93.487349  
871.000000	 94.987106  
870.000000	 96.861618  
869.000000	 98.746157  
868.000000	 100.411776 
867.000000	 101.733878 
866.000000	 102.732132 
865.000000	 103.491965 
864.000000	 104.090896 
863.000000	 104.595076 
862.000000	 105.035855 
861.000000	 105.423773 
860.000000	 105.756845 
859.000000	 106.027439 
858.000000	 106.229586 
857.000000	 106.364298 
856.000000	 106.447629 
855.000000	 106.502527 
854.000000	 106.556840 
853.000000	 106.631962 
852.000000	 106.727841 
851.000000	 106.835812 
850.000000	 106.944167 
849.000000	 107.042752 
848.000000	 107.133395 
847.000000	 107.218926 
846.000000	 107.292984 
845.000000	 107.345521 
844.000000	 107.363034 
843.000000	 107.335700 
842.000000	 107.267277 
841.000000	 107.168498 
840.000000	 107.055245 
839.000000	 106.938962 
838.000000	 106.816182 
837.000000	 106.672435 
836.000000	 106.480431 
835.000000	 106.208221 
834.000000	 105.828642 
833.000000	 105.311560 
832.000000	 104.619857 
831.000000	 103.706562 
830.000000	 102.505899 
829.000000	 100.947612 
828.000000	 98.965470  
827.000000	 96.515887  
826.000000	 93.601833  
825.000000	 90.252419  
824.000000	 86.517944  
823.000000	 82.454634  
822.000000	 78.087861  
821.000000	 73.515051  
820.000000	 68.994325  
819.000000	 64.919239  
818.000000	 61.892277  
817.000000	 60.461286  
816.000000	 60.884121  
815.000000	 63.127543  
814.000000	 66.708385  
813.000000	 70.972776  
812.000000	 75.315787  
811.000000	 79.249107  
810.000000	 82.566143  
809.000000	 85.229707  
808.000000	 87.311648  
807.000000	 88.937119  
806.000000	 90.214303  
805.000000	 91.237937  
804.000000	 92.077124  
803.000000	 92.781629  
802.000000	 93.384870  
801.000000	 93.906335  
800.000000	 94.352488  
799.000000	 94.719600  
798.000000	 94.994275  
797.000000	 95.162349  
796.000000	 95.215710  
795.000000	 95.161094  
794.000000	 95.034391  
793.000000	 94.886110  
792.000000	 94.777060  
791.000000	 94.756548  
790.000000	 94.836650  
789.000000	 95.000183  
788.000000	 95.195199  
787.000000	 95.354982  
786.000000	 95.416308  
785.000000	 95.319722  
784.000000	 95.018133  
783.000000	 94.461039  
782.000000	 93.584555  
781.000000	 92.283052  
780.000000	 90.375762  
779.000000	 87.624954  
778.000000	 83.701030  
777.000000	 78.416067  
776.000000	 71.918610  
775.000000	 64.740318  
774.000000	 58.038655  
773.000000	 53.069645  
772.000000	 50.800835  
771.000000	 51.731151  
770.000000	 55.448111  
769.000000	 61.073627  
768.000000	 67.537700  
767.000000	 73.760984  
766.000000	 78.943136  
765.000000	 82.546137  
764.000000	 84.317391  
763.000000	 84.366865  
762.000000	 83.316192  
761.000000	 81.999756  
760.000000	 81.329501  
759.000000	 81.975150  
758.000000	 83.912875  
757.000000	 86.737323  
756.000000	 89.758772  
755.000000	 92.257439  
754.000000	 93.812809  
753.000000	 94.264265  
752.000000	 93.758231  
751.000000	 92.665504  
750.000000	 91.573435  
749.000000	 91.030688  
748.000000	 91.312201  
747.000000	 92.448436  
746.000000	 94.086650  
745.000000	 95.774910  
744.000000	 97.225075  
743.000000	 98.274661  
742.000000	 98.965542  
741.000000	 99.421000  
740.000000	 99.722414  
739.000000	 99.924107  
738.000000	 100.036130 
737.000000	 100.047315 
736.000000	 99.946264  
735.000000	 99.723545  
734.000000	 99.378759  
733.000000	 98.913769  
732.000000	 98.328772  
731.000000	 97.620192  
730.000000	 96.774670  
729.000000	 95.776799  
728.000000	 94.616412  
727.000000	 93.279345  
726.000000	 91.742730  
725.000000	 89.976010  
724.000000	 87.932077  
723.000000	 85.576382  
722.000000	 82.914147  
721.000000	 79.983169  
720.000000	 76.862219  
719.000000	 73.660588  
718.000000	 70.505128  
717.000000	 67.545817  
716.000000	 64.969347  
715.000000	 62.955285  
714.000000	 61.644569  
713.000000	 61.122158  
712.000000	 61.375566  
711.000000	 62.330382  
710.000000	 63.870283  
709.000000	 65.852199  
708.000000	 68.124436  
707.000000	 70.537412  
706.000000	 72.952804  
705.000000	 75.256037  
704.000000	 77.375435  
703.000000	 79.272830  
702.000000	 80.945571  
701.000000	 82.408888  
700.000000	 83.680575  
699.000000	 84.774495  
698.000000	 85.687551  
697.000000	 86.412110  
696.000000	 86.941540  
695.000000	 87.283626  
694.000000	 87.479294  
693.000000	 87.588299  
692.000000	 87.687273  
691.000000	 87.843490  
690.000000	 88.087575  
689.000000	 88.415159  
688.000000	 88.771647  
687.000000	 89.090083  
686.000000	 89.319057  
685.000000	 89.435457  
684.000000	 89.475509  
683.000000	 89.501334  
682.000000	 89.581297  
681.000000	 89.766005  
680.000000	 90.055409  
679.000000	 90.416143  
678.000000	 90.780317  
677.000000	 91.080308  
676.000000	 91.289160  
675.000000	 91.376160  
674.000000	 91.278984  
673.000000	 90.930740  
672.000000	 90.239346  
671.000000	 89.218014  
670.000000	 88.149713  
669.000000	 87.365364  
668.000000	 87.139128  
667.000000	 87.567960  
666.000000	 88.304149  
665.000000	 88.889423  
664.000000	 89.008268  
663.000000	 88.489865  
662.000000	 87.457927  
661.000000	 86.160968  
660.000000	 84.812405  
659.000000	 83.617118  
658.000000	 82.761129  
657.000000	 82.382646  
656.000000	 82.565273  
655.000000	 83.297922  
654.000000	 84.391649  
653.000000	 85.607265  
652.000000	 86.744719  
651.000000	 87.662736  
650.000000	 88.358071  
649.000000	 88.888392  
648.000000	 89.307545  
647.000000	 89.667765  
646.000000	 90.003153  
645.000000	 90.332518  
644.000000	 90.665008  
643.000000	 90.997804  
642.000000	 91.306069  
641.000000	 91.563960  
640.000000	 91.764019  
639.000000	 91.910439  
638.000000	 92.023508  
637.000000	 92.124549  
636.000000	 92.219901  
635.000000	 92.300976  
634.000000	 92.339210  
633.000000	 92.289316  
632.000000	 92.090127  
631.000000	 91.668066  
630.000000	 90.937449  
629.000000	 89.809697  
628.000000	 88.197417  
627.000000	 86.039247  
626.000000	 83.316887  
625.000000	 80.107175  
624.000000	 76.646840  
623.000000	 73.289761  
622.000000	 70.528932  
621.000000	 68.830161  
620.000000	 68.481969  
619.000000	 69.566923  
618.000000	 71.841014  
617.000000	 74.894863  
616.000000	 78.252461  
615.000000	 81.476494  
614.000000	 84.314869  
613.000000	 86.652311  
612.000000	 88.522305  
611.000000	 90.027520  
610.000000	 91.266131  
609.000000	 92.324854  
608.000000	 93.247648  
607.000000	 94.052745  
606.000000	 94.743938  
605.000000	 95.318786  
604.000000	 95.775453  
603.000000	 96.120254  
602.000000	 96.382018  
601.000000	 96.583971  
600.000000	 96.722056  
599.000000	 96.772693  
598.000000	 96.678742  
597.000000	 96.392904  
596.000000	 95.921283  
595.000000	 95.321610  
594.000000	 94.726381  
593.000000	 94.284237  
592.000000	 94.118764  
591.000000	 94.293932  
590.000000	 94.749228  
589.000000	 95.369719  
588.000000	 96.024607  
587.000000	 96.599260  
586.000000	 97.053115  
585.000000	 97.388781  
584.000000	 97.636047  
583.000000	 97.837011  
582.000000	 98.029075  
581.000000	 98.240017  
580.000000	 98.478763  
579.000000	 98.736408  
578.000000	 98.982585  
577.000000	 99.177228  
576.000000	 99.275886  
575.000000	 99.251365  
574.000000	 99.119462  
573.000000	 98.921517  
572.000000	 98.723523  
571.000000	 98.591600  
570.000000	 98.563991  
569.000000	 98.651163  
568.000000	 98.826607  
567.000000	 99.040758  
566.000000	 99.225453  
565.000000	 99.321478  
564.000000	 99.306397  
563.000000	 99.191473  
562.000000	 99.037330  
561.000000	 98.914616  
560.000000	 98.872491  
559.000000	 98.926677  
558.000000	 99.028073  
557.000000	 99.102427  
556.000000	 99.074572  
555.000000	 98.890197  
554.000000	 98.552858  
553.000000	 98.095646  
552.000000	 97.569353  
551.000000	 97.019170  
550.000000	 96.453543  
549.000000	 95.861095  
548.000000	 95.212525  
547.000000	 94.484937  
546.000000	 93.689246  
545.000000	 92.858888  
544.000000	 92.052851  
543.000000	 91.335472  
542.000000	 90.754277  
541.000000	 90.347560  
540.000000	 90.145226  
539.000000	 90.163856  
538.000000	 90.406704  
537.000000	 90.857640  
536.000000	 91.466303  
535.000000	 92.177890  
534.000000	 92.957134  
533.000000	 93.779982  
532.000000	 94.644487  
531.000000	 95.537035  
530.000000	 96.392123  
529.000000	 97.126866  
528.000000	 97.652769  
527.000000	 97.910102  
526.000000	 97.918445  
525.000000	 97.733771  
524.000000	 97.430643  
523.000000	 97.067825  
522.000000	 96.635929  
521.000000	 96.106061  
520.000000	 95.455202  
519.000000	 94.690665  
518.000000	 93.898479  
517.000000	 93.193028  
516.000000	 92.686198  
515.000000	 92.463973  
514.000000	 92.545174  
513.000000	 92.906839  
512.000000	 93.493493  
511.000000	 94.238359  
510.000000	 95.087918  
509.000000	 95.992771  
508.000000	 96.906918  
507.000000	 97.790205  
506.000000	 98.604342  
505.000000	 99.325012  
504.000000	 99.961077  
503.000000	 100.529537 
502.000000	 101.037483 
501.000000	 101.489769 
500.000000	 101.882599 
499.000000	 102.216899 
498.000000	 102.520015 
497.000000	 102.820078 
496.000000	 103.124671 
495.000000	 103.430243 
494.000000	 103.716505 
493.000000	 103.965407 
492.000000	 104.186359 
491.000000	 104.397811 
490.000000	 104.617723 
489.000000	 104.858605 
488.000000	 105.114685 
487.000000	 105.375012 
486.000000	 105.633693 
485.000000	 105.892080 
484.000000	 106.166802 
483.000000	 106.474291 
482.000000	 106.819172 
481.000000	 107.193164 
480.000000	 107.564763 
479.000000	 107.893795 
478.000000	 108.143348 
477.000000	 108.282030 
476.000000	 108.287208 
475.000000	 108.162750 
474.000000	 107.958090 
473.000000	 107.747659 
472.000000	 107.635078 
471.000000	 107.693263 
470.000000	 107.896385 
469.000000	 108.168243 
468.000000	 108.389302 
467.000000	 108.442040 
466.000000	 108.277393 
465.000000	 107.877564 
464.000000	 107.228414 
463.000000	 106.357390 
462.000000	 105.358847 
461.000000	 104.376001 
460.000000	 103.627085 
459.000000	 103.303362 
458.000000	 103.464866 
457.000000	 104.069508 
456.000000	 104.941770 
455.000000	 105.864292 
454.000000	 106.664668 
453.000000	 107.219941 
452.000000	 107.492475 
451.000000	 107.505015 
450.000000	 107.328394 
449.000000	 107.054702 
448.000000	 106.780227 
447.000000	 106.555803 
446.000000	 106.327222 
445.000000	 105.985066 
444.000000	 105.364953 
443.000000	 104.347181 
442.000000	 102.981220 
441.000000	 101.376470 
440.000000	 99.661120  
439.000000	 97.910037  
438.000000	 96.012940  
437.000000	 93.808788  
436.000000	 91.177419  
435.000000	 88.065187  
434.000000	 84.562500  
433.000000	 80.866592  
432.000000	 77.257154  
431.000000	 74.082210  
430.000000	 71.772184  
429.000000	 70.695409  
428.000000	 71.036244  
427.000000	 72.775663  
426.000000	 75.569510  
425.000000	 78.954837  
424.000000	 82.508772  
423.000000	 85.878594  
422.000000	 88.890639  
421.000000	 91.477569  
420.000000	 93.618482  
419.000000	 95.352027  
418.000000	 96.786405  
417.000000	 98.064339  
416.000000	 99.352885  
415.000000	 100.777326 
414.000000	 102.346876 
413.000000	 103.971836 
412.000000	 105.428054 
411.000000	 106.486317 
410.000000	 107.022748 
409.000000	 107.030137 
408.000000	 106.701279 
407.000000	 106.305890 
406.000000	 106.103428 
405.000000	 106.259087 
404.000000	 106.722829 
403.000000	 107.311096 
402.000000	 107.760834 
401.000000	 107.905796 
400.000000	 107.826830 
